# Supplementary material for: Computational and Genetic Reduction of a Cell Cycle to Its Simplest, Primordial Components
Source: PLoS Biol. 2013 Dec 31;11(12):e1001749. doi: 10.1371/journal.pbio.1001749 (PMC3885167; doi:10.1371/journal.pbio.1001749)
Supplement: Table S1 — GcrA ChIP-Seq analysis on the NA1000 chromosome. (XLSX) [file pbio.1001749.s009.xlsx]

## Sheet: ChIPseq gcrA (50bp)
Genome	Probe start (bp)	Probe end (bp)	Gene name	Orientation	Probe relative distance to the closest gene	GcrA ChIP-Seq mapped reads	GcrA ChIP-Seq % of total reads
Caulobacter_crescentus NA1000	1	50	CCNA_00001	downstream	152	603	0.00131577			Overall average read count	0.00123672
Caulobacter_crescentus NA1000	51	100	CCNA_00001	downstream	102	1147	0.00250279			Standard deviation of overall average read count	0.00103624
Caulobacter_crescentus NA1000	101	150	CCNA_00001	downstream	52	1794	0.00391457			Cut-off (Average+2SD)	0.0033092
Caulobacter_crescentus NA1000	151	200	CCNA_00001	downstream	2	1743	0.00380329
Caulobacter_crescentus NA1000	201	250	CCNA_00001	overlapping	0	1603	0.0034978
Caulobacter_crescentus NA1000	251	300	CCNA_00001	overlapping	0	1346	0.00293702
Caulobacter_crescentus NA1000	301	350	CCNA_00001	overlapping	0	1084	0.00236533
Caulobacter_crescentus NA1000	351	400	CCNA_00001	overlapping	0	938	0.00204675
Caulobacter_crescentus NA1000	401	450	CCNA_00001	overlapping	0	725	0.00158198
Caulobacter_crescentus NA1000	451	500	CCNA_00001	overlapping	0	647	0.00141178
Caulobacter_crescentus NA1000	501	550	CCNA_00001	overlapping	0	603	0.00131577
Caulobacter_crescentus NA1000	551	600	CCNA_00001	overlapping	0	610	0.00133104
Caulobacter_crescentus NA1000	601	650	CCNA_00001	overlapping	0	590	0.0012874
Caulobacter_crescentus NA1000	651	700	CCNA_00001	overlapping	0	550	0.00120012
Caulobacter_crescentus NA1000	701	750	CCNA_00001	overlapping	0	546	0.00119139
Caulobacter_crescentus NA1000	751	800	CCNA_00001	overlapping	0	543	0.00118485
Caulobacter_crescentus NA1000	801	850	CCNA_00001	overlapping	0	575	0.00125467
Caulobacter_crescentus NA1000	851	900	CCNA_00001	overlapping	0	571	0.00124594
Caulobacter_crescentus NA1000	901	950	CCNA_00001	overlapping	0	588	0.00128304
Caulobacter_crescentus NA1000	951	1000	CCNA_00001	overlapping	0	572	0.00124812
Caulobacter_crescentus NA1000	1001	1050	CCNA_00001	overlapping	0	541	0.00118048
Caulobacter_crescentus NA1000	1051	1100	CCNA_00001	overlapping	0	540	0.0011783
Caulobacter_crescentus NA1000	1101	1150	CCNA_00001	overlapping	0	533	0.00116302
Caulobacter_crescentus NA1000	1151	1200	CCNA_00002	overlapping	0	558	0.00121758
Caulobacter_crescentus NA1000	1201	1250	CCNA_00002	overlapping	0	558	0.00121758
Caulobacter_crescentus NA1000	1251	1300	CCNA_00002	overlapping	0	531	0.00115866
Caulobacter_crescentus NA1000	1301	1350	CCNA_00002	overlapping	0	543	0.00118485
Caulobacter_crescentus NA1000	1351	1400	CCNA_00002	overlapping	0	521	0.00113684
Caulobacter_crescentus NA1000	1401	1450	CCNA_00002	overlapping	0	534	0.00116521
Caulobacter_crescentus NA1000	1451	1500	CCNA_00002	overlapping	0	533	0.00116302
Caulobacter_crescentus NA1000	1501	1550	CCNA_00002	overlapping	0	561	0.00122412
Caulobacter_crescentus NA1000	1551	1600	CCNA_00002	overlapping	0	594	0.00129613
Caulobacter_crescentus NA1000	1601	1650	CCNA_00002	overlapping	0	619	0.00135068
Caulobacter_crescentus NA1000	1651	1700	CCNA_00002	overlapping	0	637	0.00138996
Caulobacter_crescentus NA1000	1701	1750	CCNA_00002	overlapping	0	617	0.00134632
Caulobacter_crescentus NA1000	1751	1800	CCNA_00003	overlapping	0	616	0.00134413
Caulobacter_crescentus NA1000	1801	1850	CCNA_00003	overlapping	0	600	0.00130922
Caulobacter_crescentus NA1000	1851	1900	CCNA_00003	overlapping	0	607	0.0013245
Caulobacter_crescentus NA1000	1901	1950	CCNA_00003	overlapping	0	585	0.00127649
Caulobacter_crescentus NA1000	1951	2000	CCNA_00003	overlapping	0	552	0.00120448
Caulobacter_crescentus NA1000	2001	2050	CCNA_00003	overlapping	0	515	0.00112375
Caulobacter_crescentus NA1000	2051	2100	CCNA_00003	overlapping	0	517	0.00112811
Caulobacter_crescentus NA1000	2101	2150	CCNA_00003	overlapping	0	558	0.00121758
Caulobacter_crescentus NA1000	2151	2200	CCNA_00003	overlapping	0	582	0.00126994
Caulobacter_crescentus NA1000	2201	2250	CCNA_00003	overlapping	0	558	0.00121758
Caulobacter_crescentus NA1000	2251	2300	CCNA_00003	overlapping	0	549	0.00119794
Caulobacter_crescentus NA1000	2301	2350	CCNA_00003	overlapping	0	532	0.00116084
Caulobacter_crescentus NA1000	2351	2400	CCNA_00003	overlapping	0	566	0.00123503
Caulobacter_crescentus NA1000	2401	2450	CCNA_00003	overlapping	0	547	0.00119357
Caulobacter_crescentus NA1000	2451	2500	CCNA_00003	overlapping	0	593	0.00129395
Caulobacter_crescentus NA1000	2501	2550	CCNA_00003	overlapping	0	567	0.00123721
Caulobacter_crescentus NA1000	2551	2600	CCNA_00003	overlapping	0	575	0.00125467
Caulobacter_crescentus NA1000	2601	2650	coaE	overlapping	0	519	0.00113248
Caulobacter_crescentus NA1000	2651	2700	coaE	overlapping	0	495	0.00108011
Caulobacter_crescentus NA1000	2701	2750	coaE	overlapping	0	474	0.00103428
Caulobacter_crescentus NA1000	2751	2800	coaE	overlapping	0	475	0.00103647
Caulobacter_crescentus NA1000	2801	2850	coaE	overlapping	0	483	0.00105392
Caulobacter_crescentus NA1000	2851	2900	coaE	overlapping	0	470	0.00102556
Caulobacter_crescentus NA1000	2901	2950	coaE	overlapping	0	463	0.00101028
Caulobacter_crescentus NA1000	2951	3000	coaE	overlapping	0	476	0.00103865
Caulobacter_crescentus NA1000	3001	3050	coaE	overlapping	0	580	0.00126558
Caulobacter_crescentus NA1000	3051	3100	coaE	overlapping	0	704	0.00153615
Caulobacter_crescentus NA1000	3101	3150	coaE	overlapping	0	805	0.00175654
Caulobacter_crescentus NA1000	3151	3200	coaE	overlapping	0	869	0.00189619
Caulobacter_crescentus NA1000	3201	3250	dnaQ	overlapping	0	846	0.001846
Caulobacter_crescentus NA1000	3251	3300	dnaQ	overlapping	0	821	0.00179145
Caulobacter_crescentus NA1000	3301	3350	dnaQ	overlapping	0	721	0.00157325
Caulobacter_crescentus NA1000	3351	3400	dnaQ	overlapping	0	714	0.00155797
Caulobacter_crescentus NA1000	3401	3450	dnaQ	overlapping	0	664	0.00144887
Caulobacter_crescentus NA1000	3451	3500	dnaQ	overlapping	0	681	0.00148597
Caulobacter_crescentus NA1000	3501	3550	dnaQ	overlapping	0	615	0.00134195
Caulobacter_crescentus NA1000	3551	3600	dnaQ	overlapping	0	593	0.00129395
Caulobacter_crescentus NA1000	3601	3650	dnaQ	overlapping	0	560	0.00122194
Caulobacter_crescentus NA1000	3651	3700	dnaQ	overlapping	0	541	0.00118048
Caulobacter_crescentus NA1000	3701	3750	dnaQ	overlapping	0	549	0.00119794
Caulobacter_crescentus NA1000	3751	3800	dnaQ	overlapping	0	529	0.0011543
Caulobacter_crescentus NA1000	3801	3850	dnaQ	overlapping	0	531	0.00115866
Caulobacter_crescentus NA1000	3851	3900	dnaQ	overlapping	0	583	0.00127213
Caulobacter_crescentus NA1000	3901	3950	dnaQ	overlapping	0	689	0.00150342
Caulobacter_crescentus NA1000	3951	4000	CCNA_00006	downstream	22	765	0.00166926
Caulobacter_crescentus NA1000	4001	4050	CCNA_00006	overlapping	0	775	0.00169108
Caulobacter_crescentus NA1000	4051	4100	CCNA_00006	overlapping	0	689	0.00150342
Caulobacter_crescentus NA1000	4101	4150	CCNA_00006	overlapping	0	663	0.00144669
Caulobacter_crescentus NA1000	4151	4200	CCNA_00006	overlapping	0	664	0.00144887
Caulobacter_crescentus NA1000	4201	4250	CCNA_00006	overlapping	0	558	0.00121758
Caulobacter_crescentus NA1000	4251	4300	CCNA_00006	overlapping	0	459	0.00100155
Caulobacter_crescentus NA1000	4301	4350	CCNA_00006	overlapping	0	364	0.000794261
Caulobacter_crescentus NA1000	4351	4400	CCNA_00006	overlapping	0	465	0.00101465
Caulobacter_crescentus NA1000	4401	4450	CCNA_00006	overlapping	0	525	0.00114557
Caulobacter_crescentus NA1000	4451	4500	CCNA_00006	overlapping	0	573	0.00125031
Caulobacter_crescentus NA1000	4501	4550	CCNA_00006	overlapping	0	598	0.00130486
Caulobacter_crescentus NA1000	4551	4600	CCNA_00006	overlapping	0	710	0.00154925
Caulobacter_crescentus NA1000	4601	4650	CCNA_00006	overlapping	0	927	0.00202275
Caulobacter_crescentus NA1000	4651	4700	CCNA_00006	overlapping	0	1381	0.00301339
Caulobacter_crescentus NA1000	4701	4750	CCNA_00006	overlapping	0	2050	0.00447317
Caulobacter_crescentus NA1000	4751	4800	CCNA_00006	overlapping	0	3078	0.00671631
Caulobacter_crescentus NA1000	4801	4850	CCNA_00006	overlapping	0	3900	0.00850994
Caulobacter_crescentus NA1000	4851	4900	CCNA_00006	upstream	41	5180	0.0113029
Caulobacter_crescentus NA1000	4901	4950	rpsT	overlapping	0	4627	0.0100963
Caulobacter_crescentus NA1000	4951	5000	rpsT	overlapping	0	3935	0.00858631
Caulobacter_crescentus NA1000	5001	5050	rpsT	overlapping	0	2513	0.00548346
Caulobacter_crescentus NA1000	5051	5100	rpsT	overlapping	0	2175	0.00474593
Caulobacter_crescentus NA1000	5101	5150	rpsT	overlapping	0	1728	0.00377056
Caulobacter_crescentus NA1000	5151	5200	rpsT	overlapping	0	1166	0.00254425
Caulobacter_crescentus NA1000	5201	5250	rpsT	overlapping	0	1070	0.00233478
Caulobacter_crescentus NA1000	5251	5300	rpsT	upstream	16	1193	0.00260317
Caulobacter_crescentus NA1000	5301	5350	rpsT	upstream	66	1611	0.00351526
Caulobacter_crescentus NA1000	5351	5400	rpsT	upstream	116	1869	0.00407822
Caulobacter_crescentus NA1000	5401	5450	rpsT	upstream	166	2109	0.00460191
Caulobacter_crescentus NA1000	5451	5500	dnaA	downstream	136	2017	0.00440117
Caulobacter_crescentus NA1000	5501	5550	dnaA	downstream	86	1933	0.00421787
Caulobacter_crescentus NA1000	5551	5600	dnaA	downstream	36	1539	0.00335815
Caulobacter_crescentus NA1000	5601	5650	dnaA	overlapping	0	1247	0.002721
Caulobacter_crescentus NA1000	5651	5700	dnaA	overlapping	0	942	0.00205548
Caulobacter_crescentus NA1000	5701	5750	dnaA	overlapping	0	759	0.00165617
Caulobacter_crescentus NA1000	5751	5800	dnaA	overlapping	0	607	0.0013245
Caulobacter_crescentus NA1000	5801	5850	dnaA	overlapping	0	609	0.00132886
Caulobacter_crescentus NA1000	5851	5900	dnaA	overlapping	0	697	0.00152088
Caulobacter_crescentus NA1000	5901	5950	dnaA	overlapping	0	668	0.0014576
Caulobacter_crescentus NA1000	5951	6000	dnaA	overlapping	0	662	0.00144451
Caulobacter_crescentus NA1000	6001	6050	dnaA	overlapping	0	650	0.00141832
Caulobacter_crescentus NA1000	6051	6100	dnaA	overlapping	0	706	0.00154052
Caulobacter_crescentus NA1000	6101	6150	dnaA	overlapping	0	671	0.00146415
Caulobacter_crescentus NA1000	6151	6200	dnaA	overlapping	0	658	0.00143578
Caulobacter_crescentus NA1000	6201	6250	dnaA	overlapping	0	619	0.00135068
Caulobacter_crescentus NA1000	6251	6300	dnaA	overlapping	0	634	0.00138341
Caulobacter_crescentus NA1000	6301	6350	dnaA	overlapping	0	637	0.00138996
Caulobacter_crescentus NA1000	6351	6400	dnaA	overlapping	0	644	0.00140523
Caulobacter_crescentus NA1000	6401	6450	dnaA	overlapping	0	650	0.00141832
Caulobacter_crescentus NA1000	6451	6500	dnaA	overlapping	0	622	0.00135723
Caulobacter_crescentus NA1000	6501	6550	dnaA	overlapping	0	598	0.00130486
Caulobacter_crescentus NA1000	6551	6600	dnaA	overlapping	0	550	0.00120012
Caulobacter_crescentus NA1000	6601	6650	dnaA	overlapping	0	545	0.00118921
Caulobacter_crescentus NA1000	6651	6700	dnaA	overlapping	0	572	0.00124812
Caulobacter_crescentus NA1000	6701	6750	dnaA	overlapping	0	560	0.00122194
Caulobacter_crescentus NA1000	6751	6800	dnaA	overlapping	0	557	0.00121539
Caulobacter_crescentus NA1000	6801	6850	dnaA	overlapping	0	490	0.0010692
Caulobacter_crescentus NA1000	6851	6900	dnaA	overlapping	0	460	0.00100374
Caulobacter_crescentus NA1000	6901	6950	dnaA	overlapping	0	390	0.000850994
Caulobacter_crescentus NA1000	6951	7000	dnaA	overlapping	0	400	0.000872814
Caulobacter_crescentus NA1000	7001	7050	dnaA	overlapping	0	406	0.000885906
Caulobacter_crescentus NA1000	7051	7100	dnaA	overlapping	0	509	0.00111066
Caulobacter_crescentus NA1000	7101	7150	dnaA	overlapping	0	587	0.00128085
Caulobacter_crescentus NA1000	7151	7200	alkB	overlapping	0	653	0.00142487
Caulobacter_crescentus NA1000	7201	7250	alkB	overlapping	0	641	0.00139868
Caulobacter_crescentus NA1000	7251	7300	alkB	overlapping	0	590	0.0012874
Caulobacter_crescentus NA1000	7301	7350	alkB	overlapping	0	558	0.00121758
Caulobacter_crescentus NA1000	7351	7400	alkB	overlapping	0	542	0.00118266
Caulobacter_crescentus NA1000	7401	7450	alkB	overlapping	0	563	0.00122849
Caulobacter_crescentus NA1000	7451	7500	alkB	overlapping	0	564	0.00123067
Caulobacter_crescentus NA1000	7501	7550	alkB	overlapping	0	502	0.00109538
Caulobacter_crescentus NA1000	7551	7600	alkB	overlapping	0	521	0.00113684
Caulobacter_crescentus NA1000	7601	7650	alkB	overlapping	0	550	0.00120012
Caulobacter_crescentus NA1000	7651	7700	alkB	overlapping	0	622	0.00135723
Caulobacter_crescentus NA1000	7701	7750	alkB	overlapping	0	652	0.00142269
Caulobacter_crescentus NA1000	7751	7800	alkB	overlapping	0	669	0.00145978
Caulobacter_crescentus NA1000	7801	7850	alkB	downstream	11	731	0.00159507
Caulobacter_crescentus NA1000	7851	7900	alkB	downstream	61	787	0.00171726
Caulobacter_crescentus NA1000	7901	7950	alkB	downstream	111	884	0.00192892
Caulobacter_crescentus NA1000	7951	8000	alkB	downstream	161	947	0.00206639
Caulobacter_crescentus NA1000	8001	8050	dnaK	downstream	115	932	0.00203366
Caulobacter_crescentus NA1000	8051	8100	dnaK	downstream	65	861	0.00187873
Caulobacter_crescentus NA1000	8101	8150	dnaK	downstream	15	743	0.00162125
Caulobacter_crescentus NA1000	8151	8200	dnaK	overlapping	0	613	0.00133759
Caulobacter_crescentus NA1000	8201	8250	dnaK	overlapping	0	521	0.00113684
Caulobacter_crescentus NA1000	8251	8300	dnaK	overlapping	0	459	0.00100155
Caulobacter_crescentus NA1000	8301	8350	dnaK	overlapping	0	485	0.00105829
Caulobacter_crescentus NA1000	8351	8400	dnaK	overlapping	0	511	0.00111502
Caulobacter_crescentus NA1000	8401	8450	dnaK	overlapping	0	589	0.00128522
Caulobacter_crescentus NA1000	8451	8500	dnaK	overlapping	0	570	0.00124376
Caulobacter_crescentus NA1000	8501	8550	dnaK	overlapping	0	617	0.00134632
Caulobacter_crescentus NA1000	8551	8600	dnaK	overlapping	0	554	0.00120885
Caulobacter_crescentus NA1000	8601	8650	dnaK	overlapping	0	609	0.00132886
Caulobacter_crescentus NA1000	8651	8700	dnaK	overlapping	0	608	0.00132668
Caulobacter_crescentus NA1000	8701	8750	dnaK	overlapping	0	662	0.00144451
Caulobacter_crescentus NA1000	8751	8800	dnaK	overlapping	0	660	0.00144014
Caulobacter_crescentus NA1000	8801	8850	dnaK	overlapping	0	634	0.00138341
Caulobacter_crescentus NA1000	8851	8900	dnaK	overlapping	0	625	0.00136377
Caulobacter_crescentus NA1000	8901	8950	dnaK	overlapping	0	613	0.00133759
Caulobacter_crescentus NA1000	8951	9000	dnaK	overlapping	0	594	0.00129613
Caulobacter_crescentus NA1000	9001	9050	dnaK	overlapping	0	641	0.00139868
Caulobacter_crescentus NA1000	9051	9100	dnaK	overlapping	0	664	0.00144887
Caulobacter_crescentus NA1000	9101	9150	dnaK	overlapping	0	704	0.00153615
Caulobacter_crescentus NA1000	9151	9200	dnaK	overlapping	0	619	0.00135068
Caulobacter_crescentus NA1000	9201	9250	dnaK	overlapping	0	586	0.00127867
Caulobacter_crescentus NA1000	9251	9300	dnaK	overlapping	0	538	0.00117394
Caulobacter_crescentus NA1000	9301	9350	dnaK	overlapping	0	529	0.0011543
Caulobacter_crescentus NA1000	9351	9400	dnaK	overlapping	0	519	0.00113248
Caulobacter_crescentus NA1000	9401	9450	dnaK	overlapping	0	542	0.00118266
Caulobacter_crescentus NA1000	9451	9500	dnaK	overlapping	0	557	0.00121539
Caulobacter_crescentus NA1000	9501	9550	dnaK	overlapping	0	572	0.00124812
Caulobacter_crescentus NA1000	9551	9600	dnaK	overlapping	0	566	0.00123503
Caulobacter_crescentus NA1000	9601	9650	dnaK	overlapping	0	621	0.00135504
Caulobacter_crescentus NA1000	9651	9700	dnaK	overlapping	0	574	0.00125249
Caulobacter_crescentus NA1000	9701	9750	dnaK	overlapping	0	547	0.00119357
Caulobacter_crescentus NA1000	9751	9800	dnaK	overlapping	0	520	0.00113466
Caulobacter_crescentus NA1000	9801	9850	dnaK	overlapping	0	527	0.00114993
Caulobacter_crescentus NA1000	9851	9900	dnaK	overlapping	0	510	0.00111284
Caulobacter_crescentus NA1000	9901	9950	dnaK	overlapping	0	504	0.00109975
Caulobacter_crescentus NA1000	9951	10000	dnaK	overlapping	0	554	0.00120885
Caulobacter_crescentus NA1000	10001	10050	dnaK	overlapping	0	593	0.00129395
Caulobacter_crescentus NA1000	10051	10100	dnaK	overlapping	0	625	0.00136377
Caulobacter_crescentus NA1000	10101	10150	dnaK	upstream	41	628	0.00137032
Caulobacter_crescentus NA1000	10151	10200	dnaJ	downstream	23	639	0.00139432
Caulobacter_crescentus NA1000	10201	10250	dnaJ	overlapping	0	605	0.00132013
Caulobacter_crescentus NA1000	10251	10300	dnaJ	overlapping	0	584	0.00127431
Caulobacter_crescentus NA1000	10301	10350	dnaJ	overlapping	0	547	0.00119357
Caulobacter_crescentus NA1000	10351	10400	dnaJ	overlapping	0	535	0.00116739
Caulobacter_crescentus NA1000	10401	10450	dnaJ	overlapping	0	564	0.00123067
Caulobacter_crescentus NA1000	10451	10500	dnaJ	overlapping	0	556	0.00121321
Caulobacter_crescentus NA1000	10501	10550	dnaJ	overlapping	0	511	0.00111502
Caulobacter_crescentus NA1000	10551	10600	dnaJ	overlapping	0	480	0.00104738
Caulobacter_crescentus NA1000	10601	10650	dnaJ	overlapping	0	468	0.00102119
Caulobacter_crescentus NA1000	10651	10700	dnaJ	overlapping	0	459	0.00100155
Caulobacter_crescentus NA1000	10701	10750	dnaJ	overlapping	0	461	0.00100592
Caulobacter_crescentus NA1000	10751	10800	dnaJ	overlapping	0	492	0.00107356
Caulobacter_crescentus NA1000	10801	10850	dnaJ	overlapping	0	547	0.00119357
Caulobacter_crescentus NA1000	10851	10900	dnaJ	overlapping	0	543	0.00118485
Caulobacter_crescentus NA1000	10901	10950	dnaJ	overlapping	0	523	0.0011412
Caulobacter_crescentus NA1000	10951	11000	dnaJ	overlapping	0	516	0.00112593
Caulobacter_crescentus NA1000	11001	11050	dnaJ	overlapping	0	529	0.0011543
Caulobacter_crescentus NA1000	11051	11100	dnaJ	overlapping	0	510	0.00111284
Caulobacter_crescentus NA1000	11101	11150	dnaJ	overlapping	0	430	0.000938275
Caulobacter_crescentus NA1000	11151	11200	dnaJ	overlapping	0	398	0.00086845
Caulobacter_crescentus NA1000	11201	11250	dnaJ	overlapping	0	419	0.000914273
Caulobacter_crescentus NA1000	11251	11300	dnaJ	overlapping	0	526	0.00114775
Caulobacter_crescentus NA1000	11301	11350	dnaJ	overlapping	0	648	0.00141396
Caulobacter_crescentus NA1000	11351	11400	dnaJ	overlapping	0	739	0.00161252
Caulobacter_crescentus NA1000	11401	11450	mutS	downstream	17	799	0.00174345
Caulobacter_crescentus NA1000	11451	11500	mutS	overlapping	0	810	0.00176745
Caulobacter_crescentus NA1000	11501	11550	mutS	overlapping	0	774	0.0016889
Caulobacter_crescentus NA1000	11551	11600	mutS	overlapping	0	713	0.00155579
Caulobacter_crescentus NA1000	11601	11650	mutS	overlapping	0	596	0.00130049
Caulobacter_crescentus NA1000	11651	11700	mutS	overlapping	0	546	0.00119139
Caulobacter_crescentus NA1000	11701	11750	mutS	overlapping	0	496	0.00108229
Caulobacter_crescentus NA1000	11751	11800	mutS	overlapping	0	481	0.00104956
Caulobacter_crescentus NA1000	11801	11850	mutS	overlapping	0	473	0.0010321
Caulobacter_crescentus NA1000	11851	11900	mutS	overlapping	0	442	0.00096446
Caulobacter_crescentus NA1000	11901	11950	mutS	overlapping	0	390	0.000850994
Caulobacter_crescentus NA1000	11951	12000	mutS	overlapping	0	375	0.000818263
Caulobacter_crescentus NA1000	12001	12050	mutS	overlapping	0	379	0.000826991
Caulobacter_crescentus NA1000	12051	12100	mutS	overlapping	0	426	0.000929547
Caulobacter_crescentus NA1000	12101	12150	mutS	overlapping	0	443	0.000966642
Caulobacter_crescentus NA1000	12151	12200	mutS	overlapping	0	453	0.000988462
Caulobacter_crescentus NA1000	12201	12250	mutS	overlapping	0	447	0.00097537
Caulobacter_crescentus NA1000	12251	12300	mutS	overlapping	0	438	0.000955732
Caulobacter_crescentus NA1000	12301	12350	mutS	overlapping	0	444	0.000968824
Caulobacter_crescentus NA1000	12351	12400	mutS	overlapping	0	404	0.000881542
Caulobacter_crescentus NA1000	12401	12450	mutS	overlapping	0	376	0.000820445
Caulobacter_crescentus NA1000	12451	12500	mutS	overlapping	0	379	0.000826991
Caulobacter_crescentus NA1000	12501	12550	mutS	overlapping	0	445	0.000971006
Caulobacter_crescentus NA1000	12551	12600	mutS	overlapping	0	436	0.000951368
Caulobacter_crescentus NA1000	12601	12650	mutS	overlapping	0	370	0.000807353
Caulobacter_crescentus NA1000	12651	12700	mutS	overlapping	0	301	0.000656793
Caulobacter_crescentus NA1000	12701	12750	mutS	overlapping	0	351	0.000765894
Caulobacter_crescentus NA1000	12751	12800	mutS	overlapping	0	438	0.000955732
Caulobacter_crescentus NA1000	12801	12850	mutS	overlapping	0	434	0.000947003
Caulobacter_crescentus NA1000	12851	12900	mutS	overlapping	0	422	0.000920819
Caulobacter_crescentus NA1000	12901	12950	mutS	overlapping	0	412	0.000898999
Caulobacter_crescentus NA1000	12951	13000	mutS	overlapping	0	461	0.00100592
Caulobacter_crescentus NA1000	13001	13050	mutS	overlapping	0	465	0.00101465
Caulobacter_crescentus NA1000	13051	13100	mutS	overlapping	0	439	0.000957914
Caulobacter_crescentus NA1000	13101	13150	mutS	overlapping	0	429	0.000936093
Caulobacter_crescentus NA1000	13151	13200	mutS	overlapping	0	441	0.000962278
Caulobacter_crescentus NA1000	13201	13250	mutS	overlapping	0	437	0.00095355
Caulobacter_crescentus NA1000	13251	13300	mutS	overlapping	0	439	0.000957914
Caulobacter_crescentus NA1000	13301	13350	mutS	overlapping	0	371	0.000809535
Caulobacter_crescentus NA1000	13351	13400	mutS	overlapping	0	337	0.000735346
Caulobacter_crescentus NA1000	13401	13450	mutS	overlapping	0	362	0.000789897
Caulobacter_crescentus NA1000	13451	13500	mutS	overlapping	0	447	0.00097537
Caulobacter_crescentus NA1000	13501	13550	mutS	overlapping	0	513	0.00111938
Caulobacter_crescentus NA1000	13551	13600	mutS	overlapping	0	535	0.00116739
Caulobacter_crescentus NA1000	13601	13650	mutS	overlapping	0	563	0.00122849
Caulobacter_crescentus NA1000	13651	13700	mutS	overlapping	0	552	0.00120448
Caulobacter_crescentus NA1000	13701	13750	mutS	overlapping	0	544	0.00118703
Caulobacter_crescentus NA1000	13751	13800	mutS	overlapping	0	484	0.00105611
Caulobacter_crescentus NA1000	13801	13850	mutS	overlapping	0	473	0.0010321
Caulobacter_crescentus NA1000	13851	13900	mutS	overlapping	0	441	0.000962278
Caulobacter_crescentus NA1000	13901	13950	mutS	overlapping	0	425	0.000927365
Caulobacter_crescentus NA1000	13951	14000	mutS	overlapping	0	407	0.000888088
Caulobacter_crescentus NA1000	14001	14050	mutS	overlapping	0	439	0.000957914
Caulobacter_crescentus NA1000	14051	14100	mutS	overlapping	0	519	0.00113248
Caulobacter_crescentus NA1000	14101	14150	mutS	overlapping	0	601	0.0013114
Caulobacter_crescentus NA1000	14151	14200	mutS	overlapping	0	748	0.00163216
Caulobacter_crescentus NA1000	14201	14250	CCNA_00013	overlapping	0	905	0.00197474
Caulobacter_crescentus NA1000	14251	14300	CCNA_00013	overlapping	0	1022	0.00223004
Caulobacter_crescentus NA1000	14301	14350	CCNA_00013	overlapping	0	936	0.00204239
Caulobacter_crescentus NA1000	14351	14400	CCNA_00013	overlapping	0	793	0.00173035
Caulobacter_crescentus NA1000	14401	14450	CCNA_00013	overlapping	0	674	0.00147069
Caulobacter_crescentus NA1000	14451	14500	CCNA_00013	overlapping	0	609	0.00132886
Caulobacter_crescentus NA1000	14501	14550	CCNA_00013	overlapping	0	592	0.00129177
Caulobacter_crescentus NA1000	14551	14600	CCNA_00013	overlapping	0	610	0.00133104
Caulobacter_crescentus NA1000	14601	14650	CCNA_00013	overlapping	0	608	0.00132668
Caulobacter_crescentus NA1000	14651	14700	CCNA_00013	overlapping	0	622	0.00135723
Caulobacter_crescentus NA1000	14701	14750	CCNA_00013	overlapping	0	594	0.00129613
Caulobacter_crescentus NA1000	14751	14800	CCNA_00013	overlapping	0	595	0.00129831
Caulobacter_crescentus NA1000	14801	14850	CCNA_00013	overlapping	0	514	0.00112157
Caulobacter_crescentus NA1000	14851	14900	CCNA_00013	overlapping	0	486	0.00106047
Caulobacter_crescentus NA1000	14901	14950	CCNA_00013	overlapping	0	464	0.00101246
Caulobacter_crescentus NA1000	14951	15000	CCNA_00013	overlapping	0	511	0.00111502
Caulobacter_crescentus NA1000	15001	15050	CCNA_00013	overlapping	0	492	0.00107356
Caulobacter_crescentus NA1000	15051	15100	CCNA_00013	overlapping	0	511	0.00111502
Caulobacter_crescentus NA1000	15101	15150	CCNA_00013	overlapping	0	468	0.00102119
Caulobacter_crescentus NA1000	15151	15200	CCNA_00013	overlapping	0	491	0.00107138
Caulobacter_crescentus NA1000	15201	15250	CCNA_00013	overlapping	0	465	0.00101465
Caulobacter_crescentus NA1000	15251	15300	CCNA_00013	overlapping	0	507	0.00110629
Caulobacter_crescentus NA1000	15301	15350	CCNA_00013	overlapping	0	488	0.00106483
Caulobacter_crescentus NA1000	15351	15400	CCNA_00013	overlapping	0	494	0.00107793
Caulobacter_crescentus NA1000	15401	15450	CCNA_00013	overlapping	0	490	0.0010692
Caulobacter_crescentus NA1000	15451	15500	CCNA_00013	overlapping	0	540	0.0011783
Caulobacter_crescentus NA1000	15501	15550	CCNA_00013	overlapping	0	574	0.00125249
Caulobacter_crescentus NA1000	15551	15600	CCNA_00013	overlapping	0	640	0.0013965
Caulobacter_crescentus NA1000	15601	15650	CCNA_00013	overlapping	0	611	0.00133322
Caulobacter_crescentus NA1000	15651	15700	CCNA_00013	overlapping	0	655	0.00142923
Caulobacter_crescentus NA1000	15701	15750	CCNA_00013	overlapping	0	585	0.00127649
Caulobacter_crescentus NA1000	15751	15800	CCNA_00013	overlapping	0	593	0.00129395
Caulobacter_crescentus NA1000	15801	15850	CCNA_00013	overlapping	0	542	0.00118266
Caulobacter_crescentus NA1000	15851	15900	CCNA_00013	overlapping	0	545	0.00118921
Caulobacter_crescentus NA1000	15901	15950	CCNA_00013	overlapping	0	492	0.00107356
Caulobacter_crescentus NA1000	15951	16000	CCNA_00013	overlapping	0	501	0.0010932
Caulobacter_crescentus NA1000	16001	16050	CCNA_00013	overlapping	0	482	0.00105174
Caulobacter_crescentus NA1000	16051	16100	CCNA_00013	overlapping	0	474	0.00103428
Caulobacter_crescentus NA1000	16101	16150	CCNA_00013	overlapping	0	476	0.00103865
Caulobacter_crescentus NA1000	16151	16200	CCNA_00013	overlapping	0	490	0.0010692
Caulobacter_crescentus NA1000	16201	16250	CCNA_00013	overlapping	0	498	0.00108665
Caulobacter_crescentus NA1000	16251	16300	CCNA_00013	overlapping	0	479	0.0010452
Caulobacter_crescentus NA1000	16301	16350	CCNA_00013	overlapping	0	503	0.00109756
Caulobacter_crescentus NA1000	16351	16400	CCNA_00013	overlapping	0	487	0.00106265
Caulobacter_crescentus NA1000	16401	16450	CCNA_00013	overlapping	0	513	0.00111938
Caulobacter_crescentus NA1000	16451	16500	CCNA_00013	overlapping	0	488	0.00106483
Caulobacter_crescentus NA1000	16501	16550	CCNA_00013	overlapping	0	519	0.00113248
Caulobacter_crescentus NA1000	16551	16600	CCNA_00013	overlapping	0	475	0.00103647
Caulobacter_crescentus NA1000	16601	16650	CCNA_00013	overlapping	0	503	0.00109756
Caulobacter_crescentus NA1000	16651	16700	CCNA_00013	overlapping	0	473	0.0010321
Caulobacter_crescentus NA1000	16701	16750	CCNA_00013	overlapping	0	475	0.00103647
Caulobacter_crescentus NA1000	16751	16800	CCNA_00013	overlapping	0	436	0.000951368
Caulobacter_crescentus NA1000	16801	16850	CCNA_00013	overlapping	0	497	0.00108447
Caulobacter_crescentus NA1000	16851	16900	CCNA_00013	overlapping	0	468	0.00102119
Caulobacter_crescentus NA1000	16901	16950	CCNA_00013	overlapping	0	503	0.00109756
Caulobacter_crescentus NA1000	16951	17000	CCNA_00013	overlapping	0	464	0.00101246
Caulobacter_crescentus NA1000	17001	17050	CCNA_00013	overlapping	0	535	0.00116739
Caulobacter_crescentus NA1000	17051	17100	moaC	overlapping	0	543	0.00118485
Caulobacter_crescentus NA1000	17101	17150	moaC	overlapping	0	539	0.00117612
Caulobacter_crescentus NA1000	17151	17200	moaC	overlapping	0	522	0.00113902
Caulobacter_crescentus NA1000	17201	17250	moaC	overlapping	0	480	0.00104738
Caulobacter_crescentus NA1000	17251	17300	moaC	overlapping	0	494	0.00107793
Caulobacter_crescentus NA1000	17301	17350	moaC	overlapping	0	460	0.00100374
Caulobacter_crescentus NA1000	17351	17400	moaC	overlapping	0	450	0.000981916
Caulobacter_crescentus NA1000	17401	17450	moaC	overlapping	0	438	0.000955732
Caulobacter_crescentus NA1000	17451	17500	moaC	overlapping	0	445	0.000971006
Caulobacter_crescentus NA1000	17501	17550	moaB	overlapping	0	482	0.00105174
Caulobacter_crescentus NA1000	17551	17600	moaB	overlapping	0	482	0.00105174
Caulobacter_crescentus NA1000	17601	17650	moaB	overlapping	0	501	0.0010932
Caulobacter_crescentus NA1000	17651	17700	moaB	overlapping	0	472	0.00102992
Caulobacter_crescentus NA1000	17701	17750	moaB	overlapping	0	460	0.00100374
Caulobacter_crescentus NA1000	17751	17800	moaB	overlapping	0	463	0.00101028
Caulobacter_crescentus NA1000	17801	17850	moaB	overlapping	0	520	0.00113466
Caulobacter_crescentus NA1000	17851	17900	moaB	overlapping	0	550	0.00120012
Caulobacter_crescentus NA1000	17901	17950	moaB	overlapping	0	583	0.00127213
Caulobacter_crescentus NA1000	17951	18000	moaB	overlapping	0	542	0.00118266
Caulobacter_crescentus NA1000	18001	18050	moaB	overlapping	0	559	0.00121976
Caulobacter_crescentus NA1000	18051	18100	moaE	overlapping	0	542	0.00118266
Caulobacter_crescentus NA1000	18101	18150	moaE	overlapping	0	554	0.00120885
Caulobacter_crescentus NA1000	18151	18200	moaE	overlapping	0	538	0.00117394
Caulobacter_crescentus NA1000	18201	18250	moaE	overlapping	0	551	0.0012023
Caulobacter_crescentus NA1000	18251	18300	moaE	overlapping	0	543	0.00118485
Caulobacter_crescentus NA1000	18301	18350	moaE	overlapping	0	532	0.00116084
Caulobacter_crescentus NA1000	18351	18400	moaE	overlapping	0	515	0.00112375
Caulobacter_crescentus NA1000	18401	18450	moaE	overlapping	0	541	0.00118048
Caulobacter_crescentus NA1000	18451	18500	moaE	overlapping	0	493	0.00107574
Caulobacter_crescentus NA1000	18501	18550	moaD	overlapping	0	509	0.00111066
Caulobacter_crescentus NA1000	18551	18600	moaD	overlapping	0	454	0.000990644
Caulobacter_crescentus NA1000	18601	18650	moaD	overlapping	0	483	0.00105392
Caulobacter_crescentus NA1000	18651	18700	moaD	overlapping	0	452	0.00098628
Caulobacter_crescentus NA1000	18701	18750	moaD	overlapping	0	473	0.0010321
Caulobacter_crescentus NA1000	18751	18800	moaA	overlapping	0	445	0.000971006
Caulobacter_crescentus NA1000	18801	18850	moaA	overlapping	0	471	0.00102774
Caulobacter_crescentus NA1000	18851	18900	moaA	overlapping	0	531	0.00115866
Caulobacter_crescentus NA1000	18901	18950	moaA	overlapping	0	548	0.00119576
Caulobacter_crescentus NA1000	18951	19000	moaA	overlapping	0	559	0.00121976
Caulobacter_crescentus NA1000	19001	19050	moaA	overlapping	0	564	0.00123067
Caulobacter_crescentus NA1000	19051	19100	moaA	overlapping	0	620	0.00135286
Caulobacter_crescentus NA1000	19101	19150	moaA	overlapping	0	616	0.00134413
Caulobacter_crescentus NA1000	19151	19200	moaA	overlapping	0	581	0.00126776
Caulobacter_crescentus NA1000	19201	19250	moaA	overlapping	0	564	0.00123067
Caulobacter_crescentus NA1000	19251	19300	moaA	overlapping	0	583	0.00127213
Caulobacter_crescentus NA1000	19301	19350	moaA	overlapping	0	613	0.00133759
Caulobacter_crescentus NA1000	19351	19400	moaA	overlapping	0	604	0.00131795
Caulobacter_crescentus NA1000	19401	19450	moaA	overlapping	0	528	0.00115211
Caulobacter_crescentus NA1000	19451	19500	moaA	overlapping	0	490	0.0010692
Caulobacter_crescentus NA1000	19501	19550	moaA	overlapping	0	529	0.0011543
Caulobacter_crescentus NA1000	19551	19600	moaA	overlapping	0	592	0.00129177
Caulobacter_crescentus NA1000	19601	19650	moaA	overlapping	0	710	0.00154925
Caulobacter_crescentus NA1000	19651	19700	moaA	overlapping	0	788	0.00171944
Caulobacter_crescentus NA1000	19701	19750	moaA	overlapping	0	877	0.00191365
Caulobacter_crescentus NA1000	19751	19800	moaA	overlapping	0	855	0.00186564
Caulobacter_crescentus NA1000	19801	19850	CCNA_00019	overlapping	0	777	0.00169544
Caulobacter_crescentus NA1000	19851	19900	CCNA_00019	overlapping	0	650	0.00141832
Caulobacter_crescentus NA1000	19901	19950	CCNA_00019	overlapping	0	548	0.00119576
Caulobacter_crescentus NA1000	19951	20000	CCNA_00019	overlapping	0	454	0.000990644
Caulobacter_crescentus NA1000	20001	20050	CCNA_00019	overlapping	0	469	0.00102337
Caulobacter_crescentus NA1000	20051	20100	CCNA_00019	overlapping	0	459	0.00100155
Caulobacter_crescentus NA1000	20101	20150	CCNA_00019	overlapping	0	508	0.00110847
Caulobacter_crescentus NA1000	20151	20200	CCNA_00019	overlapping	0	524	0.00114339
Caulobacter_crescentus NA1000	20201	20250	CCNA_00019	overlapping	0	558	0.00121758
Caulobacter_crescentus NA1000	20251	20300	CCNA_00019	overlapping	0	522	0.00113902
Caulobacter_crescentus NA1000	20301	20350	CCNA_00019	overlapping	0	523	0.0011412
Caulobacter_crescentus NA1000	20351	20400	CCNA_00019	overlapping	0	533	0.00116302
Caulobacter_crescentus NA1000	20401	20450	CCNA_00019	overlapping	0	562	0.0012263
Caulobacter_crescentus NA1000	20451	20500	CCNA_00020	overlapping	0	543	0.00118485
Caulobacter_crescentus NA1000	20501	20550	CCNA_00020	overlapping	0	669	0.00145978
Caulobacter_crescentus NA1000	20551	20600	CCNA_00020	overlapping	0	848	0.00185037
Caulobacter_crescentus NA1000	20601	20650	CCNA_00020	overlapping	0	1179	0.00257262
Caulobacter_crescentus NA1000	20651	20700	CCNA_00020	overlapping	0	1612	0.00351744
Caulobacter_crescentus NA1000	20701	20750	CCNA_00020	downstream	33	1872	0.00408477
Caulobacter_crescentus NA1000	20751	20800	CCNA_00021	upstream	40	1931	0.00421351
Caulobacter_crescentus NA1000	20801	20850	CCNA_00021	overlapping	0	1556	0.00339525
Caulobacter_crescentus NA1000	20851	20900	CCNA_00021	overlapping	0	1238	0.00270136
Caulobacter_crescentus NA1000	20901	20950	CCNA_00021	overlapping	0	922	0.00201184
Caulobacter_crescentus NA1000	20951	21000	CCNA_00021	overlapping	0	819	0.00178709
Caulobacter_crescentus NA1000	21001	21050	CCNA_00021	overlapping	0	714	0.00155797
Caulobacter_crescentus NA1000	21051	21100	CCNA_00021	overlapping	0	637	0.00138996
Caulobacter_crescentus NA1000	21101	21150	CCNA_00021	overlapping	0	600	0.00130922
Caulobacter_crescentus NA1000	21151	21200	CCNA_00021	overlapping	0	622	0.00135723
Caulobacter_crescentus NA1000	21201	21250	CCNA_00021	overlapping	0	658	0.00143578
Caulobacter_crescentus NA1000	21251	21300	CCNA_00021	overlapping	0	635	0.00138559
Caulobacter_crescentus NA1000	21301	21350	CCNA_00021	overlapping	0	588	0.00128304
Caulobacter_crescentus NA1000	21351	21400	CCNA_00021	overlapping	0	579	0.0012634
Caulobacter_crescentus NA1000	21401	21450	CCNA_00021	overlapping	0	605	0.00132013
Caulobacter_crescentus NA1000	21451	21500	CCNA_00021	overlapping	0	656	0.00143142
Caulobacter_crescentus NA1000	21501	21550	CCNA_00021	overlapping	0	709	0.00154706
Caulobacter_crescentus NA1000	21551	21600	CCNA_00021	overlapping	0	693	0.00151215
Caulobacter_crescentus NA1000	21601	21650	CCNA_00021	overlapping	0	669	0.00145978
Caulobacter_crescentus NA1000	21651	21700	CCNA_00021	overlapping	0	650	0.00141832
Caulobacter_crescentus NA1000	21701	21750	CCNA_00021	overlapping	0	639	0.00139432
Caulobacter_crescentus NA1000	21751	21800	CCNA_00021	overlapping	0	613	0.00133759
Caulobacter_crescentus NA1000	21801	21850	CCNA_00021	overlapping	0	557	0.00121539
Caulobacter_crescentus NA1000	21851	21900	CCNA_00021	overlapping	0	586	0.00127867
Caulobacter_crescentus NA1000	21901	21950	CCNA_00021	overlapping	0	593	0.00129395
Caulobacter_crescentus NA1000	21951	22000	CCNA_00021	overlapping	0	603	0.00131577
Caulobacter_crescentus NA1000	22001	22050	CCNA_00021	overlapping	0	590	0.0012874
Caulobacter_crescentus NA1000	22051	22100	CCNA_00021	overlapping	0	578	0.00126122
Caulobacter_crescentus NA1000	22101	22150	CCNA_00021	overlapping	0	591	0.00128958
Caulobacter_crescentus NA1000	22151	22200	CCNA_00021	overlapping	0	568	0.0012394
Caulobacter_crescentus NA1000	22201	22250	CCNA_00021	overlapping	0	613	0.00133759
Caulobacter_crescentus NA1000	22251	22300	CCNA_00021	overlapping	0	630	0.00137468
Caulobacter_crescentus NA1000	22301	22350	CCNA_00021	overlapping	0	664	0.00144887
Caulobacter_crescentus NA1000	22351	22400	CCNA_00021	overlapping	0	654	0.00142705
Caulobacter_crescentus NA1000	22401	22450	CCNA_00021	overlapping	0	645	0.00140741
Caulobacter_crescentus NA1000	22451	22500	CCNA_00021	overlapping	0	620	0.00135286
Caulobacter_crescentus NA1000	22501	22550	CCNA_00021	overlapping	0	527	0.00114993
Caulobacter_crescentus NA1000	22551	22600	CCNA_00021	overlapping	0	442	0.00096446
Caulobacter_crescentus NA1000	22601	22650	CCNA_00021	overlapping	0	404	0.000881542
Caulobacter_crescentus NA1000	22651	22700	CCNA_00021	overlapping	0	451	0.000984098
Caulobacter_crescentus NA1000	22701	22750	CCNA_00021	overlapping	0	503	0.00109756
Caulobacter_crescentus NA1000	22751	22800	CCNA_00021	overlapping	0	507	0.00110629
Caulobacter_crescentus NA1000	22801	22850	CCNA_00021	overlapping	0	509	0.00111066
Caulobacter_crescentus NA1000	22851	22900	CCNA_00021	overlapping	0	500	0.00109102
Caulobacter_crescentus NA1000	22901	22950	CCNA_00021	overlapping	0	484	0.00105611
Caulobacter_crescentus NA1000	22951	23000	CCNA_00021	overlapping	0	482	0.00105174
Caulobacter_crescentus NA1000	23001	23050	CCNA_00021	overlapping	0	447	0.00097537
Caulobacter_crescentus NA1000	23051	23100	CCNA_00022	overlapping	0	455	0.000992826
Caulobacter_crescentus NA1000	23101	23150	CCNA_00022	overlapping	0	445	0.000971006
Caulobacter_crescentus NA1000	23151	23200	CCNA_00022	overlapping	0	522	0.00113902
Caulobacter_crescentus NA1000	23201	23250	CCNA_00022	overlapping	0	576	0.00125685
Caulobacter_crescentus NA1000	23251	23300	CCNA_00022	overlapping	0	599	0.00130704
Caulobacter_crescentus NA1000	23301	23350	CCNA_00022	overlapping	0	591	0.00128958
Caulobacter_crescentus NA1000	23351	23400	CCNA_00022	overlapping	0	587	0.00128085
Caulobacter_crescentus NA1000	23401	23450	CCNA_00022	overlapping	0	614	0.00133977
Caulobacter_crescentus NA1000	23451	23500	CCNA_00022	overlapping	0	623	0.00135941
Caulobacter_crescentus NA1000	23501	23550	CCNA_00022	overlapping	0	666	0.00145324
Caulobacter_crescentus NA1000	23551	23600	CCNA_00022	overlapping	0	735	0.0016038
Caulobacter_crescentus NA1000	23601	23650	CCNA_00023	overlapping	0	817	0.00178272
Caulobacter_crescentus NA1000	23651	23700	CCNA_00023	overlapping	0	842	0.00183727
Caulobacter_crescentus NA1000	23701	23750	CCNA_00023	overlapping	0	779	0.00169981
Caulobacter_crescentus NA1000	23751	23800	CCNA_00023	overlapping	0	744	0.00162343
Caulobacter_crescentus NA1000	23801	23850	CCNA_00023	overlapping	0	648	0.00141396
Caulobacter_crescentus NA1000	23851	23900	CCNA_00023	overlapping	0	651	0.00142051
Caulobacter_crescentus NA1000	23901	23950	CCNA_00023	overlapping	0	556	0.00121321
Caulobacter_crescentus NA1000	23951	24000	CCNA_00023	overlapping	0	515	0.00112375
Caulobacter_crescentus NA1000	24001	24050	CCNA_00023	overlapping	0	465	0.00101465
Caulobacter_crescentus NA1000	24051	24100	CCNA_00023	overlapping	0	488	0.00106483
Caulobacter_crescentus NA1000	24101	24150	CCNA_00024	overlapping	0	524	0.00114339
Caulobacter_crescentus NA1000	24151	24200	CCNA_00024	overlapping	0	520	0.00113466
Caulobacter_crescentus NA1000	24201	24250	CCNA_00024	overlapping	0	501	0.0010932
Caulobacter_crescentus NA1000	24251	24300	CCNA_00024	overlapping	0	497	0.00108447
Caulobacter_crescentus NA1000	24301	24350	CCNA_00024	overlapping	0	462	0.0010081
Caulobacter_crescentus NA1000	24351	24400	CCNA_00024	overlapping	0	442	0.00096446
Caulobacter_crescentus NA1000	24401	24450	CCNA_00024	overlapping	0	427	0.000931729
Caulobacter_crescentus NA1000	24451	24500	CCNA_00024	overlapping	0	427	0.000931729
Caulobacter_crescentus NA1000	24501	24550	CCNA_00024	overlapping	0	451	0.000984098
Caulobacter_crescentus NA1000	24551	24600	CCNA_00024	overlapping	0	454	0.000990644
Caulobacter_crescentus NA1000	24601	24650	CCNA_00024	overlapping	0	469	0.00102337
Caulobacter_crescentus NA1000	24651	24700	CCNA_00024	overlapping	0	471	0.00102774
Caulobacter_crescentus NA1000	24701	24750	CCNA_00024	overlapping	0	470	0.00102556
Caulobacter_crescentus NA1000	24751	24800	CCNA_00024	overlapping	0	502	0.00109538
Caulobacter_crescentus NA1000	24801	24850	CCNA_00024	overlapping	0	458	0.000999372
Caulobacter_crescentus NA1000	24851	24900	CCNA_00024	overlapping	0	479	0.0010452
Caulobacter_crescentus NA1000	24901	24950	CCNA_00024	overlapping	0	518	0.00113029
Caulobacter_crescentus NA1000	24951	25000	CCNA_00024	overlapping	0	598	0.00130486
Caulobacter_crescentus NA1000	25001	25050	CCNA_00025	overlapping	0	575	0.00125467
Caulobacter_crescentus NA1000	25051	25100	CCNA_00025	overlapping	0	546	0.00119139
Caulobacter_crescentus NA1000	25101	25150	CCNA_00025	overlapping	0	513	0.00111938
Caulobacter_crescentus NA1000	25151	25200	CCNA_00025	overlapping	0	524	0.00114339
Caulobacter_crescentus NA1000	25201	25250	CCNA_00025	overlapping	0	489	0.00106702
Caulobacter_crescentus NA1000	25251	25300	CCNA_00025	overlapping	0	506	0.00110411
Caulobacter_crescentus NA1000	25301	25350	CCNA_00025	overlapping	0	511	0.00111502
Caulobacter_crescentus NA1000	25351	25400	CCNA_00025	overlapping	0	555	0.00121103
Caulobacter_crescentus NA1000	25401	25450	CCNA_00025	overlapping	0	577	0.00125903
Caulobacter_crescentus NA1000	25451	25500	CCNA_00025	overlapping	0	557	0.00121539
Caulobacter_crescentus NA1000	25501	25550	CCNA_00025	overlapping	0	533	0.00116302
Caulobacter_crescentus NA1000	25551	25600	CCNA_00025	overlapping	0	531	0.00115866
Caulobacter_crescentus NA1000	25601	25650	CCNA_00025	overlapping	0	489	0.00106702
Caulobacter_crescentus NA1000	25651	25700	CCNA_00025	overlapping	0	450	0.000981916
Caulobacter_crescentus NA1000	25701	25750	CCNA_00025	overlapping	0	424	0.000925183
Caulobacter_crescentus NA1000	25751	25800	CCNA_00025	overlapping	0	471	0.00102774
Caulobacter_crescentus NA1000	25801	25850	CCNA_00025	overlapping	0	528	0.00115211
Caulobacter_crescentus NA1000	25851	25900	CCNA_00025	overlapping	0	539	0.00117612
Caulobacter_crescentus NA1000	25901	25950	CCNA_00025	overlapping	0	525	0.00114557
Caulobacter_crescentus NA1000	25951	26000	CCNA_00025	overlapping	0	557	0.00121539
Caulobacter_crescentus NA1000	26001	26050	CCNA_00025	overlapping	0	592	0.00129177
Caulobacter_crescentus NA1000	26051	26100	CCNA_00025	overlapping	0	664	0.00144887
Caulobacter_crescentus NA1000	26101	26150	CCNA_00025	overlapping	0	645	0.00140741
Caulobacter_crescentus NA1000	26151	26200	CCNA_00025	overlapping	0	557	0.00121539
Caulobacter_crescentus NA1000	26201	26250	CCNA_00025	overlapping	0	509	0.00111066
Caulobacter_crescentus NA1000	26251	26300	CCNA_00025	overlapping	0	483	0.00105392
Caulobacter_crescentus NA1000	26301	26350	CCNA_00025	overlapping	0	530	0.00115648
Caulobacter_crescentus NA1000	26351	26400	CCNA_00025	overlapping	0	529	0.0011543
Caulobacter_crescentus NA1000	26401	26450	CCNA_00025	overlapping	0	556	0.00121321
Caulobacter_crescentus NA1000	26451	26500	CCNA_00025	overlapping	0	602	0.00131359
Caulobacter_crescentus NA1000	26501	26550	CCNA_00025	overlapping	0	702	0.00153179
Caulobacter_crescentus NA1000	26551	26600	CCNA_00025	overlapping	0	792	0.00172817
Caulobacter_crescentus NA1000	26601	26650	CCNA_00025	overlapping	0	941	0.0020533
Caulobacter_crescentus NA1000	26651	26700	CCNA_00026	upstream	1	968	0.00211221
Caulobacter_crescentus NA1000	26701	26750	CCNA_00026	overlapping	0	871	0.00190055
Caulobacter_crescentus NA1000	26751	26800	CCNA_00026	overlapping	0	698	0.00152306
Caulobacter_crescentus NA1000	26801	26850	CCNA_00026	overlapping	0	662	0.00144451
Caulobacter_crescentus NA1000	26851	26900	CCNA_00026	overlapping	0	655	0.00142923
Caulobacter_crescentus NA1000	26901	26950	CCNA_00026	overlapping	0	658	0.00143578
Caulobacter_crescentus NA1000	26951	27000	CCNA_00026	overlapping	0	587	0.00128085
Caulobacter_crescentus NA1000	27001	27050	CCNA_00026	overlapping	0	571	0.00124594
Caulobacter_crescentus NA1000	27051	27100	CCNA_00026	overlapping	0	568	0.0012394
Caulobacter_crescentus NA1000	27101	27150	CCNA_00026	overlapping	0	512	0.0011172
Caulobacter_crescentus NA1000	27151	27200	CCNA_00026	overlapping	0	493	0.00107574
Caulobacter_crescentus NA1000	27201	27250	CCNA_00026	overlapping	0	482	0.00105174
Caulobacter_crescentus NA1000	27251	27300	CCNA_00026	overlapping	0	531	0.00115866
Caulobacter_crescentus NA1000	27301	27350	CCNA_00026	overlapping	0	546	0.00119139
Caulobacter_crescentus NA1000	27351	27400	CCNA_00026	overlapping	0	565	0.00123285
Caulobacter_crescentus NA1000	27401	27450	CCNA_00026	overlapping	0	540	0.0011783
Caulobacter_crescentus NA1000	27451	27500	CCNA_00026	overlapping	0	537	0.00117175
Caulobacter_crescentus NA1000	27501	27550	CCNA_00026	overlapping	0	522	0.00113902
Caulobacter_crescentus NA1000	27551	27600	CCNA_00026	overlapping	0	534	0.00116521
Caulobacter_crescentus NA1000	27601	27650	CCNA_00026	overlapping	0	545	0.00118921
Caulobacter_crescentus NA1000	27651	27700	CCNA_00026	overlapping	0	533	0.00116302
Caulobacter_crescentus NA1000	27701	27750	CCNA_00026	overlapping	0	583	0.00127213
Caulobacter_crescentus NA1000	27751	27800	CCNA_00026	overlapping	0	612	0.00133541
Caulobacter_crescentus NA1000	27801	27850	CCNA_00026	overlapping	0	583	0.00127213
Caulobacter_crescentus NA1000	27851	27900	CCNA_00026	overlapping	0	549	0.00119794
Caulobacter_crescentus NA1000	27901	27950	CCNA_00026	overlapping	0	477	0.00104083
Caulobacter_crescentus NA1000	27951	28000	CCNA_00026	overlapping	0	469	0.00102337
Caulobacter_crescentus NA1000	28001	28050	CCNA_00026	overlapping	0	452	0.00098628
Caulobacter_crescentus NA1000	28051	28100	CCNA_00026	overlapping	0	481	0.00104956
Caulobacter_crescentus NA1000	28101	28150	CCNA_00026	overlapping	0	477	0.00104083
Caulobacter_crescentus NA1000	28151	28200	CCNA_00026	overlapping	0	506	0.00110411
Caulobacter_crescentus NA1000	28201	28250	CCNA_00026	overlapping	0	489	0.00106702
Caulobacter_crescentus NA1000	28251	28300	CCNA_00026	overlapping	0	541	0.00118048
Caulobacter_crescentus NA1000	28301	28350	CCNA_00026	overlapping	0	526	0.00114775
Caulobacter_crescentus NA1000	28351	28400	CCNA_00026	overlapping	0	586	0.00127867
Caulobacter_crescentus NA1000	28401	28450	CCNA_00026	overlapping	0	561	0.00122412
Caulobacter_crescentus NA1000	28451	28500	CCNA_00026	overlapping	0	599	0.00130704
Caulobacter_crescentus NA1000	28501	28550	CCNA_00026	overlapping	0	556	0.00121321
Caulobacter_crescentus NA1000	28551	28600	CCNA_00026	overlapping	0	537	0.00117175
Caulobacter_crescentus NA1000	28601	28650	CCNA_00026	overlapping	0	516	0.00112593
Caulobacter_crescentus NA1000	28651	28700	CCNA_00026	overlapping	0	506	0.00110411
Caulobacter_crescentus NA1000	28701	28750	CCNA_00026	overlapping	0	495	0.00108011
Caulobacter_crescentus NA1000	28751	28800	CCNA_00026	overlapping	0	515	0.00112375
Caulobacter_crescentus NA1000	28801	28850	CCNA_00026	overlapping	0	509	0.00111066
Caulobacter_crescentus NA1000	28851	28900	CCNA_00026	overlapping	0	540	0.0011783
Caulobacter_crescentus NA1000	28901	28950	CCNA_00026	overlapping	0	538	0.00117394
Caulobacter_crescentus NA1000	28951	29000	CCNA_00026	overlapping	0	553	0.00120667
Caulobacter_crescentus NA1000	29001	29050	CCNA_00026	overlapping	0	571	0.00124594
Caulobacter_crescentus NA1000	29051	29100	CCNA_00026	overlapping	0	546	0.00119139
Caulobacter_crescentus NA1000	29101	29150	CCNA_00026	overlapping	0	554	0.00120885
Caulobacter_crescentus NA1000	29151	29200	CCNA_00026	overlapping	0	505	0.00110193
Caulobacter_crescentus NA1000	29201	29250	CCNA_00026	overlapping	0	501	0.0010932
Caulobacter_crescentus NA1000	29251	29300	CCNA_00026	overlapping	0	475	0.00103647
Caulobacter_crescentus NA1000	29301	29350	CCNA_00026	overlapping	0	524	0.00114339
Caulobacter_crescentus NA1000	29351	29400	CCNA_00026	overlapping	0	520	0.00113466
Caulobacter_crescentus NA1000	29401	29450	CCNA_00026	overlapping	0	616	0.00134413
Caulobacter_crescentus NA1000	29451	29500	CCNA_00027	upstream	2	631	0.00137686
Caulobacter_crescentus NA1000	29501	29550	CCNA_00027	overlapping	0	699	0.00152524
Caulobacter_crescentus NA1000	29551	29600	CCNA_00027	overlapping	0	678	0.00147942
Caulobacter_crescentus NA1000	29601	29650	CCNA_00027	overlapping	0	666	0.00145324
Caulobacter_crescentus NA1000	29651	29700	CCNA_00027	overlapping	0	624	0.00136159
Caulobacter_crescentus NA1000	29701	29750	CCNA_00027	overlapping	0	633	0.00138123
Caulobacter_crescentus NA1000	29751	29800	CCNA_00027	overlapping	0	637	0.00138996
Caulobacter_crescentus NA1000	29801	29850	CCNA_00027	overlapping	0	643	0.00140305
Caulobacter_crescentus NA1000	29851	29900	CCNA_00027	overlapping	0	637	0.00138996
Caulobacter_crescentus NA1000	29901	29950	CCNA_00027	overlapping	0	654	0.00142705
Caulobacter_crescentus NA1000	29951	30000	CCNA_00027	overlapping	0	751	0.00163871
Caulobacter_crescentus NA1000	30001	30050	CCNA_00027	overlapping	0	876	0.00191146
Caulobacter_crescentus NA1000	30051	30100	CCNA_00027	overlapping	0	1149	0.00250716
Caulobacter_crescentus NA1000	30101	30150	CCNA_00027	overlapping	0	1525	0.0033276
Caulobacter_crescentus NA1000	30151	30200	CCNA_00027	overlapping	0	2019	0.00440553
Caulobacter_crescentus NA1000	30201	30250	CCNA_00027	downstream	10	2112	0.00460846
Caulobacter_crescentus NA1000	30251	30300	CCNA_00028	upstream	37	1908	0.00416332
Caulobacter_crescentus NA1000	30301	30350	CCNA_00028	overlapping	0	1390	0.00303303
Caulobacter_crescentus NA1000	30351	30400	CCNA_00028	overlapping	0	1076	0.00234787
Caulobacter_crescentus NA1000	30401	30450	CCNA_00028	overlapping	0	816	0.00178054
Caulobacter_crescentus NA1000	30451	30500	CCNA_00028	overlapping	0	655	0.00142923
Caulobacter_crescentus NA1000	30501	30550	CCNA_00028	overlapping	0	567	0.00123721
Caulobacter_crescentus NA1000	30551	30600	CCNA_00028	overlapping	0	567	0.00123721
Caulobacter_crescentus NA1000	30601	30650	CCNA_00028	overlapping	0	636	0.00138777
Caulobacter_crescentus NA1000	30651	30700	CCNA_00028	overlapping	0	637	0.00138996
Caulobacter_crescentus NA1000	30701	30750	CCNA_00028	overlapping	0	634	0.00138341
Caulobacter_crescentus NA1000	30751	30800	CCNA_00028	overlapping	0	598	0.00130486
Caulobacter_crescentus NA1000	30801	30850	CCNA_00028	overlapping	0	617	0.00134632
Caulobacter_crescentus NA1000	30851	30900	CCNA_00028	overlapping	0	602	0.00131359
Caulobacter_crescentus NA1000	30901	30950	CCNA_00028	overlapping	0	604	0.00131795
Caulobacter_crescentus NA1000	30951	31000	CCNA_00028	overlapping	0	627	0.00136814
Caulobacter_crescentus NA1000	31001	31050	CCNA_00028	overlapping	0	610	0.00133104
Caulobacter_crescentus NA1000	31051	31100	CCNA_00028	overlapping	0	551	0.0012023
Caulobacter_crescentus NA1000	31101	31150	CCNA_00028	overlapping	0	534	0.00116521
Caulobacter_crescentus NA1000	31151	31200	CCNA_00028	overlapping	0	519	0.00113248
Caulobacter_crescentus NA1000	31201	31250	CCNA_00028	overlapping	0	574	0.00125249
Caulobacter_crescentus NA1000	31251	31300	CCNA_00028	overlapping	0	521	0.00113684
Caulobacter_crescentus NA1000	31301	31350	CCNA_00028	overlapping	0	535	0.00116739
Caulobacter_crescentus NA1000	31351	31400	CCNA_00028	overlapping	0	471	0.00102774
Caulobacter_crescentus NA1000	31401	31450	CCNA_00028	overlapping	0	517	0.00112811
Caulobacter_crescentus NA1000	31451	31500	CCNA_00028	overlapping	0	486	0.00106047
Caulobacter_crescentus NA1000	31501	31550	CCNA_00028	overlapping	0	491	0.00107138
Caulobacter_crescentus NA1000	31551	31600	CCNA_00028	overlapping	0	535	0.00116739
Caulobacter_crescentus NA1000	31601	31650	CCNA_00028	overlapping	0	595	0.00129831
Caulobacter_crescentus NA1000	31651	31700	CCNA_00028	overlapping	0	637	0.00138996
Caulobacter_crescentus NA1000	31701	31750	CCNA_00028	overlapping	0	627	0.00136814
Caulobacter_crescentus NA1000	31751	31800	CCNA_00028	overlapping	0	607	0.0013245
Caulobacter_crescentus NA1000	31801	31850	CCNA_00028	overlapping	0	550	0.00120012
Caulobacter_crescentus NA1000	31851	31900	CCNA_00028	overlapping	0	532	0.00116084
Caulobacter_crescentus NA1000	31901	31950	CCNA_00028	overlapping	0	505	0.00110193
Caulobacter_crescentus NA1000	31951	32000	CCNA_00028	overlapping	0	505	0.00110193
Caulobacter_crescentus NA1000	32001	32050	CCNA_00028	overlapping	0	482	0.00105174
Caulobacter_crescentus NA1000	32051	32100	CCNA_00028	overlapping	0	451	0.000984098
Caulobacter_crescentus NA1000	32101	32150	CCNA_00028	overlapping	0	478	0.00104301
Caulobacter_crescentus NA1000	32151	32200	CCNA_00028	overlapping	0	544	0.00118703
Caulobacter_crescentus NA1000	32201	32250	CCNA_00028	overlapping	0	558	0.00121758
Caulobacter_crescentus NA1000	32251	32300	CCNA_00028	overlapping	0	552	0.00120448
Caulobacter_crescentus NA1000	32301	32350	CCNA_00028	overlapping	0	499	0.00108884
Caulobacter_crescentus NA1000	32351	32400	CCNA_00028	overlapping	0	521	0.00113684
Caulobacter_crescentus NA1000	32401	32450	CCNA_00028	overlapping	0	520	0.00113466
Caulobacter_crescentus NA1000	32451	32500	CCNA_00028	overlapping	0	477	0.00104083
Caulobacter_crescentus NA1000	32501	32550	CCNA_00028	overlapping	0	491	0.00107138
Caulobacter_crescentus NA1000	32551	32600	CCNA_00028	overlapping	0	533	0.00116302
Caulobacter_crescentus NA1000	32601	32650	CCNA_00028	overlapping	0	675	0.00147287
Caulobacter_crescentus NA1000	32651	32700	CCNA_00028	overlapping	0	904	0.00197256
Caulobacter_crescentus NA1000	32701	32750	CCNA_00028	overlapping	0	1066	0.00232605
Caulobacter_crescentus NA1000	32751	32800	CCNA_00028	overlapping	0	1143	0.00249407
Caulobacter_crescentus NA1000	32801	32850	CCNA_00028	overlapping	0	1064	0.00232169
Caulobacter_crescentus NA1000	32851	32900	CCNA_00028	overlapping	0	985	0.00214931
Caulobacter_crescentus NA1000	32901	32950	CCNA_00029	overlapping	0	845	0.00184382
Caulobacter_crescentus NA1000	32951	33000	CCNA_00029	overlapping	0	717	0.00156452
Caulobacter_crescentus NA1000	33001	33050	CCNA_00029	overlapping	0	589	0.00128522
Caulobacter_crescentus NA1000	33051	33100	CCNA_00029	overlapping	0	560	0.00122194
Caulobacter_crescentus NA1000	33101	33150	CCNA_00029	overlapping	0	553	0.00120667
Caulobacter_crescentus NA1000	33151	33200	CCNA_00029	overlapping	0	596	0.00130049
Caulobacter_crescentus NA1000	33201	33250	CCNA_00029	overlapping	0	573	0.00125031
Caulobacter_crescentus NA1000	33251	33300	CCNA_00029	overlapping	0	580	0.00126558
Caulobacter_crescentus NA1000	33301	33350	CCNA_00029	overlapping	0	556	0.00121321
Caulobacter_crescentus NA1000	33351	33400	CCNA_00029	overlapping	0	550	0.00120012
Caulobacter_crescentus NA1000	33401	33450	CCNA_00029	overlapping	0	505	0.00110193
Caulobacter_crescentus NA1000	33451	33500	CCNA_00029	overlapping	0	509	0.00111066
Caulobacter_crescentus NA1000	33501	33550	CCNA_00029	overlapping	0	502	0.00109538
Caulobacter_crescentus NA1000	33551	33600	CCNA_00030	overlapping	0	541	0.00118048
Caulobacter_crescentus NA1000	33601	33650	CCNA_00030	overlapping	0	504	0.00109975
Caulobacter_crescentus NA1000	33651	33700	CCNA_00030	overlapping	0	527	0.00114993
Caulobacter_crescentus NA1000	33701	33750	CCNA_00030	overlapping	0	516	0.00112593
Caulobacter_crescentus NA1000	33751	33800	CCNA_00030	overlapping	0	563	0.00122849
Caulobacter_crescentus NA1000	33801	33850	CCNA_00030	overlapping	0	526	0.00114775
Caulobacter_crescentus NA1000	33851	33900	CCNA_00030	overlapping	0	526	0.00114775
Caulobacter_crescentus NA1000	33901	33950	CCNA_00030	overlapping	0	523	0.0011412
Caulobacter_crescentus NA1000	33951	34000	CCNA_00030	overlapping	0	530	0.00115648
Caulobacter_crescentus NA1000	34001	34050	CCNA_00030	overlapping	0	546	0.00119139
Caulobacter_crescentus NA1000	34051	34100	CCNA_00030	overlapping	0	490	0.0010692
Caulobacter_crescentus NA1000	34101	34150	CCNA_00030	overlapping	0	542	0.00118266
Caulobacter_crescentus NA1000	34151	34200	CCNA_00030	overlapping	0	556	0.00121321
Caulobacter_crescentus NA1000	34201	34250	CCNA_00030	overlapping	0	638	0.00139214
Caulobacter_crescentus NA1000	34251	34300	CCNA_00030	overlapping	0	626	0.00136595
Caulobacter_crescentus NA1000	34301	34350	CCNA_00030	overlapping	0	743	0.00162125
Caulobacter_crescentus NA1000	34351	34400	vapC	overlapping	0	849	0.00185255
Caulobacter_crescentus NA1000	34401	34450	vapC	overlapping	0	1064	0.00232169
Caulobacter_crescentus NA1000	34451	34500	vapC	overlapping	0	1035	0.00225841
Caulobacter_crescentus NA1000	34501	34550	vapC	overlapping	0	1006	0.00219513
Caulobacter_crescentus NA1000	34551	34600	vapC	overlapping	0	904	0.00197256
Caulobacter_crescentus NA1000	34601	34650	vapC	overlapping	0	882	0.00192456
Caulobacter_crescentus NA1000	34651	34700	vapC	overlapping	0	903	0.00197038
Caulobacter_crescentus NA1000	34701	34750	vapB	overlapping	0	886	0.00193328
Caulobacter_crescentus NA1000	34751	34800	vapB	overlapping	0	860	0.00187655
Caulobacter_crescentus NA1000	34801	34850	vapB	overlapping	0	771	0.00168235
Caulobacter_crescentus NA1000	34851	34900	vapB	overlapping	0	689	0.00150342
Caulobacter_crescentus NA1000	34901	34950	vapB	overlapping	0	649	0.00141614
Caulobacter_crescentus NA1000	34951	35000	vapB	downstream	10	598	0.00130486
Caulobacter_crescentus NA1000	35001	35050	vapB	downstream	60	607	0.0013245
Caulobacter_crescentus NA1000	35051	35100	vapB	downstream	110	613	0.00133759
Caulobacter_crescentus NA1000	35101	35150	vapB	downstream	160	676	0.00147506
Caulobacter_crescentus NA1000	35151	35200	vapB	downstream	210	713	0.00155579
Caulobacter_crescentus NA1000	35201	35250	vapB	downstream	260	700	0.00152742
Caulobacter_crescentus NA1000	35251	35300	vapB	downstream	310	657	0.0014336
Caulobacter_crescentus NA1000	35301	35350	vapB	downstream	360	617	0.00134632
Caulobacter_crescentus NA1000	35351	35400	vapB	downstream	410	665	0.00145105
Caulobacter_crescentus NA1000	35401	35450	CCNA_00033	upstream	374	697	0.00152088
Caulobacter_crescentus NA1000	35451	35500	CCNA_00033	upstream	324	736	0.00160598
Caulobacter_crescentus NA1000	35501	35550	CCNA_00033	upstream	274	751	0.00163871
Caulobacter_crescentus NA1000	35551	35600	CCNA_00033	upstream	224	753	0.00164307
Caulobacter_crescentus NA1000	35601	35650	CCNA_00033	upstream	174	725	0.00158198
Caulobacter_crescentus NA1000	35651	35700	CCNA_00033	upstream	124	652	0.00142269
Caulobacter_crescentus NA1000	35701	35750	CCNA_00033	upstream	74	592	0.00129177
Caulobacter_crescentus NA1000	35751	35800	CCNA_00033	upstream	24	530	0.00115648
Caulobacter_crescentus NA1000	35801	35850	CCNA_00033	overlapping	0	522	0.00113902
Caulobacter_crescentus NA1000	35851	35900	CCNA_00033	overlapping	0	522	0.00113902
Caulobacter_crescentus NA1000	35901	35950	CCNA_00033	overlapping	0	564	0.00123067
Caulobacter_crescentus NA1000	35951	36000	CCNA_00033	overlapping	0	585	0.00127649
Caulobacter_crescentus NA1000	36001	36050	CCNA_00033	overlapping	0	614	0.00133977
Caulobacter_crescentus NA1000	36051	36100	CCNA_00033	overlapping	0	608	0.00132668
Caulobacter_crescentus NA1000	36101	36150	CCNA_00033	overlapping	0	582	0.00126994
Caulobacter_crescentus NA1000	36151	36200	CCNA_00033	overlapping	0	575	0.00125467
Caulobacter_crescentus NA1000	36201	36250	CCNA_00033	overlapping	0	545	0.00118921
Caulobacter_crescentus NA1000	36251	36300	CCNA_00033	overlapping	0	569	0.00124158
Caulobacter_crescentus NA1000	36301	36350	CCNA_00033	overlapping	0	626	0.00136595
Caulobacter_crescentus NA1000	36351	36400	CCNA_00033	overlapping	0	646	0.00140959
Caulobacter_crescentus NA1000	36401	36450	CCNA_00033	overlapping	0	631	0.00137686
Caulobacter_crescentus NA1000	36451	36500	CCNA_00033	overlapping	0	565	0.00123285
Caulobacter_crescentus NA1000	36501	36550	CCNA_00033	overlapping	0	585	0.00127649
Caulobacter_crescentus NA1000	36551	36600	CCNA_00033	overlapping	0	617	0.00134632
Caulobacter_crescentus NA1000	36601	36650	CCNA_00033	overlapping	0	627	0.00136814
Caulobacter_crescentus NA1000	36651	36700	CCNA_00033	overlapping	0	569	0.00124158
Caulobacter_crescentus NA1000	36701	36750	CCNA_00033	overlapping	0	597	0.00130268
Caulobacter_crescentus NA1000	36751	36800	CCNA_00033	overlapping	0	588	0.00128304
Caulobacter_crescentus NA1000	36801	36850	CCNA_00033	overlapping	0	614	0.00133977
Caulobacter_crescentus NA1000	36851	36900	CCNA_00033	overlapping	0	533	0.00116302
Caulobacter_crescentus NA1000	36901	36950	CCNA_00033	overlapping	0	516	0.00112593
Caulobacter_crescentus NA1000	36951	37000	CCNA_00033	overlapping	0	536	0.00116957
Caulobacter_crescentus NA1000	37001	37050	CCNA_00033	overlapping	0	551	0.0012023
Caulobacter_crescentus NA1000	37051	37100	CCNA_00033	overlapping	0	563	0.00122849
Caulobacter_crescentus NA1000	37101	37150	CCNA_00033	overlapping	0	544	0.00118703
Caulobacter_crescentus NA1000	37151	37200	CCNA_00033	overlapping	0	551	0.0012023
Caulobacter_crescentus NA1000	37201	37250	CCNA_00033	overlapping	0	594	0.00129613
Caulobacter_crescentus NA1000	37251	37300	CCNA_00033	overlapping	0	629	0.0013725
Caulobacter_crescentus NA1000	37301	37350	CCNA_00033	overlapping	0	681	0.00148597
Caulobacter_crescentus NA1000	37351	37400	CCNA_00033	overlapping	0	757	0.0016518
Caulobacter_crescentus NA1000	37401	37450	CCNA_00033	overlapping	0	799	0.00174345
Caulobacter_crescentus NA1000	37451	37500	CCNA_00033	overlapping	0	808	0.00176308
Caulobacter_crescentus NA1000	37501	37550	CCNA_00033	overlapping	0	689	0.00150342
Caulobacter_crescentus NA1000	37551	37600	CCNA_00033	overlapping	0	666	0.00145324
Caulobacter_crescentus NA1000	37601	37650	CCNA_00033	overlapping	0	662	0.00144451
Caulobacter_crescentus NA1000	37651	37700	CCNA_00033	overlapping	0	656	0.00143142
Caulobacter_crescentus NA1000	37701	37750	CCNA_00033	overlapping	0	616	0.00134413
Caulobacter_crescentus NA1000	37751	37800	CCNA_00033	overlapping	0	613	0.00133759
Caulobacter_crescentus NA1000	37801	37850	CCNA_00033	overlapping	0	662	0.00144451
Caulobacter_crescentus NA1000	37851	37900	CCNA_00033	overlapping	0	700	0.00152742
Caulobacter_crescentus NA1000	37901	37950	CCNA_00033	overlapping	0	794	0.00173254
Caulobacter_crescentus NA1000	37951	38000	CCNA_00033	overlapping	0	879	0.00191801
Caulobacter_crescentus NA1000	38001	38050	CCNA_00033	downstream	39	898	0.00195947
Caulobacter_crescentus NA1000	38051	38100	CCNA_00033	downstream	89	729	0.0015907
Caulobacter_crescentus NA1000	38101	38150	rpsO	upstream	61	627	0.00136814
Caulobacter_crescentus NA1000	38151	38200	rpsO	upstream	11	582	0.00126994
Caulobacter_crescentus NA1000	38201	38250	rpsO	overlapping	0	649	0.00141614
Caulobacter_crescentus NA1000	38251	38300	rpsO	overlapping	0	641	0.00139868
Caulobacter_crescentus NA1000	38301	38350	rpsO	overlapping	0	655	0.00142923
Caulobacter_crescentus NA1000	38351	38400	rpsO	overlapping	0	661	0.00144233
Caulobacter_crescentus NA1000	38401	38450	rpsO	overlapping	0	710	0.00154925
Caulobacter_crescentus NA1000	38451	38500	rpsO	overlapping	0	849	0.00185255
Caulobacter_crescentus NA1000	38501	38550	truB	overlapping	0	1068	0.00233041
Caulobacter_crescentus NA1000	38551	38600	truB	overlapping	0	1352	0.00295011
Caulobacter_crescentus NA1000	38601	38650	truB	overlapping	0	1854	0.00404549
Caulobacter_crescentus NA1000	38651	38700	truB	overlapping	0	2623	0.00572348
Caulobacter_crescentus NA1000	38701	38750	truB	overlapping	0	3074	0.00670758
Caulobacter_crescentus NA1000	38751	38800	truB	overlapping	0	3072	0.00670321
Caulobacter_crescentus NA1000	38801	38850	truB	overlapping	0	2372	0.00517579
Caulobacter_crescentus NA1000	38851	38900	truB	overlapping	0	1843	0.00402149
Caulobacter_crescentus NA1000	38901	38950	truB	overlapping	0	1302	0.00284101
Caulobacter_crescentus NA1000	38951	39000	truB	overlapping	0	1041	0.0022715
Caulobacter_crescentus NA1000	39001	39050	truB	overlapping	0	730	0.00159289
Caulobacter_crescentus NA1000	39051	39100	truB	overlapping	0	648	0.00141396
Caulobacter_crescentus NA1000	39101	39150	truB	overlapping	0	608	0.00132668
Caulobacter_crescentus NA1000	39151	39200	truB	overlapping	0	589	0.00128522
Caulobacter_crescentus NA1000	39201	39250	truB	overlapping	0	609	0.00132886
Caulobacter_crescentus NA1000	39251	39300	truB	overlapping	0	594	0.00129613
Caulobacter_crescentus NA1000	39301	39350	truB	overlapping	0	552	0.00120448
Caulobacter_crescentus NA1000	39351	39400	truB	overlapping	0	528	0.00115211
Caulobacter_crescentus NA1000	39401	39450	truB	overlapping	0	547	0.00119357
Caulobacter_crescentus NA1000	39451	39500	rbfA	overlapping	0	570	0.00124376
Caulobacter_crescentus NA1000	39501	39550	rbfA	overlapping	0	603	0.00131577
Caulobacter_crescentus NA1000	39551	39600	rbfA	overlapping	0	599	0.00130704
Caulobacter_crescentus NA1000	39601	39650	rbfA	overlapping	0	641	0.00139868
Caulobacter_crescentus NA1000	39651	39700	rbfA	overlapping	0	627	0.00136814
Caulobacter_crescentus NA1000	39701	39750	rbfA	overlapping	0	645	0.00140741
Caulobacter_crescentus NA1000	39751	39800	rbfA	overlapping	0	730	0.00159289
Caulobacter_crescentus NA1000	39801	39850	rbfA	overlapping	0	781	0.00170417
Caulobacter_crescentus NA1000	39851	39900	rbfA	overlapping	0	918	0.00200311
Caulobacter_crescentus NA1000	39901	39950	rbfA	downstream	22	881	0.00192237
Caulobacter_crescentus NA1000	39951	40000	CCNA_00037	overlapping	0	956	0.00208603
Caulobacter_crescentus NA1000	40001	40050	CCNA_00037	overlapping	0	817	0.00178272
Caulobacter_crescentus NA1000	40051	40100	CCNA_00037	overlapping	0	764	0.00166708
Caulobacter_crescentus NA1000	40101	40150	CCNA_00037	overlapping	0	640	0.0013965
Caulobacter_crescentus NA1000	40151	40200	CCNA_00037	overlapping	0	584	0.00127431
Caulobacter_crescentus NA1000	40201	40250	CCNA_00037	overlapping	0	553	0.00120667
Caulobacter_crescentus NA1000	40251	40300	CCNA_00037	overlapping	0	503	0.00109756
Caulobacter_crescentus NA1000	40301	40350	CCNA_00037	overlapping	0	485	0.00105829
Caulobacter_crescentus NA1000	40351	40400	CCNA_00037	overlapping	0	509	0.00111066
Caulobacter_crescentus NA1000	40401	40450	CCNA_00037	overlapping	0	527	0.00114993
Caulobacter_crescentus NA1000	40451	40500	CCNA_00037	overlapping	0	565	0.00123285
Caulobacter_crescentus NA1000	40501	40550	CCNA_00037	overlapping	0	541	0.00118048
Caulobacter_crescentus NA1000	40551	40600	CCNA_00037	overlapping	0	587	0.00128085
Caulobacter_crescentus NA1000	40601	40650	CCNA_00037	overlapping	0	554	0.00120885
Caulobacter_crescentus NA1000	40651	40700	CCNA_00037	overlapping	0	597	0.00130268
Caulobacter_crescentus NA1000	40701	40750	CCNA_00037	overlapping	0	601	0.0013114
Caulobacter_crescentus NA1000	40751	40800	CCNA_00037	overlapping	0	676	0.00147506
Caulobacter_crescentus NA1000	40801	40850	CCNA_00038	overlapping	0	639	0.00139432
Caulobacter_crescentus NA1000	40851	40900	CCNA_00038	overlapping	0	575	0.00125467
Caulobacter_crescentus NA1000	40901	40950	CCNA_00038	overlapping	0	517	0.00112811
Caulobacter_crescentus NA1000	40951	41000	CCNA_00038	overlapping	0	552	0.00120448
Caulobacter_crescentus NA1000	41001	41050	CCNA_00038	overlapping	0	563	0.00122849
Caulobacter_crescentus NA1000	41051	41100	CCNA_00038	overlapping	0	606	0.00132231
Caulobacter_crescentus NA1000	41101	41150	CCNA_00038	overlapping	0	586	0.00127867
Caulobacter_crescentus NA1000	41151	41200	CCNA_00038	overlapping	0	598	0.00130486
Caulobacter_crescentus NA1000	41201	41250	CCNA_00038	overlapping	0	566	0.00123503
Caulobacter_crescentus NA1000	41251	41300	CCNA_00038	overlapping	0	516	0.00112593
Caulobacter_crescentus NA1000	41301	41350	CCNA_00038	overlapping	0	487	0.00106265
Caulobacter_crescentus NA1000	41351	41400	CCNA_00038	overlapping	0	462	0.0010081
Caulobacter_crescentus NA1000	41401	41450	CCNA_00038	overlapping	0	471	0.00102774
Caulobacter_crescentus NA1000	41451	41500	CCNA_00039	overlapping	0	501	0.0010932
Caulobacter_crescentus NA1000	41501	41550	CCNA_00039	overlapping	0	476	0.00103865
Caulobacter_crescentus NA1000	41551	41600	CCNA_00039	overlapping	0	476	0.00103865
Caulobacter_crescentus NA1000	41601	41650	CCNA_00039	overlapping	0	446	0.000973188
Caulobacter_crescentus NA1000	41651	41700	CCNA_00039	overlapping	0	484	0.00105611
Caulobacter_crescentus NA1000	41701	41750	CCNA_00039	overlapping	0	549	0.00119794
Caulobacter_crescentus NA1000	41751	41800	CCNA_00039	overlapping	0	573	0.00125031
Caulobacter_crescentus NA1000	41801	41850	CCNA_00039	overlapping	0	617	0.00134632
Caulobacter_crescentus NA1000	41851	41900	CCNA_00039	overlapping	0	645	0.00140741
Caulobacter_crescentus NA1000	41901	41950	CCNA_00039	overlapping	0	758	0.00165398
Caulobacter_crescentus NA1000	41951	42000	CCNA_00040	overlapping	0	763	0.00166489
Caulobacter_crescentus NA1000	42001	42050	CCNA_00040	overlapping	0	726	0.00158416
Caulobacter_crescentus NA1000	42051	42100	CCNA_00040	overlapping	0	646	0.00140959
Caulobacter_crescentus NA1000	42101	42150	CCNA_00040	overlapping	0	630	0.00137468
Caulobacter_crescentus NA1000	42151	42200	CCNA_00040	overlapping	0	620	0.00135286
Caulobacter_crescentus NA1000	42201	42250	CCNA_00040	overlapping	0	614	0.00133977
Caulobacter_crescentus NA1000	42251	42300	CCNA_00040	overlapping	0	623	0.00135941
Caulobacter_crescentus NA1000	42301	42350	CCNA_00040	overlapping	0	634	0.00138341
Caulobacter_crescentus NA1000	42351	42400	CCNA_00040	overlapping	0	609	0.00132886
Caulobacter_crescentus NA1000	42401	42450	CCNA_00040	overlapping	0	600	0.00130922
Caulobacter_crescentus NA1000	42451	42500	CCNA_00040	overlapping	0	559	0.00121976
Caulobacter_crescentus NA1000	42501	42550	CCNA_00040	overlapping	0	543	0.00118485
Caulobacter_crescentus NA1000	42551	42600	infB	overlapping	0	547	0.00119357
Caulobacter_crescentus NA1000	42601	42650	infB	overlapping	0	573	0.00125031
Caulobacter_crescentus NA1000	42651	42700	infB	overlapping	0	618	0.0013485
Caulobacter_crescentus NA1000	42701	42750	infB	overlapping	0	589	0.00128522
Caulobacter_crescentus NA1000	42751	42800	infB	overlapping	0	573	0.00125031
Caulobacter_crescentus NA1000	42801	42850	infB	overlapping	0	567	0.00123721
Caulobacter_crescentus NA1000	42851	42900	infB	overlapping	0	553	0.00120667
Caulobacter_crescentus NA1000	42901	42950	infB	overlapping	0	553	0.00120667
Caulobacter_crescentus NA1000	42951	43000	infB	overlapping	0	545	0.00118921
Caulobacter_crescentus NA1000	43001	43050	infB	overlapping	0	563	0.00122849
Caulobacter_crescentus NA1000	43051	43100	infB	overlapping	0	545	0.00118921
Caulobacter_crescentus NA1000	43101	43150	infB	overlapping	0	522	0.00113902
Caulobacter_crescentus NA1000	43151	43200	infB	overlapping	0	484	0.00105611
Caulobacter_crescentus NA1000	43201	43250	infB	overlapping	0	484	0.00105611
Caulobacter_crescentus NA1000	43251	43300	infB	overlapping	0	496	0.00108229
Caulobacter_crescentus NA1000	43301	43350	infB	overlapping	0	483	0.00105392
Caulobacter_crescentus NA1000	43351	43400	infB	overlapping	0	424	0.000925183
Caulobacter_crescentus NA1000	43401	43450	infB	overlapping	0	442	0.00096446
Caulobacter_crescentus NA1000	43451	43500	infB	overlapping	0	490	0.0010692
Caulobacter_crescentus NA1000	43501	43550	infB	overlapping	0	579	0.0012634
Caulobacter_crescentus NA1000	43551	43600	infB	overlapping	0	563	0.00122849
Caulobacter_crescentus NA1000	43601	43650	infB	overlapping	0	562	0.0012263
Caulobacter_crescentus NA1000	43651	43700	infB	overlapping	0	552	0.00120448
Caulobacter_crescentus NA1000	43701	43750	infB	overlapping	0	547	0.00119357
Caulobacter_crescentus NA1000	43751	43800	infB	overlapping	0	510	0.00111284
Caulobacter_crescentus NA1000	43801	43850	infB	overlapping	0	525	0.00114557
Caulobacter_crescentus NA1000	43851	43900	infB	overlapping	0	530	0.00115648
Caulobacter_crescentus NA1000	43901	43950	infB	overlapping	0	462	0.0010081
Caulobacter_crescentus NA1000	43951	44000	infB	overlapping	0	410	0.000894635
Caulobacter_crescentus NA1000	44001	44050	infB	overlapping	0	417	0.000909909
Caulobacter_crescentus NA1000	44051	44100	infB	overlapping	0	488	0.00106483
Caulobacter_crescentus NA1000	44101	44150	infB	overlapping	0	552	0.00120448
Caulobacter_crescentus NA1000	44151	44200	infB	overlapping	0	577	0.00125903
Caulobacter_crescentus NA1000	44201	44250	infB	overlapping	0	636	0.00138777
Caulobacter_crescentus NA1000	44251	44300	infB	overlapping	0	641	0.00139868
Caulobacter_crescentus NA1000	44301	44350	infB	overlapping	0	639	0.00139432
Caulobacter_crescentus NA1000	44351	44400	infB	overlapping	0	697	0.00152088
Caulobacter_crescentus NA1000	44401	44450	infB	overlapping	0	767	0.00167362
Caulobacter_crescentus NA1000	44451	44500	infB	overlapping	0	812	0.00177181
Caulobacter_crescentus NA1000	44501	44550	infB	overlapping	0	750	0.00163653
Caulobacter_crescentus NA1000	44551	44600	infB	overlapping	0	649	0.00141614
Caulobacter_crescentus NA1000	44601	44650	infB	overlapping	0	504	0.00109975
Caulobacter_crescentus NA1000	44651	44700	infB	overlapping	0	423	0.000923001
Caulobacter_crescentus NA1000	44701	44750	infB	overlapping	0	381	0.000831356
Caulobacter_crescentus NA1000	44751	44800	infB	overlapping	0	412	0.000898999
Caulobacter_crescentus NA1000	44801	44850	infB	overlapping	0	426	0.000929547
Caulobacter_crescentus NA1000	44851	44900	infB	overlapping	0	440	0.000960096
Caulobacter_crescentus NA1000	44901	44950	infB	overlapping	0	427	0.000931729
Caulobacter_crescentus NA1000	44951	45000	infB	overlapping	0	392	0.000855358
Caulobacter_crescentus NA1000	45001	45050	infB	overlapping	0	355	0.000774623
Caulobacter_crescentus NA1000	45051	45100	infB	overlapping	0	342	0.000746256
Caulobacter_crescentus NA1000	45101	45150	infB	overlapping	0	322	0.000702615
Caulobacter_crescentus NA1000	45151	45200	infB	overlapping	0	310	0.000676431
Caulobacter_crescentus NA1000	45201	45250	infB	overlapping	0	348	0.000759348
Caulobacter_crescentus NA1000	45251	45300	infB	overlapping	0	361	0.000787715
Caulobacter_crescentus NA1000	45301	45350	infB	overlapping	0	410	0.000894635
Caulobacter_crescentus NA1000	45351	45400	infB	overlapping	0	414	0.000903363
Caulobacter_crescentus NA1000	45401	45450	infB	overlapping	0	439	0.000957914
Caulobacter_crescentus NA1000	45451	45500	infB	overlapping	0	425	0.000927365
Caulobacter_crescentus NA1000	45501	45550	infB	overlapping	0	452	0.00098628
Caulobacter_crescentus NA1000	45551	45600	infB	overlapping	0	479	0.0010452
Caulobacter_crescentus NA1000	45601	45650	infB	overlapping	0	512	0.0011172
Caulobacter_crescentus NA1000	45651	45700	infB	overlapping	0	583	0.00127213
Caulobacter_crescentus NA1000	45701	45750	infB	downstream	3	644	0.00140523
Caulobacter_crescentus NA1000	45751	45800	infB	downstream	53	749	0.00163434
Caulobacter_crescentus NA1000	45801	45850	CCNA_00042	upstream	43	764	0.00166708
Caulobacter_crescentus NA1000	45851	45900	CCNA_00042	overlapping	0	850	0.00185473
Caulobacter_crescentus NA1000	45901	45950	CCNA_00042	overlapping	0	971	0.00211876
Caulobacter_crescentus NA1000	45951	46000	CCNA_00042	overlapping	0	1103	0.00240679
Caulobacter_crescentus NA1000	46001	46050	CCNA_00042	overlapping	0	1177	0.00256826
Caulobacter_crescentus NA1000	46051	46100	CCNA_00042	overlapping	0	1042	0.00227368
Caulobacter_crescentus NA1000	46101	46150	CCNA_00042	overlapping	0	882	0.00192456
Caulobacter_crescentus NA1000	46151	46200	CCNA_00042	overlapping	0	660	0.00144014
Caulobacter_crescentus NA1000	46201	46250	CCNA_00042	overlapping	0	610	0.00133104
Caulobacter_crescentus NA1000	46251	46300	CCNA_00042	overlapping	0	543	0.00118485
Caulobacter_crescentus NA1000	46301	46350	CCNA_00042	overlapping	0	532	0.00116084
Caulobacter_crescentus NA1000	46351	46400	CCNA_00042	overlapping	0	440	0.000960096
Caulobacter_crescentus NA1000	46401	46450	CCNA_00042	overlapping	0	478	0.00104301
Caulobacter_crescentus NA1000	46451	46500	CCNA_00042	overlapping	0	501	0.0010932
Caulobacter_crescentus NA1000	46501	46550	CCNA_00042	overlapping	0	591	0.00128958
Caulobacter_crescentus NA1000	46551	46600	CCNA_00042	downstream	8	579	0.0012634
Caulobacter_crescentus NA1000	46601	46650	nusA	overlapping	0	539	0.00117612
Caulobacter_crescentus NA1000	46651	46700	nusA	overlapping	0	414	0.000903363
Caulobacter_crescentus NA1000	46701	46750	nusA	overlapping	0	380	0.000829174
Caulobacter_crescentus NA1000	46751	46800	nusA	overlapping	0	425	0.000927365
Caulobacter_crescentus NA1000	46801	46850	nusA	overlapping	0	518	0.00113029
Caulobacter_crescentus NA1000	46851	46900	nusA	overlapping	0	535	0.00116739
Caulobacter_crescentus NA1000	46901	46950	nusA	overlapping	0	527	0.00114993
Caulobacter_crescentus NA1000	46951	47000	nusA	overlapping	0	539	0.00117612
Caulobacter_crescentus NA1000	47001	47050	nusA	overlapping	0	533	0.00116302
Caulobacter_crescentus NA1000	47051	47100	nusA	overlapping	0	542	0.00118266
Caulobacter_crescentus NA1000	47101	47150	nusA	overlapping	0	508	0.00110847
Caulobacter_crescentus NA1000	47151	47200	nusA	overlapping	0	513	0.00111938
Caulobacter_crescentus NA1000	47201	47250	nusA	overlapping	0	505	0.00110193
Caulobacter_crescentus NA1000	47251	47300	nusA	overlapping	0	492	0.00107356
Caulobacter_crescentus NA1000	47301	47350	nusA	overlapping	0	553	0.00120667
Caulobacter_crescentus NA1000	47351	47400	nusA	overlapping	0	605	0.00132013
Caulobacter_crescentus NA1000	47401	47450	nusA	overlapping	0	629	0.0013725
Caulobacter_crescentus NA1000	47451	47500	nusA	overlapping	0	591	0.00128958
Caulobacter_crescentus NA1000	47501	47550	nusA	overlapping	0	544	0.00118703
Caulobacter_crescentus NA1000	47551	47600	nusA	overlapping	0	556	0.00121321
Caulobacter_crescentus NA1000	47601	47650	nusA	overlapping	0	588	0.00128304
Caulobacter_crescentus NA1000	47651	47700	nusA	overlapping	0	628	0.00137032
Caulobacter_crescentus NA1000	47701	47750	nusA	overlapping	0	616	0.00134413
Caulobacter_crescentus NA1000	47751	47800	nusA	overlapping	0	617	0.00134632
Caulobacter_crescentus NA1000	47801	47850	nusA	overlapping	0	494	0.00107793
Caulobacter_crescentus NA1000	47851	47900	nusA	overlapping	0	464	0.00101246
Caulobacter_crescentus NA1000	47901	47950	nusA	overlapping	0	460	0.00100374
Caulobacter_crescentus NA1000	47951	48000	nusA	overlapping	0	536	0.00116957
Caulobacter_crescentus NA1000	48001	48050	nusA	overlapping	0	609	0.00132886
Caulobacter_crescentus NA1000	48051	48100	nusA	overlapping	0	610	0.00133104
Caulobacter_crescentus NA1000	48101	48150	nusA	overlapping	0	626	0.00136595
Caulobacter_crescentus NA1000	48151	48200	nusA	overlapping	0	614	0.00133977
Caulobacter_crescentus NA1000	48201	48250	nusA	overlapping	0	617	0.00134632
Caulobacter_crescentus NA1000	48251	48300	nusA	overlapping	0	673	0.00146851
Caulobacter_crescentus NA1000	48301	48350	CCNA_00044	overlapping	0	661	0.00144233
Caulobacter_crescentus NA1000	48351	48400	CCNA_00044	overlapping	0	628	0.00137032
Caulobacter_crescentus NA1000	48401	48450	CCNA_00044	overlapping	0	603	0.00131577
Caulobacter_crescentus NA1000	48451	48500	CCNA_00044	overlapping	0	575	0.00125467
Caulobacter_crescentus NA1000	48501	48550	CCNA_00044	overlapping	0	628	0.00137032
Caulobacter_crescentus NA1000	48551	48600	CCNA_00044	overlapping	0	584	0.00127431
Caulobacter_crescentus NA1000	48601	48650	CCNA_00044	overlapping	0	580	0.00126558
Caulobacter_crescentus NA1000	48651	48700	CCNA_00044	overlapping	0	679	0.0014816
Caulobacter_crescentus NA1000	48701	48750	CCNA_00044	overlapping	0	918	0.00200311
Caulobacter_crescentus NA1000	48751	48800	CCNA_00044	overlapping	0	1385	0.00302212
Caulobacter_crescentus NA1000	48801	48850	CCNA_00044	overlapping	0	1919	0.00418733
Caulobacter_crescentus NA1000	48851	48900	CCNA_00044	downstream	5	2751	0.00600278
Caulobacter_crescentus NA1000	48901	48950	CCNA_00044	downstream	55	3386	0.00738837
Caulobacter_crescentus NA1000	48951	49000	CCNA_00044	downstream	105	3590	0.00783351
Caulobacter_crescentus NA1000	49001	49050	CCNA_00045	downstream	55	3195	0.0069716
Caulobacter_crescentus NA1000	49051	49100	CCNA_00045	downstream	5	2430	0.00530235
Caulobacter_crescentus NA1000	49101	49150	CCNA_00045	overlapping	0	1667	0.00363745
Caulobacter_crescentus NA1000	49151	49200	CCNA_00045	overlapping	0	1113	0.00242861
Caulobacter_crescentus NA1000	49201	49250	CCNA_00045	overlapping	0	849	0.00185255
Caulobacter_crescentus NA1000	49251	49300	CCNA_00045	overlapping	0	704	0.00153615
Caulobacter_crescentus NA1000	49301	49350	CCNA_00045	overlapping	0	609	0.00132886
Caulobacter_crescentus NA1000	49351	49400	CCNA_00045	overlapping	0	558	0.00121758
Caulobacter_crescentus NA1000	49401	49450	CCNA_00045	overlapping	0	584	0.00127431
Caulobacter_crescentus NA1000	49451	49500	CCNA_00045	overlapping	0	568	0.0012394
Caulobacter_crescentus NA1000	49501	49550	CCNA_00045	overlapping	0	620	0.00135286
Caulobacter_crescentus NA1000	49551	49600	CCNA_00045	overlapping	0	611	0.00133322
Caulobacter_crescentus NA1000	49601	49650	CCNA_00045	overlapping	0	661	0.00144233
Caulobacter_crescentus NA1000	49651	49700	CCNA_00046	overlapping	0	623	0.00135941
Caulobacter_crescentus NA1000	49701	49750	CCNA_00046	overlapping	0	589	0.00128522
Caulobacter_crescentus NA1000	49751	49800	CCNA_00046	overlapping	0	493	0.00107574
Caulobacter_crescentus NA1000	49801	49850	CCNA_00046	overlapping	0	444	0.000968824
Caulobacter_crescentus NA1000	49851	49900	CCNA_00046	overlapping	0	425	0.000927365
Caulobacter_crescentus NA1000	49901	49950	CCNA_00046	overlapping	0	451	0.000984098
Caulobacter_crescentus NA1000	49951	50000	CCNA_00046	overlapping	0	468	0.00102119
Caulobacter_crescentus NA1000	50001	50050	CCNA_00046	overlapping	0	540	0.0011783
Caulobacter_crescentus NA1000	50051	50100	CCNA_00046	downstream	20	562	0.0012263
Caulobacter_crescentus NA1000	50101	50150	trmB	overlapping	0	560	0.00122194
Caulobacter_crescentus NA1000	50151	50200	trmB	overlapping	0	534	0.00116521
Caulobacter_crescentus NA1000	50201	50250	trmB	overlapping	0	513	0.00111938
Caulobacter_crescentus NA1000	50251	50300	trmB	overlapping	0	500	0.00109102
Caulobacter_crescentus NA1000	50301	50350	trmB	overlapping	0	487	0.00106265
Caulobacter_crescentus NA1000	50351	50400	trmB	overlapping	0	526	0.00114775
Caulobacter_crescentus NA1000	50401	50450	trmB	overlapping	0	530	0.00115648
Caulobacter_crescentus NA1000	50451	50500	trmB	overlapping	0	531	0.00115866
Caulobacter_crescentus NA1000	50501	50550	trmB	overlapping	0	530	0.00115648
Caulobacter_crescentus NA1000	50551	50600	trmB	overlapping	0	548	0.00119576
Caulobacter_crescentus NA1000	50601	50650	trmB	overlapping	0	562	0.0012263
Caulobacter_crescentus NA1000	50651	50700	trmB	overlapping	0	562	0.0012263
Caulobacter_crescentus NA1000	50701	50750	trmB	overlapping	0	605	0.00132013
Caulobacter_crescentus NA1000	50751	50800	trmB	overlapping	0	555	0.00121103
Caulobacter_crescentus NA1000	50801	50850	trmB	overlapping	0	524	0.00114339
Caulobacter_crescentus NA1000	50851	50900	metK	upstream	2	483	0.00105392
Caulobacter_crescentus NA1000	50901	50950	metK	overlapping	0	516	0.00112593
Caulobacter_crescentus NA1000	50951	51000	metK	overlapping	0	526	0.00114775
Caulobacter_crescentus NA1000	51001	51050	metK	overlapping	0	508	0.00110847
Caulobacter_crescentus NA1000	51051	51100	metK	overlapping	0	473	0.0010321
Caulobacter_crescentus NA1000	51101	51150	metK	overlapping	0	407	0.000888088
Caulobacter_crescentus NA1000	51151	51200	metK	overlapping	0	339	0.00073971
Caulobacter_crescentus NA1000	51201	51250	metK	overlapping	0	357	0.000778987
Caulobacter_crescentus NA1000	51251	51300	metK	overlapping	0	429	0.000936093
Caulobacter_crescentus NA1000	51301	51350	metK	overlapping	0	491	0.00107138
Caulobacter_crescentus NA1000	51351	51400	metK	overlapping	0	491	0.00107138
Caulobacter_crescentus NA1000	51401	51450	metK	overlapping	0	489	0.00106702
Caulobacter_crescentus NA1000	51451	51500	metK	overlapping	0	515	0.00112375
Caulobacter_crescentus NA1000	51501	51550	metK	overlapping	0	483	0.00105392
Caulobacter_crescentus NA1000	51551	51600	metK	overlapping	0	502	0.00109538
Caulobacter_crescentus NA1000	51601	51650	metK	overlapping	0	489	0.00106702
Caulobacter_crescentus NA1000	51651	51700	metK	overlapping	0	504	0.00109975
Caulobacter_crescentus NA1000	51701	51750	metK	overlapping	0	500	0.00109102
Caulobacter_crescentus NA1000	51751	51800	metK	overlapping	0	490	0.0010692
Caulobacter_crescentus NA1000	51801	51850	metK	overlapping	0	554	0.00120885
Caulobacter_crescentus NA1000	51851	51900	metK	overlapping	0	577	0.00125903
Caulobacter_crescentus NA1000	51901	51950	metK	overlapping	0	650	0.00141832
Caulobacter_crescentus NA1000	51951	52000	metK	overlapping	0	695	0.00151651
Caulobacter_crescentus NA1000	52001	52050	metK	overlapping	0	813	0.00177399
Caulobacter_crescentus NA1000	52051	52100	metK	overlapping	0	1096	0.00239151
Caulobacter_crescentus NA1000	52101	52150	metK	overlapping	0	1473	0.00321414
Caulobacter_crescentus NA1000	52151	52200	metK	downstream	26	1689	0.00368546
Caulobacter_crescentus NA1000	52201	52250	hipB	overlapping	0	1615	0.00352399
Caulobacter_crescentus NA1000	52251	52300	hipB	overlapping	0	1335	0.00291302
Caulobacter_crescentus NA1000	52301	52350	hipB	overlapping	0	1078	0.00235223
Caulobacter_crescentus NA1000	52351	52400	hipB	overlapping	0	873	0.00190492
Caulobacter_crescentus NA1000	52401	52450	hipB	overlapping	0	772	0.00168453
Caulobacter_crescentus NA1000	52451	52500	hipB	overlapping	0	722	0.00157543
Caulobacter_crescentus NA1000	52501	52550	hipB	overlapping	0	809	0.00176527
Caulobacter_crescentus NA1000	52551	52600	hipB	overlapping	0	887	0.00193547
Caulobacter_crescentus NA1000	52601	52650	hipB	overlapping	0	1038	0.00226495
Caulobacter_crescentus NA1000	52651	52700	hipB	overlapping	0	984	0.00214712
Caulobacter_crescentus NA1000	52701	52750	CCNA_00050	overlapping	0	910	0.00198565
Caulobacter_crescentus NA1000	52751	52800	CCNA_00050	overlapping	0	756	0.00164962
Caulobacter_crescentus NA1000	52801	52850	CCNA_00050	overlapping	0	675	0.00147287
Caulobacter_crescentus NA1000	52851	52900	CCNA_00050	overlapping	0	634	0.00138341
Caulobacter_crescentus NA1000	52901	52950	CCNA_00050	overlapping	0	574	0.00125249
Caulobacter_crescentus NA1000	52951	53000	CCNA_00050	overlapping	0	551	0.0012023
Caulobacter_crescentus NA1000	53001	53050	CCNA_00050	overlapping	0	567	0.00123721
Caulobacter_crescentus NA1000	53051	53100	CCNA_00050	overlapping	0	586	0.00127867
Caulobacter_crescentus NA1000	53101	53150	CCNA_00050	overlapping	0	624	0.00136159
Caulobacter_crescentus NA1000	53151	53200	CCNA_00050	overlapping	0	568	0.0012394
Caulobacter_crescentus NA1000	53201	53250	CCNA_00050	overlapping	0	564	0.00123067
Caulobacter_crescentus NA1000	53251	53300	CCNA_00050	overlapping	0	535	0.00116739
Caulobacter_crescentus NA1000	53301	53350	CCNA_00050	overlapping	0	557	0.00121539
Caulobacter_crescentus NA1000	53351	53400	CCNA_00050	overlapping	0	541	0.00118048
Caulobacter_crescentus NA1000	53401	53450	CCNA_00050	overlapping	0	541	0.00118048
Caulobacter_crescentus NA1000	53451	53500	CCNA_00050	overlapping	0	494	0.00107793
Caulobacter_crescentus NA1000	53501	53550	CCNA_00050	overlapping	0	501	0.0010932
Caulobacter_crescentus NA1000	53551	53600	CCNA_00050	overlapping	0	539	0.00117612
Caulobacter_crescentus NA1000	53601	53650	CCNA_00050	overlapping	0	502	0.00109538
Caulobacter_crescentus NA1000	53651	53700	CCNA_00050	overlapping	0	425	0.000927365
Caulobacter_crescentus NA1000	53701	53750	CCNA_00050	overlapping	0	335	0.000730982
Caulobacter_crescentus NA1000	53751	53800	CCNA_00050	overlapping	0	456	0.000995008
Caulobacter_crescentus NA1000	53801	53850	CCNA_00050	overlapping	0	514	0.00112157
Caulobacter_crescentus NA1000	53851	53900	CCNA_00050	overlapping	0	545	0.00118921
Caulobacter_crescentus NA1000	53901	53950	CCNA_00050	overlapping	0	499	0.00108884
Caulobacter_crescentus NA1000	53951	54000	CCNA_00050	overlapping	0	519	0.00113248
Caulobacter_crescentus NA1000	54001	54050	CCNA_00050	overlapping	0	497	0.00108447
Caulobacter_crescentus NA1000	54051	54100	CCNA_00050	overlapping	0	535	0.00116739
Caulobacter_crescentus NA1000	54101	54150	CCNA_00050	overlapping	0	494	0.00107793
Caulobacter_crescentus NA1000	54151	54200	CCNA_00050	overlapping	0	513	0.00111938
Caulobacter_crescentus NA1000	54201	54250	CCNA_00050	overlapping	0	517	0.00112811
Caulobacter_crescentus NA1000	54251	54300	CCNA_00050	overlapping	0	542	0.00118266
Caulobacter_crescentus NA1000	54301	54350	corC	overlapping	0	547	0.00119357
Caulobacter_crescentus NA1000	54351	54400	corC	overlapping	0	531	0.00115866
Caulobacter_crescentus NA1000	54401	54450	corC	overlapping	0	545	0.00118921
Caulobacter_crescentus NA1000	54451	54500	corC	overlapping	0	540	0.0011783
Caulobacter_crescentus NA1000	54501	54550	corC	overlapping	0	511	0.00111502
Caulobacter_crescentus NA1000	54551	54600	corC	overlapping	0	490	0.0010692
Caulobacter_crescentus NA1000	54601	54650	corC	overlapping	0	490	0.0010692
Caulobacter_crescentus NA1000	54651	54700	corC	overlapping	0	528	0.00115211
Caulobacter_crescentus NA1000	54701	54750	corC	overlapping	0	575	0.00125467
Caulobacter_crescentus NA1000	54751	54800	corC	overlapping	0	597	0.00130268
Caulobacter_crescentus NA1000	54801	54850	corC	overlapping	0	590	0.0012874
Caulobacter_crescentus NA1000	54851	54900	corC	overlapping	0	531	0.00115866
Caulobacter_crescentus NA1000	54901	54950	corC	overlapping	0	495	0.00108011
Caulobacter_crescentus NA1000	54951	55000	corC	overlapping	0	445	0.000971006
Caulobacter_crescentus NA1000	55001	55050	corC	overlapping	0	410	0.000894635
Caulobacter_crescentus NA1000	55051	55100	corC	overlapping	0	362	0.000789897
Caulobacter_crescentus NA1000	55101	55150	corC	overlapping	0	362	0.000789897
Caulobacter_crescentus NA1000	55151	55200	corC	overlapping	0	437	0.00095355
Caulobacter_crescentus NA1000	55201	55250	corC	overlapping	0	525	0.00114557
Caulobacter_crescentus NA1000	55251	55300	CCNA_00052	overlapping	0	619	0.00135068
Caulobacter_crescentus NA1000	55301	55350	CCNA_00052	overlapping	0	707	0.0015427
Caulobacter_crescentus NA1000	55351	55400	CCNA_00052	overlapping	0	699	0.00152524
Caulobacter_crescentus NA1000	55401	55450	CCNA_00052	overlapping	0	702	0.00153179
Caulobacter_crescentus NA1000	55451	55500	CCNA_00052	overlapping	0	596	0.00130049
Caulobacter_crescentus NA1000	55501	55550	CCNA_00052	overlapping	0	603	0.00131577
Caulobacter_crescentus NA1000	55551	55600	CCNA_00052	overlapping	0	582	0.00126994
Caulobacter_crescentus NA1000	55601	55650	CCNA_00052	overlapping	0	601	0.0013114
Caulobacter_crescentus NA1000	55651	55700	CCNA_00052	overlapping	0	598	0.00130486
Caulobacter_crescentus NA1000	55701	55750	CCNA_00052	overlapping	0	655	0.00142923
Caulobacter_crescentus NA1000	55751	55800	phoH	overlapping	0	657	0.0014336
Caulobacter_crescentus NA1000	55801	55850	phoH	overlapping	0	718	0.0015667
Caulobacter_crescentus NA1000	55851	55900	phoH	overlapping	0	639	0.00139432
Caulobacter_crescentus NA1000	55901	55950	phoH	overlapping	0	603	0.00131577
Caulobacter_crescentus NA1000	55951	56000	phoH	overlapping	0	534	0.00116521
Caulobacter_crescentus NA1000	56001	56050	phoH	overlapping	0	542	0.00118266
Caulobacter_crescentus NA1000	56051	56100	phoH	overlapping	0	568	0.0012394
Caulobacter_crescentus NA1000	56101	56150	phoH	overlapping	0	567	0.00123721
Caulobacter_crescentus NA1000	56151	56200	phoH	overlapping	0	525	0.00114557
Caulobacter_crescentus NA1000	56201	56250	phoH	overlapping	0	490	0.0010692
Caulobacter_crescentus NA1000	56251	56300	phoH	overlapping	0	473	0.0010321
Caulobacter_crescentus NA1000	56301	56350	phoH	overlapping	0	499	0.00108884
Caulobacter_crescentus NA1000	56351	56400	phoH	overlapping	0	493	0.00107574
Caulobacter_crescentus NA1000	56401	56450	phoH	overlapping	0	472	0.00102992
Caulobacter_crescentus NA1000	56451	56500	phoH	overlapping	0	472	0.00102992
Caulobacter_crescentus NA1000	56501	56550	phoH	overlapping	0	484	0.00105611
Caulobacter_crescentus NA1000	56551	56600	phoH	overlapping	0	525	0.00114557
Caulobacter_crescentus NA1000	56601	56650	phoH	overlapping	0	498	0.00108665
Caulobacter_crescentus NA1000	56651	56700	phoH	overlapping	0	518	0.00113029
Caulobacter_crescentus NA1000	56701	56750	CCNA_00054	overlapping	0	498	0.00108665
Caulobacter_crescentus NA1000	56751	56800	CCNA_00054	overlapping	0	518	0.00113029
Caulobacter_crescentus NA1000	56801	56850	CCNA_00054	overlapping	0	526	0.00114775
Caulobacter_crescentus NA1000	56851	56900	CCNA_00054	overlapping	0	576	0.00125685
Caulobacter_crescentus NA1000	56901	56950	CCNA_00054	overlapping	0	526	0.00114775
Caulobacter_crescentus NA1000	56951	57000	CCNA_00054	overlapping	0	493	0.00107574
Caulobacter_crescentus NA1000	57001	57050	CCNA_00054	overlapping	0	443	0.000966642
Caulobacter_crescentus NA1000	57051	57100	CCNA_00054	overlapping	0	482	0.00105174
Caulobacter_crescentus NA1000	57101	57150	CCNA_00054	overlapping	0	515	0.00112375
Caulobacter_crescentus NA1000	57151	57200	CCNA_00054	overlapping	0	538	0.00117394
Caulobacter_crescentus NA1000	57201	57250	CCNA_00054	overlapping	0	541	0.00118048
Caulobacter_crescentus NA1000	57251	57300	CCNA_00054	overlapping	0	538	0.00117394
Caulobacter_crescentus NA1000	57301	57350	CCNA_00054	overlapping	0	496	0.00108229
Caulobacter_crescentus NA1000	57351	57400	CCNA_00054	overlapping	0	496	0.00108229
Caulobacter_crescentus NA1000	57401	57450	CCNA_00054	overlapping	0	486	0.00106047
Caulobacter_crescentus NA1000	57451	57500	CCNA_00054	overlapping	0	530	0.00115648
Caulobacter_crescentus NA1000	57501	57550	CCNA_00054	overlapping	0	532	0.00116084
Caulobacter_crescentus NA1000	57551	57600	CCNA_00054	overlapping	0	521	0.00113684
Caulobacter_crescentus NA1000	57601	57650	CCNA_00054	overlapping	0	498	0.00108665
Caulobacter_crescentus NA1000	57651	57700	CCNA_00054	overlapping	0	513	0.00111938
Caulobacter_crescentus NA1000	57701	57750	CCNA_00054	overlapping	0	568	0.0012394
Caulobacter_crescentus NA1000	57751	57800	CCNA_00054	overlapping	0	535	0.00116739
Caulobacter_crescentus NA1000	57801	57850	CCNA_00054	overlapping	0	493	0.00107574
Caulobacter_crescentus NA1000	57851	57900	CCNA_00054	overlapping	0	490	0.0010692
Caulobacter_crescentus NA1000	57901	57950	CCNA_00054	overlapping	0	553	0.00120667
Caulobacter_crescentus NA1000	57951	58000	CCNA_00054	overlapping	0	615	0.00134195
Caulobacter_crescentus NA1000	58001	58050	CCNA_00054	overlapping	0	577	0.00125903
Caulobacter_crescentus NA1000	58051	58100	CCNA_00054	downstream	40	497	0.00108447
Caulobacter_crescentus NA1000	58101	58150	CCNA_00055	upstream	51	390	0.000850994
Caulobacter_crescentus NA1000	58151	58200	CCNA_00055	upstream	1	356	0.000776805
Caulobacter_crescentus NA1000	58201	58250	CCNA_00055	overlapping	0	402	0.000877178
Caulobacter_crescentus NA1000	58251	58300	CCNA_00055	overlapping	0	489	0.00106702
Caulobacter_crescentus NA1000	58301	58350	CCNA_00055	overlapping	0	667	0.00145542
Caulobacter_crescentus NA1000	58351	58400	CCNA_00055	overlapping	0	914	0.00199438
Caulobacter_crescentus NA1000	58401	58450	CCNA_00055	overlapping	0	1481	0.00323159
Caulobacter_crescentus NA1000	58451	58500	CCNA_00055	overlapping	0	1880	0.00410223
Caulobacter_crescentus NA1000	58501	58550	CCNA_00055	overlapping	0	2604	0.00568202
Caulobacter_crescentus NA1000	58551	58600	CCNA_00055	overlapping	0	3259	0.00711125
Caulobacter_crescentus NA1000	58601	58650	CCNA_00055	overlapping	0	3916	0.00854485
Caulobacter_crescentus NA1000	58651	58700	CCNA_00056	overlapping	0	3391	0.00739928
Caulobacter_crescentus NA1000	58701	58750	CCNA_00056	overlapping	0	2416	0.0052718
Caulobacter_crescentus NA1000	58751	58800	CCNA_00056	overlapping	0	1257	0.00274282
Caulobacter_crescentus NA1000	58801	58850	CCNA_00056	overlapping	0	854	0.00186346
Caulobacter_crescentus NA1000	58851	58900	CCNA_00056	overlapping	0	551	0.0012023
Caulobacter_crescentus NA1000	58901	58950	CCNA_00056	overlapping	0	550	0.00120012
Caulobacter_crescentus NA1000	58951	59000	CCNA_00056	overlapping	0	521	0.00113684
Caulobacter_crescentus NA1000	59001	59050	CCNA_00056	overlapping	0	551	0.0012023
Caulobacter_crescentus NA1000	59051	59100	CCNA_00056	overlapping	0	503	0.00109756
Caulobacter_crescentus NA1000	59101	59150	CCNA_00056	overlapping	0	497	0.00108447
Caulobacter_crescentus NA1000	59151	59200	CCNA_00057	overlapping	0	470	0.00102556
Caulobacter_crescentus NA1000	59201	59250	CCNA_00057	overlapping	0	419	0.000914273
Caulobacter_crescentus NA1000	59251	59300	CCNA_00057	overlapping	0	382	0.000833538
Caulobacter_crescentus NA1000	59301	59350	CCNA_00057	overlapping	0	469	0.00102337
Caulobacter_crescentus NA1000	59351	59400	CCNA_00057	overlapping	0	559	0.00121976
Caulobacter_crescentus NA1000	59401	59450	CCNA_00057	overlapping	0	632	0.00137905
Caulobacter_crescentus NA1000	59451	59500	CCNA_00057	overlapping	0	601	0.0013114
Caulobacter_crescentus NA1000	59501	59550	CCNA_00057	overlapping	0	579	0.0012634
Caulobacter_crescentus NA1000	59551	59600	CCNA_00057	overlapping	0	542	0.00118266
Caulobacter_crescentus NA1000	59601	59650	CCNA_00057	overlapping	0	566	0.00123503
Caulobacter_crescentus NA1000	59651	59700	CCNA_00057	overlapping	0	604	0.00131795
Caulobacter_crescentus NA1000	59701	59750	CCNA_00057	overlapping	0	620	0.00135286
Caulobacter_crescentus NA1000	59751	59800	CCNA_00058	overlapping	0	582	0.00126994
Caulobacter_crescentus NA1000	59801	59850	CCNA_00058	overlapping	0	592	0.00129177
Caulobacter_crescentus NA1000	59851	59900	CCNA_00058	overlapping	0	610	0.00133104
Caulobacter_crescentus NA1000	59901	59950	CCNA_00058	overlapping	0	658	0.00143578
Caulobacter_crescentus NA1000	59951	60000	CCNA_00058	overlapping	0	686	0.00149688
Caulobacter_crescentus NA1000	60001	60050	CCNA_00058	overlapping	0	677	0.00147724
Caulobacter_crescentus NA1000	60051	60100	CCNA_00058	overlapping	0	695	0.00151651
Caulobacter_crescentus NA1000	60101	60150	CCNA_00058	overlapping	0	635	0.00138559
Caulobacter_crescentus NA1000	60151	60200	CCNA_00058	overlapping	0	616	0.00134413
Caulobacter_crescentus NA1000	60201	60250	CCNA_00058	overlapping	0	588	0.00128304
Caulobacter_crescentus NA1000	60251	60300	CCNA_00058	overlapping	0	567	0.00123721
Caulobacter_crescentus NA1000	60301	60350	CCNA_00058	overlapping	0	529	0.0011543
Caulobacter_crescentus NA1000	60351	60400	CCNA_00058	overlapping	0	489	0.00106702
Caulobacter_crescentus NA1000	60401	60450	CCNA_00058	downstream	15	535	0.00116739
Caulobacter_crescentus NA1000	60451	60500	CCNA_00059	upstream	34	516	0.00112593
Caulobacter_crescentus NA1000	60501	60550	CCNA_00059	overlapping	0	547	0.00119357
Caulobacter_crescentus NA1000	60551	60600	CCNA_00059	overlapping	0	522	0.00113902
Caulobacter_crescentus NA1000	60601	60650	CCNA_00059	overlapping	0	584	0.00127431
Caulobacter_crescentus NA1000	60651	60700	CCNA_00059	overlapping	0	568	0.0012394
Caulobacter_crescentus NA1000	60701	60750	CCNA_00059	overlapping	0	607	0.0013245
Caulobacter_crescentus NA1000	60751	60800	CCNA_00059	overlapping	0	664	0.00144887
Caulobacter_crescentus NA1000	60801	60850	CCNA_00059	overlapping	0	658	0.00143578
Caulobacter_crescentus NA1000	60851	60900	CCNA_00059	overlapping	0	620	0.00135286
Caulobacter_crescentus NA1000	60901	60950	CCNA_00059	overlapping	0	543	0.00118485
Caulobacter_crescentus NA1000	60951	61000	CCNA_00059	overlapping	0	519	0.00113248
Caulobacter_crescentus NA1000	61001	61050	CCNA_00059	overlapping	0	559	0.00121976
Caulobacter_crescentus NA1000	61051	61100	CCNA_00059	overlapping	0	610	0.00133104
Caulobacter_crescentus NA1000	61101	61150	CCNA_00059	overlapping	0	670	0.00146196
Caulobacter_crescentus NA1000	61151	61200	CCNA_00060	overlapping	0	643	0.00140305
Caulobacter_crescentus NA1000	61201	61250	CCNA_00060	overlapping	0	592	0.00129177
Caulobacter_crescentus NA1000	61251	61300	CCNA_00060	overlapping	0	545	0.00118921
Caulobacter_crescentus NA1000	61301	61350	CCNA_00060	overlapping	0	530	0.00115648
Caulobacter_crescentus NA1000	61351	61400	CCNA_00060	overlapping	0	509	0.00111066
Caulobacter_crescentus NA1000	61401	61450	CCNA_00060	overlapping	0	549	0.00119794
Caulobacter_crescentus NA1000	61451	61500	CCNA_00060	overlapping	0	547	0.00119357
Caulobacter_crescentus NA1000	61501	61550	CCNA_00060	overlapping	0	598	0.00130486
Caulobacter_crescentus NA1000	61551	61600	CCNA_00060	overlapping	0	593	0.00129395
Caulobacter_crescentus NA1000	61601	61650	CCNA_00060	overlapping	0	642	0.00140087
Caulobacter_crescentus NA1000	61651	61700	CCNA_00060	overlapping	0	688	0.00150124
Caulobacter_crescentus NA1000	61701	61750	CCNA_00060	overlapping	0	801	0.00174781
Caulobacter_crescentus NA1000	61751	61800	CCNA_00060	overlapping	0	814	0.00177618
Caulobacter_crescentus NA1000	61801	61850	CCNA_00061	overlapping	0	814	0.00177618
Caulobacter_crescentus NA1000	61851	61900	CCNA_00061	overlapping	0	714	0.00155797
Caulobacter_crescentus NA1000	61901	61950	CCNA_00061	overlapping	0	675	0.00147287
Caulobacter_crescentus NA1000	61951	62000	CCNA_00061	overlapping	0	598	0.00130486
Caulobacter_crescentus NA1000	62001	62050	CCNA_00061	overlapping	0	587	0.00128085
Caulobacter_crescentus NA1000	62051	62100	CCNA_00061	overlapping	0	558	0.00121758
Caulobacter_crescentus NA1000	62101	62150	CCNA_00061	overlapping	0	531	0.00115866
Caulobacter_crescentus NA1000	62151	62200	CCNA_00061	overlapping	0	547	0.00119357
Caulobacter_crescentus NA1000	62201	62250	CCNA_00061	overlapping	0	514	0.00112157
Caulobacter_crescentus NA1000	62251	62300	CCNA_00061	overlapping	0	480	0.00104738
Caulobacter_crescentus NA1000	62301	62350	CCNA_00061	overlapping	0	442	0.00096446
Caulobacter_crescentus NA1000	62351	62400	CCNA_00061	overlapping	0	432	0.000942639
Caulobacter_crescentus NA1000	62401	62450	CCNA_00061	overlapping	0	385	0.000840084
Caulobacter_crescentus NA1000	62451	62500	CCNA_00061	overlapping	0	344	0.00075062
Caulobacter_crescentus NA1000	62501	62550	CCNA_00061	overlapping	0	397	0.000866268
Caulobacter_crescentus NA1000	62551	62600	CCNA_00061	overlapping	0	473	0.0010321
Caulobacter_crescentus NA1000	62601	62650	CCNA_00061	overlapping	0	562	0.0012263
Caulobacter_crescentus NA1000	62651	62700	CCNA_00061	overlapping	0	540	0.0011783
Caulobacter_crescentus NA1000	62701	62750	CCNA_00061	overlapping	0	588	0.00128304
Caulobacter_crescentus NA1000	62751	62800	CCNA_00061	overlapping	0	587	0.00128085
Caulobacter_crescentus NA1000	62801	62850	CCNA_00061	overlapping	0	583	0.00127213
Caulobacter_crescentus NA1000	62851	62900	CCNA_00061	overlapping	0	533	0.00116302
Caulobacter_crescentus NA1000	62901	62950	CCNA_00061	overlapping	0	498	0.00108665
Caulobacter_crescentus NA1000	62951	63000	CCNA_00061	overlapping	0	472	0.00102992
Caulobacter_crescentus NA1000	63001	63050	CCNA_00061	overlapping	0	485	0.00105829
Caulobacter_crescentus NA1000	63051	63100	CCNA_00061	overlapping	0	454	0.000990644
Caulobacter_crescentus NA1000	63101	63150	CCNA_00061	overlapping	0	446	0.000973188
Caulobacter_crescentus NA1000	63151	63200	CCNA_00061	overlapping	0	399	0.000870632
Caulobacter_crescentus NA1000	63201	63250	CCNA_00061	upstream	48	376	0.000820445
Caulobacter_crescentus NA1000	63251	63300	trpS	upstream	27	362	0.000789897
Caulobacter_crescentus NA1000	63301	63350	trpS	overlapping	0	391	0.000853176
Caulobacter_crescentus NA1000	63351	63400	trpS	overlapping	0	397	0.000866268
Caulobacter_crescentus NA1000	63401	63450	trpS	overlapping	0	417	0.000909909
Caulobacter_crescentus NA1000	63451	63500	trpS	overlapping	0	424	0.000925183
Caulobacter_crescentus NA1000	63501	63550	trpS	overlapping	0	493	0.00107574
Caulobacter_crescentus NA1000	63551	63600	trpS	overlapping	0	550	0.00120012
Caulobacter_crescentus NA1000	63601	63650	trpS	overlapping	0	598	0.00130486
Caulobacter_crescentus NA1000	63651	63700	trpS	overlapping	0	581	0.00126776
Caulobacter_crescentus NA1000	63701	63750	trpS	overlapping	0	606	0.00132231
Caulobacter_crescentus NA1000	63751	63800	trpS	overlapping	0	588	0.00128304
Caulobacter_crescentus NA1000	63801	63850	trpS	overlapping	0	603	0.00131577
Caulobacter_crescentus NA1000	63851	63900	trpS	overlapping	0	568	0.0012394
Caulobacter_crescentus NA1000	63901	63950	trpS	overlapping	0	602	0.00131359
Caulobacter_crescentus NA1000	63951	64000	trpS	overlapping	0	614	0.00133977
Caulobacter_crescentus NA1000	64001	64050	trpS	overlapping	0	616	0.00134413
Caulobacter_crescentus NA1000	64051	64100	trpS	overlapping	0	561	0.00122412
Caulobacter_crescentus NA1000	64101	64150	trpS	overlapping	0	543	0.00118485
Caulobacter_crescentus NA1000	64151	64200	trpS	overlapping	0	525	0.00114557
Caulobacter_crescentus NA1000	64201	64250	trpS	overlapping	0	514	0.00112157
Caulobacter_crescentus NA1000	64251	64300	trpS	overlapping	0	569	0.00124158
Caulobacter_crescentus NA1000	64301	64350	trpS	overlapping	0	627	0.00136814
Caulobacter_crescentus NA1000	64351	64400	trpS	overlapping	0	761	0.00166053
Caulobacter_crescentus NA1000	64401	64450	trpS	downstream	40	756	0.00164962
Caulobacter_crescentus NA1000	64451	64500	mviN	upstream	29	773	0.00168671
Caulobacter_crescentus NA1000	64501	64550	mviN	overlapping	0	680	0.00148378
Caulobacter_crescentus NA1000	64551	64600	mviN	overlapping	0	635	0.00138559
Caulobacter_crescentus NA1000	64601	64650	mviN	overlapping	0	562	0.0012263
Caulobacter_crescentus NA1000	64651	64700	mviN	overlapping	0	554	0.00120885
Caulobacter_crescentus NA1000	64701	64750	mviN	overlapping	0	524	0.00114339
Caulobacter_crescentus NA1000	64751	64800	mviN	overlapping	0	495	0.00108011
Caulobacter_crescentus NA1000	64801	64850	mviN	overlapping	0	504	0.00109975
Caulobacter_crescentus NA1000	64851	64900	mviN	overlapping	0	475	0.00103647
Caulobacter_crescentus NA1000	64901	64950	mviN	overlapping	0	497	0.00108447
Caulobacter_crescentus NA1000	64951	65000	mviN	overlapping	0	467	0.00101901
Caulobacter_crescentus NA1000	65001	65050	mviN	overlapping	0	477	0.00104083
Caulobacter_crescentus NA1000	65051	65100	mviN	overlapping	0	498	0.00108665
Caulobacter_crescentus NA1000	65101	65150	mviN	overlapping	0	490	0.0010692
Caulobacter_crescentus NA1000	65151	65200	mviN	overlapping	0	492	0.00107356
Caulobacter_crescentus NA1000	65201	65250	mviN	overlapping	0	455	0.000992826
Caulobacter_crescentus NA1000	65251	65300	mviN	overlapping	0	472	0.00102992
Caulobacter_crescentus NA1000	65301	65350	mviN	overlapping	0	374	0.000816081
Caulobacter_crescentus NA1000	65351	65400	mviN	overlapping	0	351	0.000765894
Caulobacter_crescentus NA1000	65401	65450	mviN	overlapping	0	351	0.000765894
Caulobacter_crescentus NA1000	65451	65500	mviN	overlapping	0	483	0.00105392
Caulobacter_crescentus NA1000	65501	65550	mviN	overlapping	0	542	0.00118266
Caulobacter_crescentus NA1000	65551	65600	mviN	overlapping	0	602	0.00131359
Caulobacter_crescentus NA1000	65601	65650	mviN	overlapping	0	574	0.00125249
Caulobacter_crescentus NA1000	65651	65700	mviN	overlapping	0	576	0.00125685
Caulobacter_crescentus NA1000	65701	65750	mviN	overlapping	0	523	0.0011412
Caulobacter_crescentus NA1000	65751	65800	mviN	overlapping	0	551	0.0012023
Caulobacter_crescentus NA1000	65801	65850	mviN	overlapping	0	519	0.00113248
Caulobacter_crescentus NA1000	65851	65900	mviN	overlapping	0	551	0.0012023
Caulobacter_crescentus NA1000	65901	65950	mviN	overlapping	0	533	0.00116302
Caulobacter_crescentus NA1000	65951	66000	mviN	overlapping	0	568	0.0012394
Caulobacter_crescentus NA1000	66001	66050	mviN	overlapping	0	573	0.00125031
Caulobacter_crescentus NA1000	66051	66100	mviN	overlapping	0	660	0.00144014
Caulobacter_crescentus NA1000	66101	66150	mviN	downstream	10	703	0.00153397
Caulobacter_crescentus NA1000	66151	66200	mviN	downstream	60	748	0.00163216
Caulobacter_crescentus NA1000	66201	66250	CCNA_00064	upstream	81	698	0.00152306
Caulobacter_crescentus NA1000	66251	66300	CCNA_00064	upstream	31	576	0.00125685
Caulobacter_crescentus NA1000	66301	66350	CCNA_00064	overlapping	0	465	0.00101465
Caulobacter_crescentus NA1000	66351	66400	CCNA_00064	overlapping	0	385	0.000840084
Caulobacter_crescentus NA1000	66401	66450	CCNA_00064	overlapping	0	431	0.000940457
Caulobacter_crescentus NA1000	66451	66500	CCNA_00064	overlapping	0	458	0.000999372
Caulobacter_crescentus NA1000	66501	66550	CCNA_00064	overlapping	0	500	0.00109102
Caulobacter_crescentus NA1000	66551	66600	CCNA_00064	overlapping	0	491	0.00107138
Caulobacter_crescentus NA1000	66601	66650	CCNA_00064	overlapping	0	467	0.00101901
Caulobacter_crescentus NA1000	66651	66700	CCNA_00064	overlapping	0	465	0.00101465
Caulobacter_crescentus NA1000	66701	66750	CCNA_00064	overlapping	0	459	0.00100155
Caulobacter_crescentus NA1000	66751	66800	CCNA_00064	overlapping	0	457	0.00099719
Caulobacter_crescentus NA1000	66801	66850	CCNA_00064	overlapping	0	415	0.000905545
Caulobacter_crescentus NA1000	66851	66900	CCNA_00064	overlapping	0	391	0.000853176
Caulobacter_crescentus NA1000	66901	66950	CCNA_00064	overlapping	0	375	0.000818263
Caulobacter_crescentus NA1000	66951	67000	CCNA_00064	overlapping	0	383	0.00083572
Caulobacter_crescentus NA1000	67001	67050	CCNA_00064	overlapping	0	432	0.000942639
Caulobacter_crescentus NA1000	67051	67100	CCNA_00064	overlapping	0	504	0.00109975
Caulobacter_crescentus NA1000	67101	67150	CCNA_00064	overlapping	0	522	0.00113902
Caulobacter_crescentus NA1000	67151	67200	CCNA_00064	overlapping	0	511	0.00111502
Caulobacter_crescentus NA1000	67201	67250	CCNA_00064	overlapping	0	481	0.00104956
Caulobacter_crescentus NA1000	67251	67300	CCNA_00064	overlapping	0	527	0.00114993
Caulobacter_crescentus NA1000	67301	67350	CCNA_00064	overlapping	0	529	0.0011543
Caulobacter_crescentus NA1000	67351	67400	CCNA_00064	overlapping	0	530	0.00115648
Caulobacter_crescentus NA1000	67401	67450	CCNA_00064	overlapping	0	492	0.00107356
Caulobacter_crescentus NA1000	67451	67500	CCNA_00064	overlapping	0	444	0.000968824
Caulobacter_crescentus NA1000	67501	67550	CCNA_00064	overlapping	0	380	0.000829174
Caulobacter_crescentus NA1000	67551	67600	CCNA_00064	overlapping	0	423	0.000923001
Caulobacter_crescentus NA1000	67601	67650	CCNA_00064	overlapping	0	496	0.00108229
Caulobacter_crescentus NA1000	67651	67700	CCNA_00064	overlapping	0	686	0.00149688
Caulobacter_crescentus NA1000	67701	67750	CCNA_00064	overlapping	0	742	0.00161907
Caulobacter_crescentus NA1000	67751	67800	CCNA_00064	overlapping	0	888	0.00193765
Caulobacter_crescentus NA1000	67801	67850	CCNA_00064	overlapping	0	1019	0.00222349
Caulobacter_crescentus NA1000	67851	67900	CCNA_00064	overlapping	0	1319	0.0028781
Caulobacter_crescentus NA1000	67901	67950	CCNA_00064	overlapping	0	1369	0.00298721
Caulobacter_crescentus NA1000	67951	68000	CCNA_00064	overlapping	0	1211	0.00264245
Caulobacter_crescentus NA1000	68001	68050	CCNA_00064	overlapping	0	866	0.00188964
Caulobacter_crescentus NA1000	68051	68100	CCNA_00064	overlapping	0	731	0.00159507
Caulobacter_crescentus NA1000	68101	68150	CCNA_00064	overlapping	0	669	0.00145978
Caulobacter_crescentus NA1000	68151	68200	CCNA_00064	downstream	24	638	0.00139214
Caulobacter_crescentus NA1000	68201	68250	CCNA_00065	upstream	39	531	0.00115866
Caulobacter_crescentus NA1000	68251	68300	CCNA_00065	overlapping	0	497	0.00108447
Caulobacter_crescentus NA1000	68301	68350	CCNA_00065	overlapping	0	450	0.000981916
Caulobacter_crescentus NA1000	68351	68400	CCNA_00065	overlapping	0	446	0.000973188
Caulobacter_crescentus NA1000	68401	68450	CCNA_00065	overlapping	0	477	0.00104083
Caulobacter_crescentus NA1000	68451	68500	CCNA_00065	overlapping	0	504	0.00109975
Caulobacter_crescentus NA1000	68501	68550	CCNA_00065	overlapping	0	565	0.00123285
Caulobacter_crescentus NA1000	68551	68600	CCNA_00065	overlapping	0	533	0.00116302
Caulobacter_crescentus NA1000	68601	68650	CCNA_00065	overlapping	0	538	0.00117394
Caulobacter_crescentus NA1000	68651	68700	CCNA_00065	overlapping	0	546	0.00119139
Caulobacter_crescentus NA1000	68701	68750	CCNA_00065	overlapping	0	561	0.00122412
Caulobacter_crescentus NA1000	68751	68800	CCNA_00065	overlapping	0	585	0.00127649
Caulobacter_crescentus NA1000	68801	68850	CCNA_00065	overlapping	0	561	0.00122412
Caulobacter_crescentus NA1000	68851	68900	CCNA_00065	overlapping	0	537	0.00117175
Caulobacter_crescentus NA1000	68901	68950	CCNA_00065	overlapping	0	505	0.00110193
Caulobacter_crescentus NA1000	68951	69000	CCNA_00065	overlapping	0	551	0.0012023
Caulobacter_crescentus NA1000	69001	69050	CCNA_00065	overlapping	0	615	0.00134195
Caulobacter_crescentus NA1000	69051	69100	CCNA_00065	overlapping	0	629	0.0013725
Caulobacter_crescentus NA1000	69101	69150	CCNA_00066	overlapping	0	617	0.00134632
Caulobacter_crescentus NA1000	69151	69200	CCNA_00066	overlapping	0	544	0.00118703
Caulobacter_crescentus NA1000	69201	69250	CCNA_00066	overlapping	0	500	0.00109102
Caulobacter_crescentus NA1000	69251	69300	CCNA_00066	overlapping	0	457	0.00099719
Caulobacter_crescentus NA1000	69301	69350	CCNA_00066	overlapping	0	459	0.00100155
Caulobacter_crescentus NA1000	69351	69400	CCNA_00066	overlapping	0	473	0.0010321
Caulobacter_crescentus NA1000	69401	69450	CCNA_00066	overlapping	0	475	0.00103647
Caulobacter_crescentus NA1000	69451	69500	CCNA_00066	overlapping	0	504	0.00109975
Caulobacter_crescentus NA1000	69501	69550	CCNA_00067	overlapping	0	512	0.0011172
Caulobacter_crescentus NA1000	69551	69600	CCNA_00067	overlapping	0	515	0.00112375
Caulobacter_crescentus NA1000	69601	69650	CCNA_00067	overlapping	0	526	0.00114775
Caulobacter_crescentus NA1000	69651	69700	CCNA_00067	overlapping	0	554	0.00120885
Caulobacter_crescentus NA1000	69701	69750	CCNA_00067	overlapping	0	560	0.00122194
Caulobacter_crescentus NA1000	69751	69800	CCNA_00067	overlapping	0	529	0.0011543
Caulobacter_crescentus NA1000	69801	69850	gpsA	overlapping	0	498	0.00108665
Caulobacter_crescentus NA1000	69851	69900	gpsA	overlapping	0	467	0.00101901
Caulobacter_crescentus NA1000	69901	69950	gpsA	overlapping	0	438	0.000955732
Caulobacter_crescentus NA1000	69951	70000	gpsA	overlapping	0	484	0.00105611
Caulobacter_crescentus NA1000	70001	70050	gpsA	overlapping	0	518	0.00113029
Caulobacter_crescentus NA1000	70051	70100	gpsA	overlapping	0	573	0.00125031
Caulobacter_crescentus NA1000	70101	70150	gpsA	overlapping	0	571	0.00124594
Caulobacter_crescentus NA1000	70151	70200	gpsA	overlapping	0	570	0.00124376
Caulobacter_crescentus NA1000	70201	70250	gpsA	overlapping	0	539	0.00117612
Caulobacter_crescentus NA1000	70251	70300	gpsA	overlapping	0	507	0.00110629
Caulobacter_crescentus NA1000	70301	70350	gpsA	overlapping	0	489	0.00106702
Caulobacter_crescentus NA1000	70351	70400	gpsA	overlapping	0	504	0.00109975
Caulobacter_crescentus NA1000	70401	70450	gpsA	overlapping	0	500	0.00109102
Caulobacter_crescentus NA1000	70451	70500	gpsA	overlapping	0	505	0.00110193
Caulobacter_crescentus NA1000	70501	70550	gpsA	overlapping	0	491	0.00107138
Caulobacter_crescentus NA1000	70551	70600	gpsA	overlapping	0	471	0.00102774
Caulobacter_crescentus NA1000	70601	70650	gpsA	overlapping	0	459	0.00100155
Caulobacter_crescentus NA1000	70651	70700	gpsA	overlapping	0	517	0.00112811
Caulobacter_crescentus NA1000	70701	70750	gpsA	overlapping	0	562	0.0012263
Caulobacter_crescentus NA1000	70751	70800	gpsA	overlapping	0	582	0.00126994
Caulobacter_crescentus NA1000	70801	70850	gpsA	overlapping	0	540	0.0011783
Caulobacter_crescentus NA1000	70851	70900	CCNA_00069	overlapping	0	518	0.00113029
Caulobacter_crescentus NA1000	70901	70950	CCNA_00069	overlapping	0	495	0.00108011
Caulobacter_crescentus NA1000	70951	71000	CCNA_00069	overlapping	0	460	0.00100374
Caulobacter_crescentus NA1000	71001	71050	CCNA_00069	overlapping	0	419	0.000914273
Caulobacter_crescentus NA1000	71051	71100	CCNA_00069	overlapping	0	404	0.000881542
Caulobacter_crescentus NA1000	71101	71150	CCNA_00069	overlapping	0	427	0.000931729
Caulobacter_crescentus NA1000	71151	71200	CCNA_00069	overlapping	0	442	0.00096446
Caulobacter_crescentus NA1000	71201	71250	CCNA_00069	overlapping	0	504	0.00109975
Caulobacter_crescentus NA1000	71251	71300	CCNA_00069	overlapping	0	521	0.00113684
Caulobacter_crescentus NA1000	71301	71350	CCNA_00069	overlapping	0	540	0.0011783
Caulobacter_crescentus NA1000	71351	71400	CCNA_00069	overlapping	0	507	0.00110629
Caulobacter_crescentus NA1000	71401	71450	CCNA_00069	overlapping	0	508	0.00110847
Caulobacter_crescentus NA1000	71451	71500	CCNA_00069	overlapping	0	529	0.0011543
Caulobacter_crescentus NA1000	71501	71550	CCNA_00069	overlapping	0	545	0.00118921
Caulobacter_crescentus NA1000	71551	71600	CCNA_00069	overlapping	0	634	0.00138341
Caulobacter_crescentus NA1000	71601	71650	CCNA_00069	overlapping	0	708	0.00154488
Caulobacter_crescentus NA1000	71651	71700	CCNA_00069	overlapping	0	885	0.0019311
Caulobacter_crescentus NA1000	71701	71750	CCNA_00069	overlapping	0	896	0.0019551
Caulobacter_crescentus NA1000	71751	71800	CCNA_00069	overlapping	0	1053	0.00229768
Caulobacter_crescentus NA1000	71801	71850	CCNA_00069	overlapping	0	1120	0.00244388
Caulobacter_crescentus NA1000	71851	71900	CCNA_00069	overlapping	0	1356	0.00295884
Caulobacter_crescentus NA1000	71901	71950	CCNA_00069	overlapping	0	1414	0.0030854
Caulobacter_crescentus NA1000	71951	72000	hemC	overlapping	0	1382	0.00301557
Caulobacter_crescentus NA1000	72001	72050	hemC	overlapping	0	1133	0.00247225
Caulobacter_crescentus NA1000	72051	72100	hemC	overlapping	0	916	0.00199874
Caulobacter_crescentus NA1000	72101	72150	hemC	overlapping	0	751	0.00163871
Caulobacter_crescentus NA1000	72151	72200	hemC	overlapping	0	701	0.00152961
Caulobacter_crescentus NA1000	72201	72250	hemC	overlapping	0	667	0.00145542
Caulobacter_crescentus NA1000	72251	72300	hemC	overlapping	0	620	0.00135286
Caulobacter_crescentus NA1000	72301	72350	hemC	overlapping	0	591	0.00128958
Caulobacter_crescentus NA1000	72351	72400	hemC	overlapping	0	572	0.00124812
Caulobacter_crescentus NA1000	72401	72450	hemC	overlapping	0	595	0.00129831
Caulobacter_crescentus NA1000	72451	72500	hemC	overlapping	0	599	0.00130704
Caulobacter_crescentus NA1000	72501	72550	hemC	overlapping	0	572	0.00124812
Caulobacter_crescentus NA1000	72551	72600	hemC	overlapping	0	539	0.00117612
Caulobacter_crescentus NA1000	72601	72650	hemC	overlapping	0	523	0.0011412
Caulobacter_crescentus NA1000	72651	72700	hemC	overlapping	0	467	0.00101901
Caulobacter_crescentus NA1000	72701	72750	hemC	overlapping	0	468	0.00102119
Caulobacter_crescentus NA1000	72751	72800	hemC	overlapping	0	453	0.000988462
Caulobacter_crescentus NA1000	72801	72850	hemC	overlapping	0	492	0.00107356
Caulobacter_crescentus NA1000	72851	72900	hemC	overlapping	0	485	0.00105829
Caulobacter_crescentus NA1000	72901	72950	hemC	overlapping	0	518	0.00113029
Caulobacter_crescentus NA1000	72951	73000	CCNA_00071	overlapping	0	513	0.00111938
Caulobacter_crescentus NA1000	73001	73050	CCNA_00071	overlapping	0	523	0.0011412
Caulobacter_crescentus NA1000	73051	73100	CCNA_00071	overlapping	0	519	0.00113248
Caulobacter_crescentus NA1000	73101	73150	CCNA_00071	overlapping	0	532	0.00116084
Caulobacter_crescentus NA1000	73151	73200	CCNA_00071	overlapping	0	526	0.00114775
Caulobacter_crescentus NA1000	73201	73250	CCNA_00071	overlapping	0	484	0.00105611
Caulobacter_crescentus NA1000	73251	73300	CCNA_00071	overlapping	0	458	0.000999372
Caulobacter_crescentus NA1000	73301	73350	CCNA_00071	overlapping	0	386	0.000842266
Caulobacter_crescentus NA1000	73351	73400	CCNA_00071	overlapping	0	344	0.00075062
Caulobacter_crescentus NA1000	73401	73450	CCNA_00071	overlapping	0	388	0.00084663
Caulobacter_crescentus NA1000	73451	73500	CCNA_00071	overlapping	0	540	0.0011783
Caulobacter_crescentus NA1000	73501	73550	CCNA_00071	overlapping	0	785	0.0017129
Caulobacter_crescentus NA1000	73551	73600	CCNA_00071	overlapping	0	933	0.00203584
Caulobacter_crescentus NA1000	73601	73650	CCNA_00071	overlapping	0	1018	0.00222131
Caulobacter_crescentus NA1000	73651	73700	CCNA_00072	overlapping	0	1052	0.0022955
Caulobacter_crescentus NA1000	73701	73750	CCNA_00072	overlapping	0	1111	0.00242424
Caulobacter_crescentus NA1000	73751	73800	CCNA_00072	overlapping	0	1441	0.00314431
Caulobacter_crescentus NA1000	73801	73850	CCNA_00072	overlapping	0	1861	0.00406077
Caulobacter_crescentus NA1000	73851	73900	CCNA_00072	overlapping	0	2364	0.00515833
Caulobacter_crescentus NA1000	73901	73950	CCNA_00072	overlapping	0	3202	0.00698688
Caulobacter_crescentus NA1000	73951	74000	CCNA_00072	overlapping	0	3632	0.00792515
Caulobacter_crescentus NA1000	74001	74050	CCNA_00072	overlapping	0	3801	0.00829392
Caulobacter_crescentus NA1000	74051	74100	CCNA_00072	overlapping	0	2929	0.00639118
Caulobacter_crescentus NA1000	74101	74150	CCNA_00072	overlapping	0	2196	0.00479175
Caulobacter_crescentus NA1000	74151	74200	CCNA_00072	overlapping	0	1500	0.00327305
Caulobacter_crescentus NA1000	74201	74250	CCNA_00072	overlapping	0	1091	0.0023806
Caulobacter_crescentus NA1000	74251	74300	CCNA_00072	overlapping	0	831	0.00181327
Caulobacter_crescentus NA1000	74301	74350	CCNA_00072	overlapping	0	656	0.00143142
Caulobacter_crescentus NA1000	74351	74400	CCNA_00072	overlapping	0	614	0.00133977
Caulobacter_crescentus NA1000	74401	74450	CCNA_00072	overlapping	0	619	0.00135068
Caulobacter_crescentus NA1000	74451	74500	CCNA_00072	overlapping	0	538	0.00117394
Caulobacter_crescentus NA1000	74501	74550	CCNA_00072	overlapping	0	482	0.00105174
Caulobacter_crescentus NA1000	74551	74600	CCNA_00072	overlapping	0	447	0.00097537
Caulobacter_crescentus NA1000	74601	74650	CCNA_00073	overlapping	0	469	0.00102337
Caulobacter_crescentus NA1000	74651	74700	CCNA_00073	overlapping	0	489	0.00106702
Caulobacter_crescentus NA1000	74701	74750	CCNA_00073	overlapping	0	504	0.00109975
Caulobacter_crescentus NA1000	74751	74800	CCNA_00073	overlapping	0	503	0.00109756
Caulobacter_crescentus NA1000	74801	74850	CCNA_00073	overlapping	0	509	0.00111066
Caulobacter_crescentus NA1000	74851	74900	CCNA_00073	overlapping	0	431	0.000940457
Caulobacter_crescentus NA1000	74901	74950	CCNA_00073	overlapping	0	425	0.000927365
Caulobacter_crescentus NA1000	74951	75000	CCNA_00073	overlapping	0	433	0.000944821
Caulobacter_crescentus NA1000	75001	75050	CCNA_00073	overlapping	0	468	0.00102119
Caulobacter_crescentus NA1000	75051	75100	CCNA_00073	overlapping	0	442	0.00096446
Caulobacter_crescentus NA1000	75101	75150	CCNA_00073	overlapping	0	455	0.000992826
Caulobacter_crescentus NA1000	75151	75200	CCNA_00073	overlapping	0	446	0.000973188
Caulobacter_crescentus NA1000	75201	75250	CCNA_00073	overlapping	0	471	0.00102774
Caulobacter_crescentus NA1000	75251	75300	CCNA_00073	overlapping	0	440	0.000960096
Caulobacter_crescentus NA1000	75301	75350	CCNA_00073	overlapping	0	450	0.000981916
Caulobacter_crescentus NA1000	75351	75400	CCNA_00073	overlapping	0	435	0.000949185
Caulobacter_crescentus NA1000	75401	75450	CCNA_00073	overlapping	0	437	0.00095355
Caulobacter_crescentus NA1000	75451	75500	CCNA_00073	overlapping	0	422	0.000920819
Caulobacter_crescentus NA1000	75501	75550	CCNA_00073	overlapping	0	421	0.000918637
Caulobacter_crescentus NA1000	75551	75600	CCNA_00073	overlapping	0	434	0.000947003
Caulobacter_crescentus NA1000	75601	75650	CCNA_00073	overlapping	0	420	0.000916455
Caulobacter_crescentus NA1000	75651	75700	CCNA_00073	overlapping	0	457	0.00099719
Caulobacter_crescentus NA1000	75701	75750	CCNA_00073	overlapping	0	474	0.00103428
Caulobacter_crescentus NA1000	75751	75800	CCNA_00073	overlapping	0	554	0.00120885
Caulobacter_crescentus NA1000	75801	75850	CCNA_00073	overlapping	0	716	0.00156234
Caulobacter_crescentus NA1000	75851	75900	CCNA_00073	overlapping	0	1166	0.00254425
Caulobacter_crescentus NA1000	75901	75950	CCNA_00073	overlapping	0	1951	0.00425715
Caulobacter_crescentus NA1000	75951	76000	CCNA_00073	overlapping	0	2460	0.00536781
Caulobacter_crescentus NA1000	76001	76050	CCNA_00073	overlapping	0	3455	0.00753893
Caulobacter_crescentus NA1000	76051	76100	CCNA_00073	overlapping	0	4385	0.00956823
Caulobacter_crescentus NA1000	76101	76150	CCNA_00073	overlapping	0	5267	0.0114928
Caulobacter_crescentus NA1000	76151	76200	CCNA_00073	upstream	43	4762	0.0103909
Caulobacter_crescentus NA1000	76201	76250	CCNA_00073	upstream	93	3470	0.00757166
Caulobacter_crescentus NA1000	76251	76300	CCNA_00073	upstream	143	2202	0.00480484
Caulobacter_crescentus NA1000	76301	76350	CCNA_00074	upstream	127	1454	0.00317268
Caulobacter_crescentus NA1000	76351	76400	CCNA_00074	upstream	77	1072	0.00233914
Caulobacter_crescentus NA1000	76401	76450	CCNA_00074	upstream	27	845	0.00184382
Caulobacter_crescentus NA1000	76451	76500	CCNA_00074	overlapping	0	705	0.00153834
Caulobacter_crescentus NA1000	76501	76550	CCNA_00074	overlapping	0	657	0.0014336
Caulobacter_crescentus NA1000	76551	76600	CCNA_00074	overlapping	0	621	0.00135504
Caulobacter_crescentus NA1000	76601	76650	CCNA_00074	overlapping	0	609	0.00132886
Caulobacter_crescentus NA1000	76651	76700	CCNA_00074	overlapping	0	603	0.00131577
Caulobacter_crescentus NA1000	76701	76750	CCNA_00074	overlapping	0	584	0.00127431
Caulobacter_crescentus NA1000	76751	76800	CCNA_00074	overlapping	0	567	0.00123721
Caulobacter_crescentus NA1000	76801	76850	CCNA_00074	overlapping	0	552	0.00120448
Caulobacter_crescentus NA1000	76851	76900	CCNA_00074	overlapping	0	571	0.00124594
Caulobacter_crescentus NA1000	76901	76950	CCNA_00074	overlapping	0	599	0.00130704
Caulobacter_crescentus NA1000	76951	77000	CCNA_00074	overlapping	0	596	0.00130049
Caulobacter_crescentus NA1000	77001	77050	CCNA_00074	overlapping	0	604	0.00131795
Caulobacter_crescentus NA1000	77051	77100	CCNA_00074	overlapping	0	590	0.0012874
Caulobacter_crescentus NA1000	77101	77150	CCNA_00074	overlapping	0	594	0.00129613
Caulobacter_crescentus NA1000	77151	77200	CCNA_00074	overlapping	0	604	0.00131795
Caulobacter_crescentus NA1000	77201	77250	CCNA_00074	overlapping	0	623	0.00135941
Caulobacter_crescentus NA1000	77251	77300	CCNA_00074	overlapping	0	618	0.0013485
Caulobacter_crescentus NA1000	77301	77350	CCNA_00074	overlapping	0	570	0.00124376
Caulobacter_crescentus NA1000	77351	77400	CCNA_00074	overlapping	0	553	0.00120667
Caulobacter_crescentus NA1000	77401	77450	CCNA_00074	overlapping	0	558	0.00121758
Caulobacter_crescentus NA1000	77451	77500	CCNA_00074	overlapping	0	619	0.00135068
Caulobacter_crescentus NA1000	77501	77550	CCNA_00074	overlapping	0	641	0.00139868
Caulobacter_crescentus NA1000	77551	77600	CCNA_00074	overlapping	0	657	0.0014336
Caulobacter_crescentus NA1000	77601	77650	CCNA_00074	overlapping	0	615	0.00134195
Caulobacter_crescentus NA1000	77651	77700	CCNA_00074	overlapping	0	595	0.00129831
Caulobacter_crescentus NA1000	77701	77750	CCNA_00074	overlapping	0	555	0.00121103
Caulobacter_crescentus NA1000	77751	77800	CCNA_00074	overlapping	0	553	0.00120667
Caulobacter_crescentus NA1000	77801	77850	CCNA_00074	overlapping	0	558	0.00121758
Caulobacter_crescentus NA1000	77851	77900	CCNA_00074	overlapping	0	579	0.0012634
Caulobacter_crescentus NA1000	77901	77950	CCNA_00074	overlapping	0	589	0.00128522
Caulobacter_crescentus NA1000	77951	78000	CCNA_00074	overlapping	0	557	0.00121539
Caulobacter_crescentus NA1000	78001	78050	CCNA_00074	overlapping	0	535	0.00116739
Caulobacter_crescentus NA1000	78051	78100	CCNA_00074	overlapping	0	495	0.00108011
Caulobacter_crescentus NA1000	78101	78150	CCNA_00074	overlapping	0	518	0.00113029
Caulobacter_crescentus NA1000	78151	78200	CCNA_00074	overlapping	0	457	0.00099719
Caulobacter_crescentus NA1000	78201	78250	CCNA_00074	overlapping	0	380	0.000829174
Caulobacter_crescentus NA1000	78251	78300	CCNA_00074	overlapping	0	293	0.000639336
Caulobacter_crescentus NA1000	78301	78350	CCNA_00074	overlapping	0	287	0.000626244
Caulobacter_crescentus NA1000	78351	78400	CCNA_00074	overlapping	0	344	0.00075062
Caulobacter_crescentus NA1000	78401	78450	CCNA_00074	overlapping	0	434	0.000947003
Caulobacter_crescentus NA1000	78451	78500	CCNA_00074	overlapping	0	485	0.00105829
Caulobacter_crescentus NA1000	78501	78550	CCNA_00074	overlapping	0	528	0.00115211
Caulobacter_crescentus NA1000	78551	78600	CCNA_00074	overlapping	0	594	0.00129613
Caulobacter_crescentus NA1000	78601	78650	CCNA_00074	overlapping	0	626	0.00136595
Caulobacter_crescentus NA1000	78651	78700	CCNA_00074	overlapping	0	662	0.00144451
Caulobacter_crescentus NA1000	78701	78750	CCNA_00075	overlapping	0	601	0.0013114
Caulobacter_crescentus NA1000	78751	78800	CCNA_00075	overlapping	0	606	0.00132231
Caulobacter_crescentus NA1000	78801	78850	CCNA_00075	overlapping	0	582	0.00126994
Caulobacter_crescentus NA1000	78851	78900	CCNA_00075	overlapping	0	631	0.00137686
Caulobacter_crescentus NA1000	78901	78950	CCNA_00075	overlapping	0	623	0.00135941
Caulobacter_crescentus NA1000	78951	79000	CCNA_00075	overlapping	0	624	0.00136159
Caulobacter_crescentus NA1000	79001	79050	CCNA_00075	overlapping	0	556	0.00121321
Caulobacter_crescentus NA1000	79051	79100	CCNA_00075	overlapping	0	564	0.00123067
Caulobacter_crescentus NA1000	79101	79150	CCNA_00075	overlapping	0	520	0.00113466
Caulobacter_crescentus NA1000	79151	79200	CCNA_00075	overlapping	0	490	0.0010692
Caulobacter_crescentus NA1000	79201	79250	CCNA_00075	overlapping	0	467	0.00101901
Caulobacter_crescentus NA1000	79251	79300	CCNA_00075	overlapping	0	474	0.00103428
Caulobacter_crescentus NA1000	79301	79350	CCNA_00075	overlapping	0	484	0.00105611
Caulobacter_crescentus NA1000	79351	79400	CCNA_00075	overlapping	0	464	0.00101246
Caulobacter_crescentus NA1000	79401	79450	CCNA_00075	overlapping	0	454	0.000990644
Caulobacter_crescentus NA1000	79451	79500	CCNA_00075	overlapping	0	477	0.00104083
Caulobacter_crescentus NA1000	79501	79550	CCNA_00075	overlapping	0	471	0.00102774
Caulobacter_crescentus NA1000	79551	79600	CCNA_00075	overlapping	0	514	0.00112157
Caulobacter_crescentus NA1000	79601	79650	CCNA_00075	overlapping	0	531	0.00115866
Caulobacter_crescentus NA1000	79651	79700	CCNA_00075	overlapping	0	529	0.0011543
Caulobacter_crescentus NA1000	79701	79750	CCNA_00075	overlapping	0	514	0.00112157
Caulobacter_crescentus NA1000	79751	79800	CCNA_00075	overlapping	0	503	0.00109756
Caulobacter_crescentus NA1000	79801	79850	CCNA_00075	overlapping	0	549	0.00119794
Caulobacter_crescentus NA1000	79851	79900	CCNA_00075	overlapping	0	585	0.00127649
Caulobacter_crescentus NA1000	79901	79950	CCNA_00075	overlapping	0	579	0.0012634
Caulobacter_crescentus NA1000	79951	80000	CCNA_00076	overlapping	0	552	0.00120448
Caulobacter_crescentus NA1000	80001	80050	CCNA_00076	overlapping	0	530	0.00115648
Caulobacter_crescentus NA1000	80051	80100	CCNA_00076	overlapping	0	546	0.00119139
Caulobacter_crescentus NA1000	80101	80150	CCNA_00076	overlapping	0	539	0.00117612
Caulobacter_crescentus NA1000	80151	80200	CCNA_00076	overlapping	0	525	0.00114557
Caulobacter_crescentus NA1000	80201	80250	CCNA_00076	overlapping	0	474	0.00103428
Caulobacter_crescentus NA1000	80251	80300	CCNA_00076	overlapping	0	474	0.00103428
Caulobacter_crescentus NA1000	80301	80350	CCNA_00076	overlapping	0	475	0.00103647
Caulobacter_crescentus NA1000	80351	80400	CCNA_00076	overlapping	0	517	0.00112811
Caulobacter_crescentus NA1000	80401	80450	CCNA_00077	overlapping	0	538	0.00117394
Caulobacter_crescentus NA1000	80451	80500	CCNA_00077	overlapping	0	550	0.00120012
Caulobacter_crescentus NA1000	80501	80550	CCNA_00077	overlapping	0	550	0.00120012
Caulobacter_crescentus NA1000	80551	80600	CCNA_00077	overlapping	0	584	0.00127431
Caulobacter_crescentus NA1000	80601	80650	CCNA_00077	overlapping	0	605	0.00132013
Caulobacter_crescentus NA1000	80651	80700	CCNA_00077	overlapping	0	627	0.00136814
Caulobacter_crescentus NA1000	80701	80750	CCNA_00077	overlapping	0	580	0.00126558
Caulobacter_crescentus NA1000	80751	80800	CCNA_00077	overlapping	0	575	0.00125467
Caulobacter_crescentus NA1000	80801	80850	CCNA_00077	overlapping	0	552	0.00120448
Caulobacter_crescentus NA1000	80851	80900	CCNA_00077	overlapping	0	527	0.00114993
Caulobacter_crescentus NA1000	80901	80950	CCNA_00077	overlapping	0	512	0.0011172
Caulobacter_crescentus NA1000	80951	81000	CCNA_00077	overlapping	0	473	0.0010321
Caulobacter_crescentus NA1000	81001	81050	CCNA_00077	overlapping	0	452	0.00098628
Caulobacter_crescentus NA1000	81051	81100	CCNA_00077	overlapping	0	439	0.000957914
Caulobacter_crescentus NA1000	81101	81150	CCNA_00077	overlapping	0	466	0.00101683
Caulobacter_crescentus NA1000	81151	81200	CCNA_00077	overlapping	0	511	0.00111502
Caulobacter_crescentus NA1000	81201	81250	CCNA_00077	overlapping	0	529	0.0011543
Caulobacter_crescentus NA1000	81251	81300	CCNA_00077	overlapping	0	499	0.00108884
Caulobacter_crescentus NA1000	81301	81350	CCNA_00077	overlapping	0	451	0.000984098
Caulobacter_crescentus NA1000	81351	81400	CCNA_00077	overlapping	0	439	0.000957914
Caulobacter_crescentus NA1000	81401	81450	CCNA_00077	overlapping	0	519	0.00113248
Caulobacter_crescentus NA1000	81451	81500	CCNA_00077	overlapping	0	556	0.00121321
Caulobacter_crescentus NA1000	81501	81550	CCNA_00077	overlapping	0	597	0.00130268
Caulobacter_crescentus NA1000	81551	81600	CCNA_00078	overlapping	0	560	0.00122194
Caulobacter_crescentus NA1000	81601	81650	CCNA_00078	overlapping	0	561	0.00122412
Caulobacter_crescentus NA1000	81651	81700	CCNA_00078	overlapping	0	508	0.00110847
Caulobacter_crescentus NA1000	81701	81750	CCNA_00078	overlapping	0	533	0.00116302
Caulobacter_crescentus NA1000	81751	81800	CCNA_00078	overlapping	0	551	0.0012023
Caulobacter_crescentus NA1000	81801	81850	CCNA_00078	overlapping	0	639	0.00139432
Caulobacter_crescentus NA1000	81851	81900	CCNA_00078	overlapping	0	666	0.00145324
Caulobacter_crescentus NA1000	81901	81950	CCNA_00078	overlapping	0	687	0.00149906
Caulobacter_crescentus NA1000	81951	82000	CCNA_00078	overlapping	0	623	0.00135941
Caulobacter_crescentus NA1000	82001	82050	CCNA_00078	overlapping	0	604	0.00131795
Caulobacter_crescentus NA1000	82051	82100	CCNA_00078	overlapping	0	557	0.00121539
Caulobacter_crescentus NA1000	82101	82150	CCNA_00078	overlapping	0	554	0.00120885
Caulobacter_crescentus NA1000	82151	82200	CCNA_00078	overlapping	0	544	0.00118703
Caulobacter_crescentus NA1000	82201	82250	CCNA_00078	overlapping	0	536	0.00116957
Caulobacter_crescentus NA1000	82251	82300	CCNA_00078	overlapping	0	545	0.00118921
Caulobacter_crescentus NA1000	82301	82350	CCNA_00078	overlapping	0	508	0.00110847
Caulobacter_crescentus NA1000	82351	82400	CCNA_00078	overlapping	0	546	0.00119139
Caulobacter_crescentus NA1000	82401	82450	CCNA_00078	overlapping	0	541	0.00118048
Caulobacter_crescentus NA1000	82451	82500	CCNA_00078	overlapping	0	550	0.00120012
Caulobacter_crescentus NA1000	82501	82550	CCNA_00078	overlapping	0	522	0.00113902
Caulobacter_crescentus NA1000	82551	82600	CCNA_00078	overlapping	0	513	0.00111938
Caulobacter_crescentus NA1000	82601	82650	CCNA_00078	overlapping	0	516	0.00112593
Caulobacter_crescentus NA1000	82651	82700	CCNA_00078	overlapping	0	499	0.00108884
Caulobacter_crescentus NA1000	82701	82750	CCNA_00078	overlapping	0	485	0.00105829
Caulobacter_crescentus NA1000	82751	82800	CCNA_00078	overlapping	0	487	0.00106265
Caulobacter_crescentus NA1000	82801	82850	CCNA_00078	overlapping	0	493	0.00107574
Caulobacter_crescentus NA1000	82851	82900	CCNA_00078	overlapping	0	558	0.00121758
Caulobacter_crescentus NA1000	82901	82950	CCNA_00078	overlapping	0	537	0.00117175
Caulobacter_crescentus NA1000	82951	83000	CCNA_00078	overlapping	0	548	0.00119576
Caulobacter_crescentus NA1000	83001	83050	CCNA_00078	overlapping	0	490	0.0010692
Caulobacter_crescentus NA1000	83051	83100	CCNA_00078	overlapping	0	510	0.00111284
Caulobacter_crescentus NA1000	83101	83150	CCNA_00078	overlapping	0	488	0.00106483
Caulobacter_crescentus NA1000	83151	83200	CCNA_00078	overlapping	0	502	0.00109538
Caulobacter_crescentus NA1000	83201	83250	CCNA_00078	overlapping	0	490	0.0010692
Caulobacter_crescentus NA1000	83251	83300	CCNA_00078	overlapping	0	493	0.00107574
Caulobacter_crescentus NA1000	83301	83350	CCNA_00078	overlapping	0	478	0.00104301
Caulobacter_crescentus NA1000	83351	83400	CCNA_00079	upstream	14	421	0.000918637
Caulobacter_crescentus NA1000	83401	83450	CCNA_00079	overlapping	0	334	0.0007288
Caulobacter_crescentus NA1000	83451	83500	CCNA_00079	overlapping	0	324	0.00070698
Caulobacter_crescentus NA1000	83501	83550	CCNA_00079	overlapping	0	373	0.000813899
Caulobacter_crescentus NA1000	83551	83600	CCNA_00079	overlapping	0	457	0.00099719
Caulobacter_crescentus NA1000	83601	83650	CCNA_00079	overlapping	0	529	0.0011543
Caulobacter_crescentus NA1000	83651	83700	CCNA_00079	overlapping	0	616	0.00134413
Caulobacter_crescentus NA1000	83701	83750	CCNA_00079	overlapping	0	784	0.00171072
Caulobacter_crescentus NA1000	83751	83800	CCNA_00079	overlapping	0	1042	0.00227368
Caulobacter_crescentus NA1000	83801	83850	CCNA_00079	overlapping	0	1509	0.00329269
Caulobacter_crescentus NA1000	83851	83900	CCNA_00079	overlapping	0	2073	0.00452336
Caulobacter_crescentus NA1000	83901	83950	CCNA_00079	downstream	8	2909	0.00634754
Caulobacter_crescentus NA1000	83951	84000	CCNA_00079	downstream	58	3067	0.0066923
Caulobacter_crescentus NA1000	84001	84050	CCNA_00080	downstream	37	2962	0.00646319
Caulobacter_crescentus NA1000	84051	84100	CCNA_00080	overlapping	0	2206	0.00481357
Caulobacter_crescentus NA1000	84101	84150	CCNA_00080	overlapping	0	1659	0.00362
Caulobacter_crescentus NA1000	84151	84200	CCNA_00080	overlapping	0	1144	0.00249625
Caulobacter_crescentus NA1000	84201	84250	CCNA_00080	overlapping	0	788	0.00171944
Caulobacter_crescentus NA1000	84251	84300	CCNA_00080	overlapping	0	686	0.00149688
Caulobacter_crescentus NA1000	84301	84350	CCNA_00080	overlapping	0	535	0.00116739
Caulobacter_crescentus NA1000	84351	84400	CCNA_00080	overlapping	0	524	0.00114339
Caulobacter_crescentus NA1000	84401	84450	CCNA_00080	overlapping	0	438	0.000955732
Caulobacter_crescentus NA1000	84451	84500	CCNA_00080	overlapping	0	460	0.00100374
Caulobacter_crescentus NA1000	84501	84550	CCNA_00080	overlapping	0	448	0.000977552
Caulobacter_crescentus NA1000	84551	84600	CCNA_00080	overlapping	0	484	0.00105611
Caulobacter_crescentus NA1000	84601	84650	CCNA_00080	overlapping	0	491	0.00107138
Caulobacter_crescentus NA1000	84651	84700	CCNA_00080	overlapping	0	502	0.00109538
Caulobacter_crescentus NA1000	84701	84750	CCNA_00080	overlapping	0	537	0.00117175
Caulobacter_crescentus NA1000	84751	84800	CCNA_00081	overlapping	0	587	0.00128085
Caulobacter_crescentus NA1000	84801	84850	CCNA_00081	overlapping	0	651	0.00142051
Caulobacter_crescentus NA1000	84851	84900	CCNA_00081	overlapping	0	810	0.00176745
Caulobacter_crescentus NA1000	84901	84950	CCNA_00081	overlapping	0	921	0.00200965
Caulobacter_crescentus NA1000	84951	85000	CCNA_00081	overlapping	0	1008	0.00219949
Caulobacter_crescentus NA1000	85001	85050	CCNA_00081	downstream	29	985	0.00214931
Caulobacter_crescentus NA1000	85051	85100	CCNA_00081	downstream	79	963	0.0021013
Caulobacter_crescentus NA1000	85101	85150	lysK	upstream	72	966	0.00210785
Caulobacter_crescentus NA1000	85151	85200	lysK	upstream	22	947	0.00206639
Caulobacter_crescentus NA1000	85201	85250	lysK	overlapping	0	947	0.00206639
Caulobacter_crescentus NA1000	85251	85300	lysK	overlapping	0	856	0.00186782
Caulobacter_crescentus NA1000	85301	85350	lysK	overlapping	0	766	0.00167144
Caulobacter_crescentus NA1000	85351	85400	lysK	overlapping	0	673	0.00146851
Caulobacter_crescentus NA1000	85401	85450	lysK	overlapping	0	621	0.00135504
Caulobacter_crescentus NA1000	85451	85500	lysK	overlapping	0	576	0.00125685
Caulobacter_crescentus NA1000	85501	85550	lysK	overlapping	0	568	0.0012394
Caulobacter_crescentus NA1000	85551	85600	lysK	overlapping	0	546	0.00119139
Caulobacter_crescentus NA1000	85601	85650	lysK	overlapping	0	566	0.00123503
Caulobacter_crescentus NA1000	85651	85700	lysK	overlapping	0	548	0.00119576
Caulobacter_crescentus NA1000	85701	85750	lysK	overlapping	0	587	0.00128085
Caulobacter_crescentus NA1000	85751	85800	lysK	overlapping	0	635	0.00138559
Caulobacter_crescentus NA1000	85801	85850	lysK	overlapping	0	743	0.00162125
Caulobacter_crescentus NA1000	85851	85900	lysK	overlapping	0	814	0.00177618
Caulobacter_crescentus NA1000	85901	85950	lysK	overlapping	0	964	0.00210348
Caulobacter_crescentus NA1000	85951	86000	lysK	overlapping	0	1017	0.00221913
Caulobacter_crescentus NA1000	86001	86050	lysK	overlapping	0	1016	0.00221695
Caulobacter_crescentus NA1000	86051	86100	lysK	overlapping	0	896	0.0019551
Caulobacter_crescentus NA1000	86101	86150	lysK	overlapping	0	831	0.00181327
Caulobacter_crescentus NA1000	86151	86200	lysK	overlapping	0	771	0.00168235
Caulobacter_crescentus NA1000	86201	86250	lysK	overlapping	0	722	0.00157543
Caulobacter_crescentus NA1000	86251	86300	lysK	overlapping	0	660	0.00144014
Caulobacter_crescentus NA1000	86301	86350	lysK	overlapping	0	610	0.00133104
Caulobacter_crescentus NA1000	86351	86400	lysK	overlapping	0	581	0.00126776
Caulobacter_crescentus NA1000	86401	86450	lysK	overlapping	0	535	0.00116739
Caulobacter_crescentus NA1000	86451	86500	lysK	overlapping	0	527	0.00114993
Caulobacter_crescentus NA1000	86501	86550	lysK	overlapping	0	534	0.00116521
Caulobacter_crescentus NA1000	86551	86600	lysK	overlapping	0	565	0.00123285
Caulobacter_crescentus NA1000	86601	86650	lysK	overlapping	0	564	0.00123067
Caulobacter_crescentus NA1000	86651	86700	lysK	overlapping	0	562	0.0012263
Caulobacter_crescentus NA1000	86701	86750	lysK	overlapping	0	576	0.00125685
Caulobacter_crescentus NA1000	86751	86800	lysK	overlapping	0	626	0.00136595
Caulobacter_crescentus NA1000	86801	86850	lysK	overlapping	0	655	0.00142923
Caulobacter_crescentus NA1000	86851	86900	lysK	overlapping	0	665	0.00145105
Caulobacter_crescentus NA1000	86901	86950	lysK	downstream	21	613	0.00133759
Caulobacter_crescentus NA1000	86951	87000	CCNA_00083	upstream	43	538	0.00117394
Caulobacter_crescentus NA1000	87001	87050	CCNA_00083	overlapping	0	559	0.00121976
Caulobacter_crescentus NA1000	87051	87100	CCNA_00083	overlapping	0	593	0.00129395
Caulobacter_crescentus NA1000	87101	87150	CCNA_00083	overlapping	0	698	0.00152306
Caulobacter_crescentus NA1000	87151	87200	CCNA_00083	overlapping	0	617	0.00134632
Caulobacter_crescentus NA1000	87201	87250	CCNA_00083	overlapping	0	574	0.00125249
Caulobacter_crescentus NA1000	87251	87300	CCNA_00083	overlapping	0	479	0.0010452
Caulobacter_crescentus NA1000	87301	87350	CCNA_00083	overlapping	0	512	0.0011172
Caulobacter_crescentus NA1000	87351	87400	CCNA_00083	overlapping	0	508	0.00110847
Caulobacter_crescentus NA1000	87401	87450	CCNA_00083	overlapping	0	507	0.00110629
Caulobacter_crescentus NA1000	87451	87500	CCNA_00083	overlapping	0	510	0.00111284
Caulobacter_crescentus NA1000	87501	87550	CCNA_00083	overlapping	0	531	0.00115866
Caulobacter_crescentus NA1000	87551	87600	CCNA_00083	overlapping	0	574	0.00125249
Caulobacter_crescentus NA1000	87601	87650	CCNA_00083	overlapping	0	587	0.00128085
Caulobacter_crescentus NA1000	87651	87700	CCNA_00083	overlapping	0	552	0.00120448
Caulobacter_crescentus NA1000	87701	87750	CCNA_00083	overlapping	0	471	0.00102774
Caulobacter_crescentus NA1000	87751	87800	CCNA_00083	overlapping	0	430	0.000938275
Caulobacter_crescentus NA1000	87801	87850	CCNA_00083	overlapping	0	493	0.00107574
Caulobacter_crescentus NA1000	87851	87900	CCNA_00083	overlapping	0	547	0.00119357
Caulobacter_crescentus NA1000	87901	87950	CCNA_00083	overlapping	0	519	0.00113248
Caulobacter_crescentus NA1000	87951	88000	CCNA_00083	overlapping	0	452	0.00098628
Caulobacter_crescentus NA1000	88001	88050	CCNA_00083	overlapping	0	419	0.000914273
Caulobacter_crescentus NA1000	88051	88100	CCNA_00083	overlapping	0	447	0.00097537
Caulobacter_crescentus NA1000	88101	88150	CCNA_00083	overlapping	0	474	0.00103428
Caulobacter_crescentus NA1000	88151	88200	CCNA_00083	overlapping	0	518	0.00113029
Caulobacter_crescentus NA1000	88201	88250	CCNA_00083	overlapping	0	534	0.00116521
Caulobacter_crescentus NA1000	88251	88300	CCNA_00083	overlapping	0	558	0.00121758
Caulobacter_crescentus NA1000	88301	88350	CCNA_00083	overlapping	0	562	0.0012263
Caulobacter_crescentus NA1000	88351	88400	CCNA_00083	overlapping	0	582	0.00126994
Caulobacter_crescentus NA1000	88401	88450	CCNA_00083	overlapping	0	575	0.00125467
Caulobacter_crescentus NA1000	88451	88500	CCNA_00083	overlapping	0	581	0.00126776
Caulobacter_crescentus NA1000	88501	88550	CCNA_00083	overlapping	0	544	0.00118703
Caulobacter_crescentus NA1000	88551	88600	CCNA_00083	overlapping	0	545	0.00118921
Caulobacter_crescentus NA1000	88601	88650	CCNA_00083	overlapping	0	574	0.00125249
Caulobacter_crescentus NA1000	88651	88700	CCNA_00083	overlapping	0	605	0.00132013
Caulobacter_crescentus NA1000	88701	88750	CCNA_00083	downstream	18	669	0.00145978
Caulobacter_crescentus NA1000	88751	88800	CCNA_00083	downstream	68	632	0.00137905
Caulobacter_crescentus NA1000	88801	88850	CCNA_00083	downstream	118	496	0.00108229
Caulobacter_crescentus NA1000	88851	88900	purH	downstream	153	587	0.00128085
Caulobacter_crescentus NA1000	88901	88950	purH	downstream	103	856	0.00186782
Caulobacter_crescentus NA1000	88951	89000	purH	downstream	53	1014	0.00221258
Caulobacter_crescentus NA1000	89001	89050	purH	downstream	3	923	0.00201402
Caulobacter_crescentus NA1000	89051	89100	purH	overlapping	0	689	0.00150342
Caulobacter_crescentus NA1000	89101	89150	purH	overlapping	0	666	0.00145324
Caulobacter_crescentus NA1000	89151	89200	purH	overlapping	0	593	0.00129395
Caulobacter_crescentus NA1000	89201	89250	purH	overlapping	0	542	0.00118266
Caulobacter_crescentus NA1000	89251	89300	purH	overlapping	0	531	0.00115866
Caulobacter_crescentus NA1000	89301	89350	purH	overlapping	0	544	0.00118703
Caulobacter_crescentus NA1000	89351	89400	purH	overlapping	0	589	0.00128522
Caulobacter_crescentus NA1000	89401	89450	purH	overlapping	0	579	0.0012634
Caulobacter_crescentus NA1000	89451	89500	purH	overlapping	0	566	0.00123503
Caulobacter_crescentus NA1000	89501	89550	purH	overlapping	0	511	0.00111502
Caulobacter_crescentus NA1000	89551	89600	purH	overlapping	0	503	0.00109756
Caulobacter_crescentus NA1000	89601	89650	purH	overlapping	0	496	0.00108229
Caulobacter_crescentus NA1000	89651	89700	purH	overlapping	0	480	0.00104738
Caulobacter_crescentus NA1000	89701	89750	purH	overlapping	0	515	0.00112375
Caulobacter_crescentus NA1000	89751	89800	purH	overlapping	0	506	0.00110411
Caulobacter_crescentus NA1000	89801	89850	purH	overlapping	0	566	0.00123503
Caulobacter_crescentus NA1000	89851	89900	purH	overlapping	0	518	0.00113029
Caulobacter_crescentus NA1000	89901	89950	purH	overlapping	0	502	0.00109538
Caulobacter_crescentus NA1000	89951	90000	purH	overlapping	0	462	0.0010081
Caulobacter_crescentus NA1000	90001	90050	purH	overlapping	0	511	0.00111502
Caulobacter_crescentus NA1000	90051	90100	purH	overlapping	0	508	0.00110847
Caulobacter_crescentus NA1000	90101	90150	purH	overlapping	0	547	0.00119357
Caulobacter_crescentus NA1000	90151	90200	purH	overlapping	0	514	0.00112157
Caulobacter_crescentus NA1000	90201	90250	purH	overlapping	0	541	0.00118048
Caulobacter_crescentus NA1000	90251	90300	purH	overlapping	0	508	0.00110847
Caulobacter_crescentus NA1000	90301	90350	purH	overlapping	0	535	0.00116739
Caulobacter_crescentus NA1000	90351	90400	purH	overlapping	0	558	0.00121758
Caulobacter_crescentus NA1000	90401	90450	purH	overlapping	0	564	0.00123067
Caulobacter_crescentus NA1000	90451	90500	purH	overlapping	0	573	0.00125031
Caulobacter_crescentus NA1000	90501	90550	purH	overlapping	0	584	0.00127431
Caulobacter_crescentus NA1000	90551	90600	purH	overlapping	0	647	0.00141178
Caulobacter_crescentus NA1000	90601	90650	purH	overlapping	0	684	0.00149251
Caulobacter_crescentus NA1000	90651	90700	CCNA_00085	overlapping	0	716	0.00156234
Caulobacter_crescentus NA1000	90701	90750	CCNA_00085	overlapping	0	754	0.00164525
Caulobacter_crescentus NA1000	90751	90800	CCNA_00085	overlapping	0	876	0.00191146
Caulobacter_crescentus NA1000	90801	90850	CCNA_00085	overlapping	0	928	0.00202493
Caulobacter_crescentus NA1000	90851	90900	CCNA_00085	overlapping	0	884	0.00192892
Caulobacter_crescentus NA1000	90901	90950	CCNA_00085	overlapping	0	761	0.00166053
Caulobacter_crescentus NA1000	90951	91000	CCNA_00085	overlapping	0	647	0.00141178
Caulobacter_crescentus NA1000	91001	91050	CCNA_00085	overlapping	0	619	0.00135068
Caulobacter_crescentus NA1000	91051	91100	CCNA_00085	overlapping	0	515	0.00112375
Caulobacter_crescentus NA1000	91101	91150	CCNA_00085	overlapping	0	563	0.00122849
Caulobacter_crescentus NA1000	91151	91200	CCNA_00085	overlapping	0	463	0.00101028
Caulobacter_crescentus NA1000	91201	91250	CCNA_00085	overlapping	0	431	0.000940457
Caulobacter_crescentus NA1000	91251	91300	CCNA_00085	overlapping	0	377	0.000822627
Caulobacter_crescentus NA1000	91301	91350	CCNA_00085	overlapping	0	475	0.00103647
Caulobacter_crescentus NA1000	91351	91400	CCNA_00085	overlapping	0	582	0.00126994
Caulobacter_crescentus NA1000	91401	91450	CCNA_00085	overlapping	0	625	0.00136377
Caulobacter_crescentus NA1000	91451	91500	CCNA_00086	overlapping	0	578	0.00126122
Caulobacter_crescentus NA1000	91501	91550	CCNA_00086	overlapping	0	546	0.00119139
Caulobacter_crescentus NA1000	91551	91600	CCNA_00086	overlapping	0	527	0.00114993
Caulobacter_crescentus NA1000	91601	91650	CCNA_00086	overlapping	0	545	0.00118921
Caulobacter_crescentus NA1000	91651	91700	CCNA_00086	overlapping	0	540	0.0011783
Caulobacter_crescentus NA1000	91701	91750	CCNA_00086	overlapping	0	535	0.00116739
Caulobacter_crescentus NA1000	91751	91800	CCNA_00086	overlapping	0	498	0.00108665
Caulobacter_crescentus NA1000	91801	91850	CCNA_00086	overlapping	0	508	0.00110847
Caulobacter_crescentus NA1000	91851	91900	CCNA_00086	overlapping	0	498	0.00108665
Caulobacter_crescentus NA1000	91901	91950	CCNA_00086	overlapping	0	520	0.00113466
Caulobacter_crescentus NA1000	91951	92000	CCNA_00086	overlapping	0	499	0.00108884
Caulobacter_crescentus NA1000	92001	92050	CCNA_00086	overlapping	0	489	0.00106702
Caulobacter_crescentus NA1000	92051	92100	CCNA_00086	overlapping	0	460	0.00100374
Caulobacter_crescentus NA1000	92101	92150	CCNA_00086	overlapping	0	479	0.0010452
Caulobacter_crescentus NA1000	92151	92200	CCNA_00086	overlapping	0	490	0.0010692
Caulobacter_crescentus NA1000	92201	92250	CCNA_00086	overlapping	0	511	0.00111502
Caulobacter_crescentus NA1000	92251	92300	CCNA_00086	overlapping	0	511	0.00111502
Caulobacter_crescentus NA1000	92301	92350	CCNA_00086	overlapping	0	478	0.00104301
Caulobacter_crescentus NA1000	92351	92400	CCNA_00086	overlapping	0	513	0.00111938
Caulobacter_crescentus NA1000	92401	92450	CCNA_00086	overlapping	0	489	0.00106702
Caulobacter_crescentus NA1000	92451	92500	CCNA_00086	overlapping	0	511	0.00111502
Caulobacter_crescentus NA1000	92501	92550	CCNA_00086	overlapping	0	507	0.00110629
Caulobacter_crescentus NA1000	92551	92600	CCNA_00086	overlapping	0	555	0.00121103
Caulobacter_crescentus NA1000	92601	92650	CCNA_00086	overlapping	0	571	0.00124594
Caulobacter_crescentus NA1000	92651	92700	CCNA_00086	overlapping	0	619	0.00135068
Caulobacter_crescentus NA1000	92701	92750	CCNA_00086	overlapping	0	621	0.00135504
Caulobacter_crescentus NA1000	92751	92800	CCNA_00086	overlapping	0	606	0.00132231
Caulobacter_crescentus NA1000	92801	92850	CCNA_00086	overlapping	0	546	0.00119139
Caulobacter_crescentus NA1000	92851	92900	CCNA_00086	overlapping	0	539	0.00117612
Caulobacter_crescentus NA1000	92901	92950	CCNA_00086	overlapping	0	560	0.00122194
Caulobacter_crescentus NA1000	92951	93000	CCNA_00086	overlapping	0	553	0.00120667
Caulobacter_crescentus NA1000	93001	93050	CCNA_00086	overlapping	0	532	0.00116084
Caulobacter_crescentus NA1000	93051	93100	CCNA_00086	overlapping	0	507	0.00110629
Caulobacter_crescentus NA1000	93101	93150	CCNA_00086	overlapping	0	529	0.0011543
Caulobacter_crescentus NA1000	93151	93200	CCNA_00086	overlapping	0	552	0.00120448
Caulobacter_crescentus NA1000	93201	93250	CCNA_00086	overlapping	0	545	0.00118921
Caulobacter_crescentus NA1000	93251	93300	CCNA_00086	overlapping	0	518	0.00113029
Caulobacter_crescentus NA1000	93301	93350	CCNA_00086	overlapping	0	497	0.00108447
Caulobacter_crescentus NA1000	93351	93400	CCNA_00086	overlapping	0	492	0.00107356
Caulobacter_crescentus NA1000	93401	93450	CCNA_00086	overlapping	0	525	0.00114557
Caulobacter_crescentus NA1000	93451	93500	CCNA_00086	overlapping	0	539	0.00117612
Caulobacter_crescentus NA1000	93501	93550	CCNA_00086	overlapping	0	560	0.00122194
Caulobacter_crescentus NA1000	93551	93600	CCNA_00086	overlapping	0	568	0.0012394
Caulobacter_crescentus NA1000	93601	93650	CCNA_00086	overlapping	0	537	0.00117175
Caulobacter_crescentus NA1000	93651	93700	CCNA_00086	overlapping	0	524	0.00114339
Caulobacter_crescentus NA1000	93701	93750	CCNA_00086	overlapping	0	510	0.00111284
Caulobacter_crescentus NA1000	93751	93800	CCNA_00086	overlapping	0	534	0.00116521
Caulobacter_crescentus NA1000	93801	93850	CCNA_00086	overlapping	0	547	0.00119357
Caulobacter_crescentus NA1000	93851	93900	CCNA_00086	overlapping	0	530	0.00115648
Caulobacter_crescentus NA1000	93901	93950	CCNA_00086	overlapping	0	561	0.00122412
Caulobacter_crescentus NA1000	93951	94000	CCNA_00086	overlapping	0	535	0.00116739
Caulobacter_crescentus NA1000	94001	94050	CCNA_00086	overlapping	0	582	0.00126994
Caulobacter_crescentus NA1000	94051	94100	CCNA_00086	overlapping	0	503	0.00109756
Caulobacter_crescentus NA1000	94101	94150	CCNA_00086	overlapping	0	529	0.0011543
Caulobacter_crescentus NA1000	94151	94200	CCNA_00086	overlapping	0	480	0.00104738
Caulobacter_crescentus NA1000	94201	94250	CCNA_00086	overlapping	0	517	0.00112811
Caulobacter_crescentus NA1000	94251	94300	CCNA_00086	overlapping	0	507	0.00110629
Caulobacter_crescentus NA1000	94301	94350	CCNA_00086	overlapping	0	541	0.00118048
Caulobacter_crescentus NA1000	94351	94400	CCNA_00086	overlapping	0	550	0.00120012
Caulobacter_crescentus NA1000	94401	94450	CCNA_00086	overlapping	0	583	0.00127213
Caulobacter_crescentus NA1000	94451	94500	CCNA_00086	overlapping	0	585	0.00127649
Caulobacter_crescentus NA1000	94501	94550	CCNA_00086	overlapping	0	611	0.00133322
Caulobacter_crescentus NA1000	94551	94600	CCNA_00086	overlapping	0	616	0.00134413
Caulobacter_crescentus NA1000	94601	94650	CCNA_00086	overlapping	0	588	0.00128304
Caulobacter_crescentus NA1000	94651	94700	CCNA_00086	overlapping	0	590	0.0012874
Caulobacter_crescentus NA1000	94701	94750	CCNA_00086	overlapping	0	550	0.00120012
Caulobacter_crescentus NA1000	94751	94800	CCNA_00086	overlapping	0	553	0.00120667
Caulobacter_crescentus NA1000	94801	94850	CCNA_00086	overlapping	0	560	0.00122194
Caulobacter_crescentus NA1000	94851	94900	CCNA_00086	overlapping	0	581	0.00126776
Caulobacter_crescentus NA1000	94901	94950	CCNA_00086	overlapping	0	597	0.00130268
Caulobacter_crescentus NA1000	94951	95000	CCNA_00086	overlapping	0	664	0.00144887
Caulobacter_crescentus NA1000	95001	95050	CCNA_00086	overlapping	0	664	0.00144887
Caulobacter_crescentus NA1000	95051	95100	CCNA_00086	overlapping	0	692	0.00150997
Caulobacter_crescentus NA1000	95101	95150	CCNA_00086	overlapping	0	704	0.00153615
Caulobacter_crescentus NA1000	95151	95200	CCNA_00086	overlapping	0	860	0.00187655
Caulobacter_crescentus NA1000	95201	95250	CCNA_00086	overlapping	0	1113	0.00242861
Caulobacter_crescentus NA1000	95251	95300	CCNA_00086	overlapping	0	1202	0.00262281
Caulobacter_crescentus NA1000	95301	95350	CCNA_00086	overlapping	0	1193	0.00260317
Caulobacter_crescentus NA1000	95351	95400	CCNA_00086	overlapping	0	982	0.00214276
Caulobacter_crescentus NA1000	95401	95450	CCNA_00086	overlapping	0	866	0.00188964
Caulobacter_crescentus NA1000	95451	95500	CCNA_00086	overlapping	0	764	0.00166708
Caulobacter_crescentus NA1000	95501	95550	CCNA_00086	overlapping	0	707	0.0015427
Caulobacter_crescentus NA1000	95551	95600	CCNA_00086	overlapping	0	653	0.00142487
Caulobacter_crescentus NA1000	95601	95650	CCNA_00086	overlapping	0	631	0.00137686
Caulobacter_crescentus NA1000	95651	95700	CCNA_00086	overlapping	0	617	0.00134632
Caulobacter_crescentus NA1000	95701	95750	CCNA_00086	overlapping	0	644	0.00140523
Caulobacter_crescentus NA1000	95751	95800	CCNA_00086	overlapping	0	684	0.00149251
Caulobacter_crescentus NA1000	95801	95850	CCNA_00086	overlapping	0	722	0.00157543
Caulobacter_crescentus NA1000	95851	95900	CCNA_00086	overlapping	0	697	0.00152088
Caulobacter_crescentus NA1000	95901	95950	CCNA_00086	overlapping	0	681	0.00148597
Caulobacter_crescentus NA1000	95951	96000	CCNA_00086	overlapping	0	679	0.0014816
Caulobacter_crescentus NA1000	96001	96050	CCNA_00086	overlapping	0	728	0.00158852
Caulobacter_crescentus NA1000	96051	96100	CCNA_00086	overlapping	0	772	0.00168453
Caulobacter_crescentus NA1000	96101	96150	CCNA_00086	overlapping	0	860	0.00187655
Caulobacter_crescentus NA1000	96151	96200	CCNA_00086	overlapping	0	1053	0.00229768
Caulobacter_crescentus NA1000	96201	96250	CCNA_00086	overlapping	0	1325	0.0028912
Caulobacter_crescentus NA1000	96251	96300	CCNA_00086	overlapping	0	1643	0.00358508
Caulobacter_crescentus NA1000	96301	96350	CCNA_00086	downstream	11	1753	0.00382511
Caulobacter_crescentus NA1000	96351	96400	CCNA_00086	downstream	61	1615	0.00352399
Caulobacter_crescentus NA1000	96401	96450	CCNA_00086	downstream	111	1171	0.00255516
Caulobacter_crescentus NA1000	96451	96500	CCNA_00087	upstream	128	806	0.00175872
Caulobacter_crescentus NA1000	96501	96550	CCNA_00087	upstream	78	603	0.00131577
Caulobacter_crescentus NA1000	96551	96600	CCNA_00087	upstream	28	567	0.00123721
Caulobacter_crescentus NA1000	96601	96650	CCNA_00087	overlapping	0	550	0.00120012
Caulobacter_crescentus NA1000	96651	96700	CCNA_00087	overlapping	0	499	0.00108884
Caulobacter_crescentus NA1000	96701	96750	CCNA_00087	overlapping	0	464	0.00101246
Caulobacter_crescentus NA1000	96751	96800	CCNA_00087	overlapping	0	432	0.000942639
Caulobacter_crescentus NA1000	96801	96850	CCNA_00087	overlapping	0	450	0.000981916
Caulobacter_crescentus NA1000	96851	96900	CCNA_00087	overlapping	0	470	0.00102556
Caulobacter_crescentus NA1000	96901	96950	CCNA_00087	overlapping	0	444	0.000968824
Caulobacter_crescentus NA1000	96951	97000	CCNA_00087	overlapping	0	430	0.000938275
Caulobacter_crescentus NA1000	97001	97050	CCNA_00087	overlapping	0	474	0.00103428
Caulobacter_crescentus NA1000	97051	97100	CCNA_00087	overlapping	0	516	0.00112593
Caulobacter_crescentus NA1000	97101	97150	CCNA_00087	overlapping	0	568	0.0012394
Caulobacter_crescentus NA1000	97151	97200	CCNA_00087	overlapping	0	576	0.00125685
Caulobacter_crescentus NA1000	97201	97250	CCNA_00087	overlapping	0	581	0.00126776
Caulobacter_crescentus NA1000	97251	97300	CCNA_00087	overlapping	0	584	0.00127431
Caulobacter_crescentus NA1000	97301	97350	CCNA_00087	overlapping	0	615	0.00134195
Caulobacter_crescentus NA1000	97351	97400	CCNA_00087	overlapping	0	620	0.00135286
Caulobacter_crescentus NA1000	97401	97450	CCNA_00087	overlapping	0	609	0.00132886
Caulobacter_crescentus NA1000	97451	97500	CCNA_00087	overlapping	0	529	0.0011543
Caulobacter_crescentus NA1000	97501	97550	CCNA_00087	overlapping	0	548	0.00119576
Caulobacter_crescentus NA1000	97551	97600	CCNA_00087	overlapping	0	564	0.00123067
Caulobacter_crescentus NA1000	97601	97650	CCNA_00087	overlapping	0	651	0.00142051
Caulobacter_crescentus NA1000	97651	97700	CCNA_00087	overlapping	0	703	0.00153397
Caulobacter_crescentus NA1000	97701	97750	CCNA_00087	overlapping	0	858	0.00187219
Caulobacter_crescentus NA1000	97751	97800	CCNA_00087	downstream	14	897	0.00195729
Caulobacter_crescentus NA1000	97801	97850	CCNA_00088	overlapping	0	905	0.00197474
Caulobacter_crescentus NA1000	97851	97900	CCNA_00088	overlapping	0	769	0.00167799
Caulobacter_crescentus NA1000	97901	97950	CCNA_00088	overlapping	0	653	0.00142487
Caulobacter_crescentus NA1000	97951	98000	CCNA_00088	overlapping	0	622	0.00135723
Caulobacter_crescentus NA1000	98001	98050	CCNA_00088	overlapping	0	573	0.00125031
Caulobacter_crescentus NA1000	98051	98100	CCNA_00088	overlapping	0	572	0.00124812
Caulobacter_crescentus NA1000	98101	98150	CCNA_00088	overlapping	0	514	0.00112157
Caulobacter_crescentus NA1000	98151	98200	CCNA_00088	overlapping	0	524	0.00114339
Caulobacter_crescentus NA1000	98201	98250	CCNA_00088	overlapping	0	523	0.0011412
Caulobacter_crescentus NA1000	98251	98300	CCNA_00088	overlapping	0	562	0.0012263
Caulobacter_crescentus NA1000	98301	98350	CCNA_00088	overlapping	0	550	0.00120012
Caulobacter_crescentus NA1000	98351	98400	CCNA_00088	overlapping	0	566	0.00123503
Caulobacter_crescentus NA1000	98401	98450	CCNA_00088	overlapping	0	553	0.00120667
Caulobacter_crescentus NA1000	98451	98500	CCNA_00088	overlapping	0	586	0.00127867
Caulobacter_crescentus NA1000	98501	98550	CCNA_00088	overlapping	0	612	0.00133541
Caulobacter_crescentus NA1000	98551	98600	CCNA_00088	overlapping	0	621	0.00135504
Caulobacter_crescentus NA1000	98601	98650	CCNA_00088	overlapping	0	641	0.00139868
Caulobacter_crescentus NA1000	98651	98700	CCNA_00088	overlapping	0	594	0.00129613
Caulobacter_crescentus NA1000	98701	98750	CCNA_00088	overlapping	0	546	0.00119139
Caulobacter_crescentus NA1000	98751	98800	CCNA_00088	overlapping	0	516	0.00112593
Caulobacter_crescentus NA1000	98801	98850	CCNA_00088	overlapping	0	550	0.00120012
Caulobacter_crescentus NA1000	98851	98900	CCNA_00088	overlapping	0	542	0.00118266
Caulobacter_crescentus NA1000	98901	98950	CCNA_00088	overlapping	0	538	0.00117394
Caulobacter_crescentus NA1000	98951	99000	CCNA_00088	overlapping	0	524	0.00114339
Caulobacter_crescentus NA1000	99001	99050	CCNA_00088	overlapping	0	581	0.00126776
Caulobacter_crescentus NA1000	99051	99100	CCNA_00088	overlapping	0	554	0.00120885
Caulobacter_crescentus NA1000	99101	99150	CCNA_00088	overlapping	0	519	0.00113248
Caulobacter_crescentus NA1000	99151	99200	CCNA_00088	overlapping	0	498	0.00108665
Caulobacter_crescentus NA1000	99201	99250	CCNA_00088	overlapping	0	583	0.00127213
Caulobacter_crescentus NA1000	99251	99300	CCNA_00088	overlapping	0	584	0.00127431
Caulobacter_crescentus NA1000	99301	99350	CCNA_00088	overlapping	0	572	0.00124812
Caulobacter_crescentus NA1000	99351	99400	CCNA_00088	overlapping	0	519	0.00113248
Caulobacter_crescentus NA1000	99401	99450	CCNA_00088	upstream	16	546	0.00119139
Caulobacter_crescentus NA1000	99451	99500	CCNA_00089	overlapping	0	560	0.00122194
Caulobacter_crescentus NA1000	99501	99550	CCNA_00089	overlapping	0	540	0.0011783
Caulobacter_crescentus NA1000	99551	99600	CCNA_00089	overlapping	0	553	0.00120667
Caulobacter_crescentus NA1000	99601	99650	CCNA_00089	overlapping	0	577	0.00125903
Caulobacter_crescentus NA1000	99651	99700	CCNA_00089	overlapping	0	582	0.00126994
Caulobacter_crescentus NA1000	99701	99750	CCNA_00089	overlapping	0	619	0.00135068
Caulobacter_crescentus NA1000	99751	99800	CCNA_00089	overlapping	0	560	0.00122194
Caulobacter_crescentus NA1000	99801	99850	CCNA_00089	overlapping	0	574	0.00125249
Caulobacter_crescentus NA1000	99851	99900	CCNA_00089	overlapping	0	546	0.00119139
Caulobacter_crescentus NA1000	99901	99950	CCNA_00089	overlapping	0	541	0.00118048
[truncated: 78,860 more rows]
