# Supplementary material for: Computational and Genetic Reduction of a Cell Cycle to Its Simplest, Primordial Components
Source: PLoS Biol. 2013 Dec 31;11(12):e1001749. doi: 10.1371/journal.pbio.1001749 (PMC3885167; doi:10.1371/journal.pbio.1001749)
Supplement: Table S2 — Δ gcrA ::Ω/NA1000 CDS Tn-insertion ratios. (XLSX) [file pbio.1001749.s010.xlsx]

## Sheet: Tn seq CDS
Chromosome	CDS name	CDS start (bp)	CDS end (bp)	CDS strand orientation	ΔgcrA::Ω/NA1000 CDS Tn-insertion ratios
Caulobacter_crescentus NA1000	CCNA_00001_gene	202	1107	+	1.38507
Caulobacter_crescentus NA1000	CCNA_00002_gene	1104	1703	+	3.07433
Caulobacter_crescentus NA1000	CCNA_00003_gene	1700	2557	+	2.35572
Caulobacter_crescentus NA1000	coaE_gene	2559	3158	+	0.413999
Caulobacter_crescentus NA1000	dnaQ_gene	3190	3903	+	10.4031
Caulobacter_crescentus NA1000	CCNA_00006_gene	4022	4810	+	3.43989
Caulobacter_crescentus NA1000	rpsT_gene	4945	5235	+	1.43376
Caulobacter_crescentus NA1000	dnaA_gene	5636	7108	+	4.73048
Caulobacter_crescentus NA1000	alkB_gene	7170	7790	-	2.44948
Caulobacter_crescentus NA1000	dnaK_gene	8165	10060	+	11.45
Caulobacter_crescentus NA1000	dnaJ_gene	10223	11380	+	5.12126
Caulobacter_crescentus NA1000	mutS_gene	11467	14178	+	2.05665
Caulobacter_crescentus NA1000	CCNA_00013_gene	14199	17021	+	0.899965
Caulobacter_crescentus NA1000	moaC_gene	17018	17494	-	3.28135
Caulobacter_crescentus NA1000	moaB_gene	17491	18042	-	3.99485
Caulobacter_crescentus NA1000	moaE_gene	18043	18495	-	2.90761
Caulobacter_crescentus NA1000	moaD_gene	18492	18731	-	2.31456
Caulobacter_crescentus NA1000	moaA_gene	18735	19784	-	2.38485
Caulobacter_crescentus NA1000	CCNA_00019_gene	19815	20447	+	1.9556
Caulobacter_crescentus NA1000	CCNA_00020_gene	20444	20668	-	3.54588
Caulobacter_crescentus NA1000	CCNA_00021_gene	20840	23032	-	2.48273
Caulobacter_crescentus NA1000	CCNA_00022_gene	23029	23559	-	3.17276
Caulobacter_crescentus NA1000	CCNA_00023_gene	23604	24074	+	3.70673
Caulobacter_crescentus NA1000	CCNA_00024_gene	24091	24981	+	2.89416
Caulobacter_crescentus NA1000	CCNA_00025_gene	24991	26643	-	1.63237
Caulobacter_crescentus NA1000	CCNA_00026_gene	26701	29403	-	2.28557
Caulobacter_crescentus NA1000	CCNA_00027_gene	29502	30191	-	2.92751
Caulobacter_crescentus NA1000	CCNA_00028_gene	30337	32892	-	2.28585
Caulobacter_crescentus NA1000	CCNA_00029_gene	32914	33546	+	1.53135
Caulobacter_crescentus NA1000	CCNA_00030_gene	33595	34329	+	2.69411
Caulobacter_crescentus NA1000	vapC_gene	34312	34698	-	2.92726
Caulobacter_crescentus NA1000	vapB_gene	34699	34941	-	2.59161
Caulobacter_crescentus NA1000	CCNA_00033_gene	35824	37962	-	2.75515
Caulobacter_crescentus NA1000	truB_gene	38495	39427	-	1.65504
Caulobacter_crescentus NA1000	rbfA_gene	39430	39879	-	2.83419
Caulobacter_crescentus NA1000	CCNA_00037_gene	39980	40768	-	2.30974
Caulobacter_crescentus NA1000	CCNA_00038_gene	40828	41403	-	2.11001
Caulobacter_crescentus NA1000	CCNA_00039_gene	41403	41921	-	1.82138
Caulobacter_crescentus NA1000	CCNA_00040_gene	41960	42529	-	1.65309
Caulobacter_crescentus NA1000	infB_gene	42585	45698	-	1.62824
Caulobacter_crescentus NA1000	CCNA_00042_gene	45893	46543	-	5.20403
Caulobacter_crescentus NA1000	nusA_gene	46622	48268	-	3.03818
Caulobacter_crescentus NA1000	CCNA_00044_gene	48271	48846	-	1.66235
Caulobacter_crescentus NA1000	CCNA_00045_gene	49105	49638	+	1.66439
Caulobacter_crescentus NA1000	CCNA_00046_gene	49645	50031	-	3.89996
Caulobacter_crescentus NA1000	trmB_gene	50132	50812	-	2.0501
Caulobacter_crescentus NA1000	metK_gene	50902	52125	-	2.17492
Caulobacter_crescentus NA1000	hipB_gene	52245	52679	-	3.77313
Caulobacter_crescentus NA1000	CCNA_00050_gene	52707	54299	-	0.745143
Caulobacter_crescentus NA1000	corC_gene	54296	55222	-	1.44141
Caulobacter_crescentus NA1000	CCNA_00052_gene	55231	55704	-	3.54547
Caulobacter_crescentus NA1000	phoH_gene	55724	56668	-	1.49157
Caulobacter_crescentus NA1000	CCNA_00054_gene	56665	58011	-	1.65995
Caulobacter_crescentus NA1000	CCNA_00055_gene	58201	58608	-	1.61435
Caulobacter_crescentus NA1000	CCNA_00056_gene	58654	59106	-	2.14492
Caulobacter_crescentus NA1000	CCNA_00057_gene	59115	59750	-	1.93494
Caulobacter_crescentus NA1000	CCNA_00058_gene	59754	60386	-	1.92397
Caulobacter_crescentus NA1000	CCNA_00059_gene	60534	61121	-	2.9622
Caulobacter_crescentus NA1000	CCNA_00060_gene	61191	61763	-	6.82184
Caulobacter_crescentus NA1000	CCNA_00061_gene	61849	63153	+	2.55598
Caulobacter_crescentus NA1000	trpS_gene	63327	64361	-	0.885503
Caulobacter_crescentus NA1000	mviN_gene	64529	66091	-	0.93591
Caulobacter_crescentus NA1000	CCNA_00064_gene	66331	68127	-	1.74279
Caulobacter_crescentus NA1000	CCNA_00065_gene	68289	69062	-	2.14977
Caulobacter_crescentus NA1000	CCNA_00066_gene	69120	69488	-	3.09424
Caulobacter_crescentus NA1000	CCNA_00067_gene	69493	69774	-	1.49348
Caulobacter_crescentus NA1000	gpsA_gene	69794	70804	-	0.814996
Caulobacter_crescentus NA1000	CCNA_00069_gene	70801	71904	-	5.67496
Caulobacter_crescentus NA1000	hemC_gene	71977	72945	+	3.29431
Caulobacter_crescentus NA1000	CCNA_00071_gene	72950	73636	+	0.917321
Caulobacter_crescentus NA1000	CCNA_00072_gene	73662	74576	+	3.49037
Caulobacter_crescentus NA1000	CCNA_00073_gene	74573	76108	+	2.30573
Caulobacter_crescentus NA1000	CCNA_00074_gene	76477	78678	-	2.19267
Caulobacter_crescentus NA1000	CCNA_00075_gene	78703	79908	-	1.57152
Caulobacter_crescentus NA1000	CCNA_00076_gene	79975	80358	-	1.20545
Caulobacter_crescentus NA1000	CCNA_00077_gene	80355	81530	-	1.30337
Caulobacter_crescentus NA1000	CCNA_00078_gene	81533	83326	-	1.51317
Caulobacter_crescentus NA1000	CCNA_00079_gene	83414	83893	-	1.76707
Caulobacter_crescentus NA1000	CCNA_00080_gene	84087	84728	+	3.3058
Caulobacter_crescentus NA1000	CCNA_00081_gene	84763	84972	-	3.20492
Caulobacter_crescentus NA1000	lysK_gene	85222	86880	-	0.973163
Caulobacter_crescentus NA1000	CCNA_00083_gene	87043	88683	-	1.76496
Caulobacter_crescentus NA1000	purH_gene	89053	90642	+	0.377207
Caulobacter_crescentus NA1000	CCNA_00085_gene	90655	91413	+	1.75722
Caulobacter_crescentus NA1000	CCNA_00086_gene	91467	96290	-	1.93722
Caulobacter_crescentus NA1000	CCNA_00087_gene	96628	97737	-	1.30307
Caulobacter_crescentus NA1000	CCNA_00088_gene	97835	99385	+	1.85969
Caulobacter_crescentus NA1000	CCNA_00089_gene	99466	101895	-	2.05257
Caulobacter_crescentus NA1000	CCNA_00090_gene	101960	102943	-	1.6234
Caulobacter_crescentus NA1000	CCNA_00091_gene	103149	104042	-	1.96066
Caulobacter_crescentus NA1000	CCNA_00092_gene	104039	104929	-	1.38367
Caulobacter_crescentus NA1000	CCNA_00093_gene	105028	105237	-	16.4132
Caulobacter_crescentus NA1000	CCNA_00094_gene	105310	106230	-	1.81129
Caulobacter_crescentus NA1000	CCNA_00095_gene	106334	107332	-	2.20274
Caulobacter_crescentus NA1000	CCNA_00096_gene	107402	108280	+	1.68798
Caulobacter_crescentus NA1000	CCNA_00097_gene	108334	108792	+	1.02421
Caulobacter_crescentus NA1000	CCNA_00098_gene	108943	109233	-	4.05539
Caulobacter_crescentus NA1000	CCNA_00099_gene	109239	110969	-	5.84576
Caulobacter_crescentus NA1000	CCNA_00100_gene	110979	111659	-	0.767682
Caulobacter_crescentus NA1000	rsmB_gene	111745	113034	-	1.62003
Caulobacter_crescentus NA1000	CCNA_00102_gene	113097	113375	+	1.91659
Caulobacter_crescentus NA1000	CCNA_00103_gene	113463	115160	+	1.62109
Caulobacter_crescentus NA1000	CCNA_00104_gene	115289	115990	-	0.795709
Caulobacter_crescentus NA1000	CCNA_00105_gene	116088	116786	+	1.29002
Caulobacter_crescentus NA1000	CCNA_00106_gene	116834	118099	+	1.63468
Caulobacter_crescentus NA1000	CCNA_00107_gene	118260	118457	-	2.63187
Caulobacter_crescentus NA1000	CCNA_00108_gene	118467	119144	-	4.16703
Caulobacter_crescentus NA1000	CCNA_00109_gene	119160	120059	-	1.01285
Caulobacter_crescentus NA1000	CCNA_00110_gene	120169	120675	-	1.34344
Caulobacter_crescentus NA1000	CCNA_00111_gene	120752	121498	+	2.42216
Caulobacter_crescentus NA1000	CCNA_00112_gene	121503	121892	+	1.22015
Caulobacter_crescentus NA1000	CCNA_00113_gene	121972	122544	+	3.0445
Caulobacter_crescentus NA1000	CCNA_00114_gene	122547	122852	+	2.41885
Caulobacter_crescentus NA1000	CCNA_00115_gene	122921	126268	+	1.55007
Caulobacter_crescentus NA1000	glmM_gene	126407	127753	-	3.51585
Caulobacter_crescentus NA1000	CCNA_00117_gene	127915	129735	+	1.8359
Caulobacter_crescentus NA1000	CCNA_00118_gene	129746	131989	+	1.80741
Caulobacter_crescentus NA1000	CCNA_00119_gene	131977	132438	+	1.71935
Caulobacter_crescentus NA1000	CCNA_00120_gene	132435	132953	+	1.57598
Caulobacter_crescentus NA1000	CCNA_00121_gene	132950	133408	-	1.24926
Caulobacter_crescentus NA1000	CCNA_00122_gene	133417	133827	-	2.20497
Caulobacter_crescentus NA1000	CCNA_00123_gene	133900	134682	+	1.90967
Caulobacter_crescentus NA1000	CCNA_00124_gene	134826	135482	-	1.23552
Caulobacter_crescentus NA1000	CCNA_00125_gene	135509	136177	-	0.90235
Caulobacter_crescentus NA1000	CCNA_00126_gene	136184	136591	-	1.12865
Caulobacter_crescentus NA1000	CCNA_00127_gene	136811	137011	+	1.72163
Caulobacter_crescentus NA1000	CCNA_00128_gene	137246	138472	-	7.86334
Caulobacter_crescentus NA1000	CCNA_00129_gene	138555	138917	-	1.14399
Caulobacter_crescentus NA1000	CCNA_00130_gene	138921	140918	-	1.37275
Caulobacter_crescentus NA1000	CCNA_00131_gene	141119	141541	+	2.47192
Caulobacter_crescentus NA1000	hetN_gene	141633	142433	+	1.28359
Caulobacter_crescentus NA1000	CCNA_00133_gene	142680	143894	+	2.48409
Caulobacter_crescentus NA1000	CCNA_00134_gene	143989	144417	+	0.998015
Caulobacter_crescentus NA1000	CCNA_00135_gene	144443	145276	+	0.816309
Caulobacter_crescentus NA1000	CCNA_00136_gene	145273	146952	-	1.74929
Caulobacter_crescentus NA1000	shkA_gene	146986	148530	-	8.72516
Caulobacter_crescentus NA1000	CCNA_00138_gene	148752	150944	+	2.19478
Caulobacter_crescentus NA1000	chlI_gene	150993	152600	-	1.71324
Caulobacter_crescentus NA1000	CCNA_00140_gene	152709	153662	-	1.4725
Caulobacter_crescentus NA1000	CCNA_00141_gene	153718	154533	-	1.5064
Caulobacter_crescentus NA1000	CCNA_00142_gene	154535	154912	-	4.82178
Caulobacter_crescentus NA1000	CCNA_00143_gene	154912	155784	-	1.39387
Caulobacter_crescentus NA1000	CCNA_00144_gene	155819	156973	-	1.72174
Caulobacter_crescentus NA1000	CCNA_00145_gene	156966	157568	-	2.22971
Caulobacter_crescentus NA1000	CCNA_00146_gene	157593	158186	+	1.11938
Caulobacter_crescentus NA1000	CCNA_00147_gene	158330	158470	+	4.51579
Caulobacter_crescentus NA1000	CCNA_00148_gene	158546	159079	+	5.90046
Caulobacter_crescentus NA1000	CCNA_00149_gene	159096	159323	+	2.06291
Caulobacter_crescentus NA1000	CCNA_00150_gene	159320	160297	-	2.36685
Caulobacter_crescentus NA1000	rph_gene	160464	161180	-	3.64604
Caulobacter_crescentus NA1000	hrcA_gene	161320	162396	+	2.62211
Caulobacter_crescentus NA1000	grpE_gene	162409	163035	+	3.88975
Caulobacter_crescentus NA1000	CCNA_00154_gene	162975	163235	-	1.39578
Caulobacter_crescentus NA1000	CCNA_00155_gene	163413	164531	+	0.724908
Caulobacter_crescentus NA1000	CCNA_00156_gene	164586	164951	+	1.40542
Caulobacter_crescentus NA1000	CCNA_00157_gene	165022	165393	+	1.10274
Caulobacter_crescentus NA1000	recF_gene	165621	166784	+	4.92835
Caulobacter_crescentus NA1000	gyrB_gene	166829	169246	+	1.46657
Caulobacter_crescentus NA1000	CCNA_00160_gene	169387	170526	+	1.58112
Caulobacter_crescentus NA1000	CCNA_00161_gene	170951	171577	+	1.73492
Caulobacter_crescentus NA1000	CCNA_00162_gene	171649	172917	+	0.304064
Caulobacter_crescentus NA1000	CCNA_00163_gene	172964	175183	+	0.37829
Caulobacter_crescentus NA1000	CCNA_00164_gene	175173	177098	+	0.775197
Caulobacter_crescentus NA1000	pssY_gene	177092	177895	-	1.23003
Caulobacter_crescentus NA1000	CCNA_00166_gene	178252	179070	-	1.34857
Caulobacter_crescentus NA1000	CCNA_00167_gene	179311	180120	+	0.525414
Caulobacter_crescentus NA1000	CCNA_00168_gene	180190	180801	+	0.250199
Caulobacter_crescentus NA1000	CCNA_00169_gene	181379	182917	+	1.08912
Caulobacter_crescentus NA1000	CCNA_00170_gene	182997	185663	+	0.93219
Caulobacter_crescentus NA1000	CCNA_00171_gene	185853	186290	+	1.53686
Caulobacter_crescentus NA1000	pulD_gene	186287	188350	+	0.870671
Caulobacter_crescentus NA1000	pulE_gene	188347	189822	+	0.895822
Caulobacter_crescentus NA1000	pulF_gene	189809	191020	+	0.965617
Caulobacter_crescentus NA1000	CCNA_00175_gene	191032	191484	+	1.78431
Caulobacter_crescentus NA1000	CCNA_00176_gene	191399	191956	+	1.37964
Caulobacter_crescentus NA1000	CCNA_00178_gene	192305	192895	+	1.53146
Caulobacter_crescentus NA1000	CCNA_00179_gene	192892	193866	+	1.29488
Caulobacter_crescentus NA1000	CCNA_00180_gene	193848	194954	+	0.826207
Caulobacter_crescentus NA1000	CCNA_00181_gene	194951	195427	+	1.67235
Caulobacter_crescentus NA1000	CCNA_00182_gene	195424	196140	+	1.45337
Caulobacter_crescentus NA1000	pulO_gene	196250	197011	-	1.21862
Caulobacter_crescentus NA1000	CCNA_00184_gene	197070	197267	-	0.894904
Caulobacter_crescentus NA1000	CCNA_00185_gene	197285	199810	-	1.15776
Caulobacter_crescentus NA1000	CCNA_00186_gene	200286	201602	-	1.30367
Caulobacter_crescentus NA1000	CCNA_00187_gene	201599	202723	-	1.01597
Caulobacter_crescentus NA1000	CCNA_00188_gene	202763	203767	-	1.35494
Caulobacter_crescentus NA1000	CCNA_00189_gene	203869	204135	+	0.72225
Caulobacter_crescentus NA1000	CCNA_00190_gene	204224	204571	+	2.18744
Caulobacter_crescentus NA1000	CCNA_00191_gene	204697	205173	+	1.27783
Caulobacter_crescentus NA1000	CCNA_00192_gene	205174	206793	-	1.11803
Caulobacter_crescentus NA1000	leuB_gene	206989	208041	-	1.27155
Caulobacter_crescentus NA1000	CCNA_00194_gene	208043	208345	-	0.994289
Caulobacter_crescentus NA1000	leuD_gene	208487	209095	-	1.32893
Caulobacter_crescentus NA1000	leuC_gene	209092	210531	-	1.19391
Caulobacter_crescentus NA1000	rplS_gene	211121	211522	-	0.91987
Caulobacter_crescentus NA1000	trmD_gene	211519	212256	-	0.818268
Caulobacter_crescentus NA1000	CCNA_00199_gene	212387	214267	+	1.14976
Caulobacter_crescentus NA1000	CCNA_00200_gene	214320	215255	-	1.47931
Caulobacter_crescentus NA1000	CCNA_00201_gene	215418	216098	+	1.96058
Caulobacter_crescentus NA1000	CCNA_00202_gene	216215	217270	+	1.50447
Caulobacter_crescentus NA1000	CCNA_00203_gene	217289	218332	+	1.01033
Caulobacter_crescentus NA1000	kefB_gene	218336	220237	-	1.09729
Caulobacter_crescentus NA1000	CCNA_00205_gene	220241	220825	-	1.02956
Caulobacter_crescentus NA1000	CCNA_00206_gene	220931	221641	+	1.31252
Caulobacter_crescentus NA1000	CCNA_00207_gene	221641	222282	+	1.86095
Caulobacter_crescentus NA1000	CCNA_00208_gene	222283	223272	-	1.23554
Caulobacter_crescentus NA1000	CCNA_00209_gene	223353	224927	-	0.47646
Caulobacter_crescentus NA1000	CCNA_00210_gene	224995	227526	+	1.03227
Caulobacter_crescentus NA1000	CCNA_00211_gene	227581	228693	+	0.673739
Caulobacter_crescentus NA1000	CCNA_00212_gene	228693	229571	+	1.7467
Caulobacter_crescentus NA1000	CCNA_00213_gene	229568	230116	+	1.51227
Caulobacter_crescentus NA1000	CCNA_00214_gene	230244	232307	+	0.980454
Caulobacter_crescentus NA1000	CCNA_00215_gene	232614	233402	+	0.891113
Caulobacter_crescentus NA1000	CCNA_00216_gene	233470	233862	-	3.60443
Caulobacter_crescentus NA1000	CCNA_00217_gene	233977	236127	+	0.715337
Caulobacter_crescentus NA1000	CCNA_00218_gene	236131	236640	-	1.16047
Caulobacter_crescentus NA1000	CCNA_00219_gene	236684	237001	+	1.49015
Caulobacter_crescentus NA1000	CCNA_00220_gene	237030	237635	+	1.23547
Caulobacter_crescentus NA1000	CCNA_00221_gene	237642	238151	-	2.06538
Caulobacter_crescentus NA1000	pgi_gene	238241	239860	+	1.35777
Caulobacter_crescentus NA1000	CCNA_00223_gene	239869	240651	+	1.01757
Caulobacter_crescentus NA1000	CCNA_00224_gene	240648	242693	-	1.12999
Caulobacter_crescentus NA1000	CCNA_00225_gene	242856	243056	+	2.20368
Caulobacter_crescentus NA1000	CCNA_00226_gene	243157	243432	+	3.66983
Caulobacter_crescentus NA1000	CCNA_00227_gene	243490	244056	-	1.53575
Caulobacter_crescentus NA1000	CCNA_00228_gene	244056	244670	-	0.995474
Caulobacter_crescentus NA1000	CCNA_00229_gene	244790	245764	+	1.21425
Caulobacter_crescentus NA1000	CCNA_00230_gene	245765	247030	-	1.95011
Caulobacter_crescentus NA1000	CCNA_00231_gene	247094	247540	+	0.997704
Caulobacter_crescentus NA1000	CCNA_00232_gene	247537	247953	-	1.3176
Caulobacter_crescentus NA1000	CCNA_00233_gene	248082	249119	+	1.69569
Caulobacter_crescentus NA1000	CCNA_00234_gene	249116	250276	+	1.15339
Caulobacter_crescentus NA1000	CCNA_00235_gene	250273	250548	-	1.14336
Caulobacter_crescentus NA1000	CCNA_00236_gene	250611	252308	-	0.939494
Caulobacter_crescentus NA1000	chvI_gene	252525	253232	+	0.0194352
Caulobacter_crescentus NA1000	chvG_gene	253207	254811	+	0.141952
Caulobacter_crescentus NA1000	CCNA_00239_gene	254808	255242	+	2.97031
Caulobacter_crescentus NA1000	CCNA_00240_gene	255318	255725	+	0.0861552
Caulobacter_crescentus NA1000	CCNA_00241_gene	255722	256000	+	2.0351
Caulobacter_crescentus NA1000	CCNA_00242_gene	256209	256364	-	0.967963
Caulobacter_crescentus NA1000	CCNA_00243_gene	256412	256888	-	1.53067
Caulobacter_crescentus NA1000	CCNA_00244_gene	256953	257594	+	0.834855
Caulobacter_crescentus NA1000	phhB_gene	257623	257907	+	1.40032
Caulobacter_crescentus NA1000	CCNA_00246_gene	257952	258737	+	0.901301
Caulobacter_crescentus NA1000	CCNA_00247_gene	258879	259436	-	1.10591
Caulobacter_crescentus NA1000	CCNA_00248_gene	259514	260914	-	1.15155
Caulobacter_crescentus NA1000	CCNA_00249_gene	260971	261561	+	1.31978
Caulobacter_crescentus NA1000	CCNA_00250_gene	261621	262904	+	0.808196
Caulobacter_crescentus NA1000	CCNA_00251_gene	262953	263672	+	0.133528
Caulobacter_crescentus NA1000	CCNA_00252_gene	263784	265745	-	0.0242008
Caulobacter_crescentus NA1000	CCNA_00253_gene	265999	267027	+	1.26855
Caulobacter_crescentus NA1000	CCNA_00254_gene	267164	268066	+	0.771842
Caulobacter_crescentus NA1000	CCNA_00255_gene	268063	269187	-	3.55441
Caulobacter_crescentus NA1000	CCNA_00256_gene	269206	270057	-	0.590311
Caulobacter_crescentus NA1000	CCNA_00257_gene	270176	271567	-	0.982807
Caulobacter_crescentus NA1000	CCNA_00258_gene	271669	271875	+	1.07077
Caulobacter_crescentus NA1000	CCNA_00259_gene	271910	272620	-	1.04404
Caulobacter_crescentus NA1000	CCNA_00260_gene	272872	273582	-	0.928056
Caulobacter_crescentus NA1000	nrdF_gene	273695	274738	+	1.52017
Caulobacter_crescentus NA1000	CCNA_00262_gene	274921	275793	+	1.07459
Caulobacter_crescentus NA1000	CCNA_00263_gene	275815	276237	-	0.90902
Caulobacter_crescentus NA1000	CCNA_00264_gene	276384	277637	-	5.35924
Caulobacter_crescentus NA1000	CCNA_00265_gene	278017	279471	+	1.56021
Caulobacter_crescentus NA1000	CCNA_00266_gene	279599	280837	-	0.945422
Caulobacter_crescentus NA1000	CCNA_00267_gene	280931	281872	-	1.03774
Caulobacter_crescentus NA1000	CCNA_00268_gene	282085	283956	+	2.64354
Caulobacter_crescentus NA1000	CCNA_00269_gene	284102	284431	+	1.46705
Caulobacter_crescentus NA1000	recR_gene	284558	285160	+	1.97062
Caulobacter_crescentus NA1000	CCNA_00271_gene	285270	285422	+	1.07469
Caulobacter_crescentus NA1000	CCNA_00272_gene	285476	286765	+	0.753214
Caulobacter_crescentus NA1000	def_gene	286774	287295	+	1.91412
Caulobacter_crescentus NA1000	CCNA_00274_gene	287636	287998	+	1.16416
Caulobacter_crescentus NA1000	CCNA_00275_gene	288082	289527	-	1.36891
Caulobacter_crescentus NA1000	CCNA_00276_gene	289617	290096	-	1.92338
Caulobacter_crescentus NA1000	CCNA_00277_gene	290161	291321	+	0.968812
Caulobacter_crescentus NA1000	CCNA_00278_gene	291339	292259	+	1.15941
Caulobacter_crescentus NA1000	CCNA_00279_gene	292311	292901	+	2.17373
Caulobacter_crescentus NA1000	truA_gene	292898	293641	-	1.00523
Caulobacter_crescentus NA1000	CCNA_00281_gene	293641	294567	-	0.518159
Caulobacter_crescentus NA1000	CCNA_00282_gene	294659	294991	+	0.936947
Caulobacter_crescentus NA1000	CCNA_00284_gene	295966	296631	-	0.981578
Caulobacter_crescentus NA1000	CCNA_00285_gene	296628	297542	-	2.17504
Caulobacter_crescentus NA1000	lovR_gene	297735	298193	-	1.33057
Caulobacter_crescentus NA1000	lovK_gene	298212	299318	-	1.07519
Caulobacter_crescentus NA1000	CCNA_00288_gene	299485	300534	-	0.9282
Caulobacter_crescentus NA1000	CCNA_00289_gene	300549	300845	-	1.2034
Caulobacter_crescentus NA1000	CCNA_00290_gene	301048	304485	-	0.806032
Caulobacter_crescentus NA1000	phoR_gene	304469	305884	+	0.543711
Caulobacter_crescentus NA1000	pstC_gene	306029	307462	+	0.808543
Caulobacter_crescentus NA1000	pstA_gene	307455	308750	+	1.82985
Caulobacter_crescentus NA1000	pstB_gene	308759	309634	+	2.23409
Caulobacter_crescentus NA1000	phoU_gene	309660	310352	+	0.558164
Caulobacter_crescentus NA1000	phoB_gene	310374	311066	+	2.18964
Caulobacter_crescentus NA1000	CCNA_00297_gene	311039	311896	-	0.776178
Caulobacter_crescentus NA1000	CCNA_00298_gene	311893	312666	-	0.890239
Caulobacter_crescentus NA1000	CCNA_00299_gene	312678	313961	+	0.0524984
Caulobacter_crescentus NA1000	CCNA_00300_gene	313978	314571	-	1.41483
Caulobacter_crescentus NA1000	CCNA_00301_gene	314615	315697	+	1.10219
Caulobacter_crescentus NA1000	CCNA_00302_gene	315702	316991	+	1.06669
Caulobacter_crescentus NA1000	CCNA_00303_gene	317027	318034	-	1.4541
Caulobacter_crescentus NA1000	CCNA_00304_gene	318031	319308	-	0.740473
Caulobacter_crescentus NA1000	czcD_gene	319278	320303	-	0.831173
Caulobacter_crescentus NA1000	CCNA_00306_gene	320335	321048	-	1.06614
Caulobacter_crescentus NA1000	CCNA_00307_gene	321045	322868	-	1.12318
Caulobacter_crescentus NA1000	CCNA_00308_gene	323024	323689	+	0.50657
Caulobacter_crescentus NA1000	CCNA_00309_gene	323812	324045	-	0.225272
Caulobacter_crescentus NA1000	CCNA_00310_gene	324066	324845	-	1.64229
Caulobacter_crescentus NA1000	pmbA_gene	324842	326173	-	1.12918
Caulobacter_crescentus NA1000	CCNA_00312_gene	326229	326630	-	1.10227
Caulobacter_crescentus NA1000	CCNA_00313_gene	326715	328544	-	0.909856
Caulobacter_crescentus NA1000	CCNA_00314_gene	328587	329198	-	0.93426
Caulobacter_crescentus NA1000	CCNA_00315_gene	329224	330753	-	0.777016
Caulobacter_crescentus NA1000	CCNA_00316_gene	330777	331910	-	0.797
Caulobacter_crescentus NA1000	obgE_gene	331907	332971	-	1.15851
Caulobacter_crescentus NA1000	CCNA_00318_gene	333101	334138	+	0.791878
Caulobacter_crescentus NA1000	CCNA_00319_gene	334224	334757	-	0.437978
Caulobacter_crescentus NA1000	rpmA_gene	334940	335209	-	1.12618
Caulobacter_crescentus NA1000	rplU_gene	335240	335755	-	6.22
Caulobacter_crescentus NA1000	CCNA_00322_gene	335959	336588	+	0.721264
Caulobacter_crescentus NA1000	CCNA_00323_gene	336631	337728	+	0.808268
Caulobacter_crescentus NA1000	CCNA_00324_gene	337932	338390	-	3.11646
Caulobacter_crescentus NA1000	CCNA_00325_gene	338371	338499	-	1.60806
Caulobacter_crescentus NA1000	CCNA_00326_gene	338634	339665	+	1.20899
Caulobacter_crescentus NA1000	CCNA_00327_gene	339828	340490	-	0.994731
Caulobacter_crescentus NA1000	mtgA_gene	340575	341264	+	0.489222
Caulobacter_crescentus NA1000	CCNA_00329_gene	341277	341825	+	0.97878
Caulobacter_crescentus NA1000	mopB_gene	341832	342602	-	1.21379
Caulobacter_crescentus NA1000	CCNA_00331_gene	342674	343432	+	1.17436
Caulobacter_crescentus NA1000	CCNA_00332_gene	343435	344109	+	0.894849
Caulobacter_crescentus NA1000	CCNA_00333_gene	344130	345041	-	1.27485
Caulobacter_crescentus NA1000	CCNA_00334_gene	345020	345580	+	1.0913
Caulobacter_crescentus NA1000	CCNA_00335_gene	345618	346055	+	1.58744
Caulobacter_crescentus NA1000	CCNA_00336_gene	346066	347517	+	1.09918
Caulobacter_crescentus NA1000	CCNA_00337_gene	347532	348305	+	0.605206
Caulobacter_crescentus NA1000	CCNA_00338_gene	348245	350719	+	0.98817
Caulobacter_crescentus NA1000	CCNA_00339_gene	350788	352104	+	0.829004
Caulobacter_crescentus NA1000	sucC_gene	352434	353633	+	1.08152
Caulobacter_crescentus NA1000	sucD_gene	353634	354518	+	1.69393
Caulobacter_crescentus NA1000	sucA_gene	354697	357660	+	0.984756
Caulobacter_crescentus NA1000	odhB_gene	357720	358928	+	1.14842
Caulobacter_crescentus NA1000	CCNA_00344_gene	359000	359335	+	1.08968
Caulobacter_crescentus NA1000	CCNA_00345_gene	359343	360332	-	0.82086
Caulobacter_crescentus NA1000	CCNA_00346_gene	360392	361819	+	1.71467
Caulobacter_crescentus NA1000	CCNA_00347_gene	361909	362088	+	5.56519
Caulobacter_crescentus NA1000	CCNA_00348_gene	362218	364221	-	0.736568
Caulobacter_crescentus NA1000	xerC_gene	364395	365309	-	0.675211
Caulobacter_crescentus NA1000	CCNA_00350_gene	365306	365986	-	0.257419
Caulobacter_crescentus NA1000	CCNA_00351_gene	366112	368271	+	0.277437
Caulobacter_crescentus NA1000	CCNA_00352_gene	368358	369155	-	0.930798
Caulobacter_crescentus NA1000	CCNA_00353_gene	369280	370374	+	0.934832
Caulobacter_crescentus NA1000	CCNA_00354_gene	370445	371152	+	2.90539
Caulobacter_crescentus NA1000	CCNA_00355_gene	371323	372567	+	0.777161
Caulobacter_crescentus NA1000	CCNA_00356_gene	372638	373402	+	0.822844
Caulobacter_crescentus NA1000	CCNA_00357_gene	373511	374938	+	0.813051
Caulobacter_crescentus NA1000	CCNA_00358_gene	374976	375836	-	0.276697
Caulobacter_crescentus NA1000	CCNA_00359_gene	375829	376716	+	0.783083
Caulobacter_crescentus NA1000	CCNA_00360_gene	376916	377806	+	0.849549
Caulobacter_crescentus NA1000	CCNA_00361_gene	377803	378750	-	0.852449
Caulobacter_crescentus NA1000	CCNA_00362_gene	378802	379293	-	2.70808
Caulobacter_crescentus NA1000	CCNA_00363_gene	379324	380100	-	0.92307
Caulobacter_crescentus NA1000	CCNA_00364_gene	380179	381273	-	0.514375
Caulobacter_crescentus NA1000	CCNA_00365_gene	381396	382655	-	3.30892
Caulobacter_crescentus NA1000	CCNA_00366_gene	383009	383803	+	0.746311
Caulobacter_crescentus NA1000	CCNA_00367_gene	383800	384825	+	0.566464
Caulobacter_crescentus NA1000	CCNA_00368_gene	384831	385667	+	0.699965
Caulobacter_crescentus NA1000	CCNA_00369_gene	385817	387130	+	0.408335
Caulobacter_crescentus NA1000	CCNA_00370_gene	387576	388085	-	0.410363
Caulobacter_crescentus NA1000	CCNA_00371_gene	388096	388629	-	1.2198
Caulobacter_crescentus NA1000	CCNA_00372_gene	388756	388980	-	0.311927
Caulobacter_crescentus NA1000	CCNA_00373_gene	389030	389791	-	0.804141
Caulobacter_crescentus NA1000	CCNA_00374_gene	389797	390177	-	1.27337
Caulobacter_crescentus NA1000	CCNA_00375_gene	390599	390988	+	0.942399
Caulobacter_crescentus NA1000	CCNA_00376_gene	391032	391838	+	0.790209
Caulobacter_crescentus NA1000	CCNA_00377_gene	391953	395396	-	0.13559
Caulobacter_crescentus NA1000	CCNA_00378_gene	395418	396026	-	0.700781
Caulobacter_crescentus NA1000	CCNA_00379_gene	396026	396640	-	0.275229
Caulobacter_crescentus NA1000	CCNA_00380_gene	396879	397418	-	1.85345
Caulobacter_crescentus NA1000	CCNA_00381_gene	397466	398515	+	0.809618
Caulobacter_crescentus NA1000	ccrM_gene	398637	399713	-	114.214
Caulobacter_crescentus NA1000	rnhB_gene	399852	400487	-	0.929031
Caulobacter_crescentus NA1000	CCNA_00384_gene	400574	401479	+	0.955426
Caulobacter_crescentus NA1000	CCNA_00385_gene	401527	402861	+	0.841452
Caulobacter_crescentus NA1000	CCNA_00386_gene	402858	403445	-	0.943698
Caulobacter_crescentus NA1000	CCNA_00387_gene	403503	403997	+	0.87139
Caulobacter_crescentus NA1000	CCNA_00388_gene	404125	405006	-	1.78482
Caulobacter_crescentus NA1000	CCNA_00389_gene	405104	405949	-	0.433004
Caulobacter_crescentus NA1000	CCNA_00390_gene	405999	407213	+	0.315767
Caulobacter_crescentus NA1000	CCNA_00391_gene	407210	407767	+	0.463736
Caulobacter_crescentus NA1000	CCNA_00392_gene	407848	409182	+	0.165413
Caulobacter_crescentus NA1000	CCNA_00393_gene	409326	410552	-	0.667338
Caulobacter_crescentus NA1000	CCNA_00394_gene	410549	411043	-	0.662316
Caulobacter_crescentus NA1000	CCNA_00395_gene	411052	412842	+	0.693625
Caulobacter_crescentus NA1000	CCNA_00396_gene	412933	413610	-	0.827607
Caulobacter_crescentus NA1000	CCNA_00397_gene	413741	415279	+	0.621531
Caulobacter_crescentus NA1000	CCNA_00398_gene	415406	416755	-	0.631704
Caulobacter_crescentus NA1000	CCNA_00399_gene	416772	418016	+	0.992464
Caulobacter_crescentus NA1000	CCNA_00400_gene	418061	418504	+	8.10558
Caulobacter_crescentus NA1000	CCNA_00401_gene	418501	419271	+	1.08969
Caulobacter_crescentus NA1000	CCNA_00402_gene	419275	419691	+	0.705187
Caulobacter_crescentus NA1000	CCNA_00403_gene	419728	420699	+	0.616597
Caulobacter_crescentus NA1000	CCNA_00404_gene	420699	421214	+	0.877003
Caulobacter_crescentus NA1000	CCNA_00405_gene	421211	422068	+	1.01871
Caulobacter_crescentus NA1000	tfoX_gene	422170	422553	-	0.761789
Caulobacter_crescentus NA1000	CCNA_00407_gene	422516	423007	+	0.642
Caulobacter_crescentus NA1000	CCNA_00408_gene	423040	424344	-	0.712386
Caulobacter_crescentus NA1000	CCNA_00409_gene	424307	424450	+	1.59068
Caulobacter_crescentus NA1000	CCNA_00410_gene	424513	425043	+	2.19281
Caulobacter_crescentus NA1000	CCNA_00411_gene	425076	425639	+	0.636532
Caulobacter_crescentus NA1000	CCNA_00412_gene	425636	426286	+	1.57704
Caulobacter_crescentus NA1000	CCNA_00413_gene	426391	427632	+	0.735528
Caulobacter_crescentus NA1000	CCNA_00414_gene	427653	428354	+	1.00718
Caulobacter_crescentus NA1000	CCNA_00415_gene	428613	429623	-	0.695721
Caulobacter_crescentus NA1000	CCNA_00416_gene	429725	430123	-	0.736132
Caulobacter_crescentus NA1000	CCNA_00417_gene	430127	430573	-	0.745565
Caulobacter_crescentus NA1000	CCNA_00418_gene	430572	430736	+	0.71217
Caulobacter_crescentus NA1000	CCNA_00419_gene	430733	431269	+	0.806005
Caulobacter_crescentus NA1000	CCNA_00420_gene	431334	431885	-	0.534033
Caulobacter_crescentus NA1000	CCNA_00421_gene	431882	432229	-	1.88186
Caulobacter_crescentus NA1000	CCNA_00422_gene	432336	433088	-	1.60084
Caulobacter_crescentus NA1000	CCNA_00423_gene	433404	433874	+	0.823187
Caulobacter_crescentus NA1000	CCNA_00424_gene	434121	435560	+	0.914296
Caulobacter_crescentus NA1000	CCNA_00425_gene	435633	436094	-	0.782681
Caulobacter_crescentus NA1000	CCNA_00426_gene	436545	436889	+	0.934922
Caulobacter_crescentus NA1000	CCNA_00427_gene	436958	437146	+	2.53857
Caulobacter_crescentus NA1000	CCNA_00428_gene	437146	437328	+	1.76088
Caulobacter_crescentus NA1000	CCNA_00429_gene	437383	437550	+	1.23528
Caulobacter_crescentus NA1000	CCNA_00430_gene	437556	437741	-	1.92466
Caulobacter_crescentus NA1000	CCNA_00431_gene	437761	437883	+	0.850101
Caulobacter_crescentus NA1000	CCNA_00432_gene	438156	438650	-	1.09493
Caulobacter_crescentus NA1000	CCNA_00433_gene	438748	439005	+	0.740382
Caulobacter_crescentus NA1000	CCNA_00434_gene	439068	440003	+	0.896772
Caulobacter_crescentus NA1000	CCNA_00435_gene	440105	441607	+	0.877498
Caulobacter_crescentus NA1000	CCNA_00436_gene	441717	442865	+	0.913191
Caulobacter_crescentus NA1000	CCNA_00437_gene	443064	444677	+	0.934539
Caulobacter_crescentus NA1000	CCNA_00438_gene	444889	445263	-	0.66938
Caulobacter_crescentus NA1000	CCNA_00439_gene	445497	447518	+	1.0686
Caulobacter_crescentus NA1000	CCNA_00440_gene	447503	447805	+	0.641356
Caulobacter_crescentus NA1000	cheYI_gene	447802	448167	+	0.973721
Caulobacter_crescentus NA1000	cheAI_gene	448237	450525	+	0.875539
Caulobacter_crescentus NA1000	CCNA_00443_gene	450529	450996	+	0.690123
Caulobacter_crescentus NA1000	CCNA_00444_gene	450996	451877	+	0.878969
Caulobacter_crescentus NA1000	CCNA_00445_gene	451877	452911	+	0.712269
Caulobacter_crescentus NA1000	CCNA_00446_gene	452915	453304	+	0.552512
Caulobacter_crescentus NA1000	cheD_gene	453301	453864	+	1.00874
Caulobacter_crescentus NA1000	cheU_gene	453868	454251	+	0.865874
Caulobacter_crescentus NA1000	cheYIII_gene	454259	454861	+	0.782588
Caulobacter_crescentus NA1000	cheE_gene	454858	455328	+	0.512221
Caulobacter_crescentus NA1000	CCNA_00451_gene	455598	458639	+	0.74329
Caulobacter_crescentus NA1000	CCNA_00452_gene	458721	459857	-	0.748744
Caulobacter_crescentus NA1000	CCNA_00453_gene	459857	460948	-	0.672509
Caulobacter_crescentus NA1000	CCNA_00454_gene	460977	461789	-	0.700444
Caulobacter_crescentus NA1000	nagA_gene	461992	464661	+	0.464718
Caulobacter_crescentus NA1000	CCNA_00456_gene	464819	467092	+	0.635105
Caulobacter_crescentus NA1000	CCNA_00457_gene	467106	469664	+	0.503249
Caulobacter_crescentus NA1000	CCNA_00458_gene	469661	471415	+	0.536926
Caulobacter_crescentus NA1000	nhaA_gene	471542	472783	+	0.236993
Caulobacter_crescentus NA1000	CCNA_00460_gene	473245	473400	+	0.35194
Caulobacter_crescentus NA1000	CCNA_00463_gene	476538	476816	-	0.615796
Caulobacter_crescentus NA1000	CCNA_00464_gene	477514	477678	+	0.394
Caulobacter_crescentus NA1000	CCNA_00465_gene	477921	479033	+	1.01295
Caulobacter_crescentus NA1000	CCNA_00466_gene	479191	480435	+	0.550951
Caulobacter_crescentus NA1000	CCNA_00467_gene	480439	481710	+	0.290188
Caulobacter_crescentus NA1000	CCNA_00468_gene	481820	481933	-	0.416891
Caulobacter_crescentus NA1000	CCNA_00469_gene	482231	483610	-	0.292139
Caulobacter_crescentus NA1000	CCNA_00470_gene	484789	486132	-	0.0912856
Caulobacter_crescentus NA1000	CCNA_00471_gene	486159	487127	-	0.260758
Caulobacter_crescentus NA1000	CCNA_00472_gene	487093	488169	-	0.339959
Caulobacter_crescentus NA1000	CCNA_00473_gene	488274	488768	-	0.361125
Caulobacter_crescentus NA1000	trwC_gene	488768	491578	-	0.437293
Caulobacter_crescentus NA1000	trwB_gene	491512	493329	-	0.593544
Caulobacter_crescentus NA1000	CCNA_00476_gene	493326	493709	-	0.40575
Caulobacter_crescentus NA1000	CCNA_00477_gene	494090	494284	-	0.536936
Caulobacter_crescentus NA1000	CCNA_00478_gene	494406	495143	-	0.646228
Caulobacter_crescentus NA1000	CCNA_00479_gene	495332	495655	+	0.352263
Caulobacter_crescentus NA1000	CCNA_00480_gene	495724	497277	-	0.706983
Caulobacter_crescentus NA1000	CCNA_00481_gene	497307	497597	+	1.11418
Caulobacter_crescentus NA1000	CCNA_00482_gene	497584	498855	+	0.819672
Caulobacter_crescentus NA1000	CCNA_00483_gene	499379	500224	-	1.05087
Caulobacter_crescentus NA1000	CCNA_00484_gene	500314	501057	-	1.15251
Caulobacter_crescentus NA1000	CCNA_00485_gene	501114	502142	-	0.73178
Caulobacter_crescentus NA1000	CCNA_00486_gene	502235	504724	+	0.829952
Caulobacter_crescentus NA1000	CCNA_00487_gene	504911	506605	+	0.809016
Caulobacter_crescentus NA1000	CCNA_00488_gene	506715	507341	-	0.632287
Caulobacter_crescentus NA1000	hisI_gene	507328	507747	-	0.505809
Caulobacter_crescentus NA1000	CCNA_00490_gene	507868	508722	+	0.704218
Caulobacter_crescentus NA1000	folE_gene	508870	509508	-	1.27918
Caulobacter_crescentus NA1000	cysS_gene	509704	511095	+	1.10046
Caulobacter_crescentus NA1000	CCNA_00493_gene	511098	511559	+	0.987681
Caulobacter_crescentus NA1000	CCNA_00494_gene	511566	512027	+	0.731932
Caulobacter_crescentus NA1000	CCNA_00495_gene	512080	512334	+	0.757844
Caulobacter_crescentus NA1000	thrS_gene	512331	514298	+	0.563051
Caulobacter_crescentus NA1000	CCNA_00497_gene	514298	515224	+	0.78559
Caulobacter_crescentus NA1000	CCNA_00498_gene	515285	515404	-	0.825442
Caulobacter_crescentus NA1000	CCNA_00499_gene	515480	515845	-	0.828504
Caulobacter_crescentus NA1000	CCNA_00500_gene	515842	516741	-	20.2323
Caulobacter_crescentus NA1000	CCNA_00501_gene	516738	518417	-	0.755514
Caulobacter_crescentus NA1000	CCNA_00502_gene	518474	519211	+	0.759246
Caulobacter_crescentus NA1000	CCNA_00503_gene	519268	519732	+	0.79325
Caulobacter_crescentus NA1000	CCNA_00504_gene	519729	520193	-	0.97563
Caulobacter_crescentus NA1000	CCNA_00505_gene	520398	520949	+	0.720869
Caulobacter_crescentus NA1000	CCNA_00506_gene	520955	522235	+	0.467275
Caulobacter_crescentus NA1000	CCNA_00507_gene	522241	523086	+	0.311988
Caulobacter_crescentus NA1000	CCNA_00508_gene	523154	523927	-	0.524
Caulobacter_crescentus NA1000	CCNA_00509_gene	523993	524526	-	0.66425
Caulobacter_crescentus NA1000	CCNA_00510_gene	524523	525200	-	0.608825
Caulobacter_crescentus NA1000	CCNA_00511_gene	525200	525895	-	0.708294
Caulobacter_crescentus NA1000	CCNA_00512_gene	525945	527045	-	0.973212
Caulobacter_crescentus NA1000	CCNA_00513_gene	527170	527970	-	0.831562
Caulobacter_crescentus NA1000	CCNA_00514_gene	528078	528908	+	0.859809
Caulobacter_crescentus NA1000	CCNA_00515_gene	529324	531657	+	0.887327
Caulobacter_crescentus NA1000	CCNA_00516_gene	531683	532432	-	0.784935
Caulobacter_crescentus NA1000	CCNA_00517_gene	532435	533052	-	0.487536
Caulobacter_crescentus NA1000	CCNA_00518_gene	533140	533733	-	0.331775
Caulobacter_crescentus NA1000	CCNA_00519_gene	533891	534967	-	0.377159
Caulobacter_crescentus NA1000	CCNA_00520_gene	535198	536136	-	0.928346
Caulobacter_crescentus NA1000	CCNA_00521_gene	536277	536528	-	0.937809
Caulobacter_crescentus NA1000	CCNA_00522_gene	536509	536805	-	0.596656
Caulobacter_crescentus NA1000	CCNA_00523_gene	536853	537638	-	0.833732
Caulobacter_crescentus NA1000	CCNA_00524_gene	537635	538759	-	1.04975
Caulobacter_crescentus NA1000	CCNA_00525_gene	538746	539654	-	0.997829
Caulobacter_crescentus NA1000	CCNA_00526_gene	539769	540026	+	0.27373
Caulobacter_crescentus NA1000	CCNA_00527_gene	540157	540663	+	1.44752
Caulobacter_crescentus NA1000	CCNA_00528_gene	540844	541626	+	0.856281
Caulobacter_crescentus NA1000	CCNA_00529_gene	541695	542231	+	0.754168
Caulobacter_crescentus NA1000	rplJ_gene	542581	543099	+	0.789863
Caulobacter_crescentus NA1000	CCNA_00532_gene	543952	544842	+	1.03235
Caulobacter_crescentus NA1000	hfsI_gene	544865	546187	-	0.870006
Caulobacter_crescentus NA1000	CCNA_00534_gene	546248	547336	+	0.87298
Caulobacter_crescentus NA1000	CCNA_00535_gene	547379	547537	+	1.06188
Caulobacter_crescentus NA1000	rpoB_gene	547831	551901	+	0.729854
Caulobacter_crescentus NA1000	CCNA_00537_gene	552015	556205	+	1.95416
Caulobacter_crescentus NA1000	CCNA_00538_gene	556424	558220	+	0.647767
Caulobacter_crescentus NA1000	CCNA_00539_gene	558249	559709	-	0.684159
Caulobacter_crescentus NA1000	CCNA_00540_gene	559904	560776	-	0.281655
Caulobacter_crescentus NA1000	CCNA_00541_gene	561036	561344	+	0.807153
Caulobacter_crescentus NA1000	CCNA_00542_gene	561341	561664	-	0.752468
Caulobacter_crescentus NA1000	CCNA_00543_gene	561713	562363	-	0.369095
Caulobacter_crescentus NA1000	CCNA_00544_gene	562579	563754	+	1.91817
Caulobacter_crescentus NA1000	CCNA_00545_gene	563825	564547	+	1.76116
Caulobacter_crescentus NA1000	CCNA_00546_gene	564671	565453	+	0.745279
Caulobacter_crescentus NA1000	CCNA_00547_gene	565631	565879	+	0.509627
Caulobacter_crescentus NA1000	CCNA_00548_gene	565904	566170	+	0.885386
Caulobacter_crescentus NA1000	CCNA_00549_gene	566164	567090	+	0.749588
Caulobacter_crescentus NA1000	CCNA_00550_gene	567006	568052	+	0.85224
Caulobacter_crescentus NA1000	CCNA_00551_gene	568260	568700	-	1.03084
Caulobacter_crescentus NA1000	CCNA_00552_gene	568956	569426	-	0.539802
Caulobacter_crescentus NA1000	CCNA_00553_gene	569423	570172	-	0.548134
Caulobacter_crescentus NA1000	CCNA_00554_gene	570238	571044	+	0.553838
Caulobacter_crescentus NA1000	CCNA_00555_gene	571117	571461	+	1.00342
Caulobacter_crescentus NA1000	CCNA_00556_gene	571546	573063	+	0.901181
Caulobacter_crescentus NA1000	CCNA_00557_gene	573020	573799	-	0.972091
Caulobacter_crescentus NA1000	CCNA_00558_gene	573796	574461	-	1.03543
Caulobacter_crescentus NA1000	metX_gene	574589	575737	-	0.764496
Caulobacter_crescentus NA1000	sixA_gene	575815	576327	+	0.668476
Caulobacter_crescentus NA1000	CCNA_00561_gene	576324	576668	+	1.11398
Caulobacter_crescentus NA1000	CCNA_00562_gene	576665	577723	+	0.129414
Caulobacter_crescentus NA1000	CCNA_00563_gene	577720	578457	+	0.742332
Caulobacter_crescentus NA1000	cenK_gene	578467	579972	+	0.997554
Caulobacter_crescentus NA1000	CCNA_00565_gene	580036	581778	-	0.896789
Caulobacter_crescentus NA1000	rspA_gene	582330	583541	-	0.921326
Caulobacter_crescentus NA1000	CCNA_00567_gene	583664	585976	-	0.811019
Caulobacter_crescentus NA1000	CCNA_00568_gene	585948	587111	-	1.02216
Caulobacter_crescentus NA1000	CCNA_00569_gene	587111	588187	-	1.04444
Caulobacter_crescentus NA1000	CCNA_00570_gene	588225	589130	-	0.516518
Caulobacter_crescentus NA1000	CCNA_00571_gene	589132	591768	+	0.570759
Caulobacter_crescentus NA1000	CCNA_00572_gene	591765	593513	+	0.533532
Caulobacter_crescentus NA1000	CCNA_00573_gene	593760	596600	+	0.623072
Caulobacter_crescentus NA1000	CCNA_00574_gene	596740	599052	+	0.752524
Caulobacter_crescentus NA1000	CCNA_00575_gene	599049	600167	+	0.67032
Caulobacter_crescentus NA1000	oppA_gene	600176	601420	+	1.05735
Caulobacter_crescentus NA1000	CCNA_00577_gene	601417	601599	-	1.38157
Caulobacter_crescentus NA1000	CCNA_00578_gene	601496	604033	+	1.26512
Caulobacter_crescentus NA1000	CCNA_00579_gene	604210	606009	-	1.01922
Caulobacter_crescentus NA1000	CCNA_00580_gene	606207	609290	-	0.814296
Caulobacter_crescentus NA1000	CCNA_00581_gene	609245	611089	+	0.816202
Caulobacter_crescentus NA1000	CCNA_00582_gene	611119	611757	+	1.03961
Caulobacter_crescentus NA1000	CCNA_00583_gene	611838	612629	-	1.14035
Caulobacter_crescentus NA1000	CCNA_00584_gene	612811	613236	+	0.808546
Caulobacter_crescentus NA1000	CCNA_00585_gene	613324	614379	+	0.95858
Caulobacter_crescentus NA1000	CCNA_00586_gene	614415	615746	-	0.764033
Caulobacter_crescentus NA1000	CCNA_00587_gene	615934	617430	+	0.952025
Caulobacter_crescentus NA1000	CCNA_00588_gene	617604	617843	+	0.976042
Caulobacter_crescentus NA1000	CCNA_00589_gene	617851	618567	-	0.91028
Caulobacter_crescentus NA1000	CCNA_00590_gene	618615	619724	-	1.00365
Caulobacter_crescentus NA1000	CCNA_00591_gene	619728	621791	-	0.937269
Caulobacter_crescentus NA1000	CCNA_00592_gene	621804	622871	-	0.914916
Caulobacter_crescentus NA1000	CCNA_00593_gene	622934	624517	-	0.906377
Caulobacter_crescentus NA1000	CCNA_00594_gene	624522	626342	-	1.01144
Caulobacter_crescentus NA1000	CCNA_00595_gene	626899	627888	-	1.31364
Caulobacter_crescentus NA1000	CCNA_00596_gene	627846	628412	-	0.602634
Caulobacter_crescentus NA1000	CCNA_00597_gene	628523	631663	+	0.830103
Caulobacter_crescentus NA1000	CCNA_00598_gene	631886	634816	-	0.723544
Caulobacter_crescentus NA1000	CCNA_00599_gene	634867	635688	-	0.687394
Caulobacter_crescentus NA1000	CCNA_00600_gene	635661	636890	+	0.712947
Caulobacter_crescentus NA1000	CCNA_00601_gene	636877	637848	+	0.712907
Caulobacter_crescentus NA1000	CCNA_00602_gene	637845	639158	+	0.352161
Caulobacter_crescentus NA1000	CCNA_00603_gene	639155	640153	+	0.643736
Caulobacter_crescentus NA1000	CCNA_00604_gene	640131	641012	+	0.865048
Caulobacter_crescentus NA1000	CCNA_00605_gene	641122	641910	-	0.737047
Caulobacter_crescentus NA1000	CCNA_00606_gene	642000	642233	-	2.08896
Caulobacter_crescentus NA1000	CCNA_00607_gene	642577	645570	+	0.709145
Caulobacter_crescentus NA1000	CCNA_00608_gene	645702	647285	+	0.829667
Caulobacter_crescentus NA1000	CCNA_00609_gene	647369	648415	+	0.881788
Caulobacter_crescentus NA1000	CCNA_00610_gene	648428	651031	+	0.727978
Caulobacter_crescentus NA1000	CCNA_00611_gene	651319	652815	+	0.95559
Caulobacter_crescentus NA1000	CCNA_00612_gene	653295	654179	-	0.469136
Caulobacter_crescentus NA1000	CCNA_00613_gene	654176	655519	-	1.12765
Caulobacter_crescentus NA1000	CCNA_00614_gene	655396	656928	-	0.768293
Caulobacter_crescentus NA1000	CCNA_00615_gene	656945	659863	-	0.545096
Caulobacter_crescentus NA1000	CCNA_00616_gene	660157	660645	-	0.586091
Caulobacter_crescentus NA1000	CCNA_00617_gene	660731	661774	+	0.515562
Caulobacter_crescentus NA1000	CCNA_00618_gene	661761	663179	+	0.704938
Caulobacter_crescentus NA1000	CCNA_00619_gene	663176	664456	+	0.484337
Caulobacter_crescentus NA1000	CCNA_00620_gene	664466	665644	+	0.600683
Caulobacter_crescentus NA1000	CCNA_00621_gene	666047	666601	-	0.828001
Caulobacter_crescentus NA1000	CCNA_00622_gene	666621	666806	+	0.911247
Caulobacter_crescentus NA1000	CCNA_00623_gene	666944	669151	+	0.871055
Caulobacter_crescentus NA1000	CCNA_00624_gene	669233	670396	-	0.7842
Caulobacter_crescentus NA1000	CCNA_00625_gene	670498	670875	+	1.07223
Caulobacter_crescentus NA1000	CCNA_00626_gene	670929	672842	-	0.732272
Caulobacter_crescentus NA1000	CCNA_00627_gene	672921	673382	-	0.963689
Caulobacter_crescentus NA1000	cheY_gene	673388	673771	-	0.477095
Caulobacter_crescentus NA1000	CCNA_00629_gene	674363	676249	+	0.550807
Caulobacter_crescentus NA1000	cheAII_gene	676286	678580	+	1.12982
Caulobacter_crescentus NA1000	cheW_gene	678577	679029	+	0.67641
Caulobacter_crescentus NA1000	CCNA_00632_gene	679026	679394	+	0.919507
Caulobacter_crescentus NA1000	cheBII_gene	679391	680467	+	0.677677
Caulobacter_crescentus NA1000	CCNA_00634_gene	680464	681294	+	0.962355
Caulobacter_crescentus NA1000	CCNA_00635_gene	681831	683531	+	0.626711
Caulobacter_crescentus NA1000	CCNA_00636_gene	683537	684388	+	0.752802
Caulobacter_crescentus NA1000	CCNA_00637_gene	684440	687454	-	0.754736
Caulobacter_crescentus NA1000	CCNA_00638_gene	687421	690129	-	0.573807
Caulobacter_crescentus NA1000	CCNA_00639_gene	690126	691751	-	0.623879
Caulobacter_crescentus NA1000	CCNA_00640_gene	691897	692172	-	0.929051
Caulobacter_crescentus NA1000	CCNA_00641_gene	692376	692672	-	0.67502
Caulobacter_crescentus NA1000	CCNA_00642_gene	692642	692899	-	0.926205
Caulobacter_crescentus NA1000	CCNA_00643_gene	693356	693502	+	0.490205
Caulobacter_crescentus NA1000	CCNA_00644_gene	693992	695422	+	1.09488
Caulobacter_crescentus NA1000	nrtA_gene	695435	696727	+	0.899139
Caulobacter_crescentus NA1000	nrtB_gene	696739	697629	+	0.680932
Caulobacter_crescentus NA1000	nrtD_gene	697642	698427	+	0.718185
Caulobacter_crescentus NA1000	nasT_gene	698432	699154	+	0.983538
Caulobacter_crescentus NA1000	CCNA_00649_gene	699198	700292	+	0.831839
Caulobacter_crescentus NA1000	CCNA_00650_gene	700305	701747	+	0.756893
Caulobacter_crescentus NA1000	CCNA_00651_gene	701776	704244	+	0.924789
Caulobacter_crescentus NA1000	nasE_gene	704241	704585	+	0.648799
Caulobacter_crescentus NA1000	nasC_gene	704586	707264	+	0.776539
Caulobacter_crescentus NA1000	CCNA_00654_gene	707254	708039	+	0.888185
Caulobacter_crescentus NA1000	CCNA_00655_gene	708328	710310	-	0.939821
Caulobacter_crescentus NA1000	CCNA_00656_gene	710639	712531	+	0.830018
Caulobacter_crescentus NA1000	CCNA_00657_gene	712528	713880	+	0.630344
Caulobacter_crescentus NA1000	CCNA_00658_gene	713877	714920	+	1.01756
Caulobacter_crescentus NA1000	CCNA_00659_gene	714931	717825	+	0.846767
Caulobacter_crescentus NA1000	CCNA_00660_gene	717822	718802	-	0.845881
Caulobacter_crescentus NA1000	CCNA_00661_gene	718799	719233	-	0.756276
Caulobacter_crescentus NA1000	CCNA_00662_gene	719217	719591	-	0.692033
Caulobacter_crescentus NA1000	CCNA_00663_gene	719608	719943	-	0.656284
Caulobacter_crescentus NA1000	CCNA_00664_gene	720519	721781	+	0.540177
Caulobacter_crescentus NA1000	CCNA_00665_gene	721949	723094	+	0.938952
Caulobacter_crescentus NA1000	CCNA_00666_gene	723091	723444	+	2.68298
Caulobacter_crescentus NA1000	CCNA_00667_gene	723506	724690	-	2.40277
Caulobacter_crescentus NA1000	CCNA_00668_gene	724701	725753	-	0.939315
Caulobacter_crescentus NA1000	CCNA_00669_gene	725750	728206	-	1.05247
Caulobacter_crescentus NA1000	CCNA_00670_gene	728203	728955	-	19.1579
Caulobacter_crescentus NA1000	tagG_gene	728965	729756	-	5.38499
Caulobacter_crescentus NA1000	CCNA_00672_gene	729890	730693	-	0.986666
Caulobacter_crescentus NA1000	CCNA_00673_gene	730781	731788	+	0.65071
Caulobacter_crescentus NA1000	CCNA_00674_gene	731887	733134	-	0.764223
Caulobacter_crescentus NA1000	CCNA_00675_gene	733100	733495	-	0.809538
Caulobacter_crescentus NA1000	CCNA_00676_gene	733495	733734	-	0.416964
Caulobacter_crescentus NA1000	rplK_gene	734576	735007	-	1.64651
Caulobacter_crescentus NA1000	CCNA_00679_gene	735544	736479	+	1.47878
Caulobacter_crescentus NA1000	CCNA_00680_gene	736612	737247	-	0.962829
Caulobacter_crescentus NA1000	CCNA_00681_gene	737244	737981	-	1.03021
Caulobacter_crescentus NA1000	CCNA_00682_gene	737968	738534	+	1.86636
Caulobacter_crescentus NA1000	CCNA_00683_gene	738931	740460	-	1.01529
Caulobacter_crescentus NA1000	CCNA_00684_gene	740473	741111	-	1.18446
Caulobacter_crescentus NA1000	CCNA_00685_gene	741108	741725	-	1.14223
Caulobacter_crescentus NA1000	CCNA_00686_gene	741897	743330	+	1.07069
Caulobacter_crescentus NA1000	CCNA_00687_gene	743356	743805	-	1.60839
Caulobacter_crescentus NA1000	CCNA_00688_gene	743786	745096	-	0.955411
Caulobacter_crescentus NA1000	CCNA_00689_gene	745305	747635	+	1.3537
Caulobacter_crescentus NA1000	CCNA_00690_gene	747704	748261	-	2.26177
Caulobacter_crescentus NA1000	CCNA_00691_gene	748560	748901	-	0.916795
Caulobacter_crescentus NA1000	CCNA_00692_gene	749166	751250	+	1.08986
Caulobacter_crescentus NA1000	CCNA_00693_gene	751485	751778	-	1.35779
Caulobacter_crescentus NA1000	CCNA_00694_gene	751775	754342	-	0.925771
Caulobacter_crescentus NA1000	CCNA_00695_gene	754514	756148	-	0.80292
Caulobacter_crescentus NA1000	CCNA_00696_gene	756229	756804	+	0.561036
Caulobacter_crescentus NA1000	CCNA_00697_gene	756955	757296	-	1.5603
Caulobacter_crescentus NA1000	CCNA_00698_gene	757318	758019	-	0.658399
Caulobacter_crescentus NA1000	rpmB_gene	758081	758380	+	2.09519
Caulobacter_crescentus NA1000	CCNA_00700_gene	759099	761081	-	0.81565
Caulobacter_crescentus NA1000	CCNA_00701_gene	761611	761820	+	0.823259
Caulobacter_crescentus NA1000	CCNA_00702_gene	761923	762414	-	0.853534
Caulobacter_crescentus NA1000	CCNA_00703_gene	762427	762633	+	0.806843
Caulobacter_crescentus NA1000	CCNA_00704_gene	762676	762873	+	0.692805
Caulobacter_crescentus NA1000	CCNA_00705_gene	763025	763441	-	0.826201
Caulobacter_crescentus NA1000	CCNA_00706_gene	763590	764003	-	1.15428
Caulobacter_crescentus NA1000	CCNA_00707_gene	764103	765185	-	0.826629
Caulobacter_crescentus NA1000	CCNA_00708_gene	765182	767110	-	0.846606
Caulobacter_crescentus NA1000	CCNA_00709_gene	767218	767400	+	3.25442
Caulobacter_crescentus NA1000	CCNA_00710_gene	767521	768690	-	0.737198
Caulobacter_crescentus NA1000	CCNA_00711_gene	768833	769933	+	0.661835
Caulobacter_crescentus NA1000	CCNA_00712_gene	769938	770252	-	0.70071
Caulobacter_crescentus NA1000	CCNA_00713_gene	770214	770399	+	0.615419
Caulobacter_crescentus NA1000	CCNA_00714_gene	770440	770709	-	1.28681
Caulobacter_crescentus NA1000	CCNA_00715_gene	770681	771229	+	1.10059
Caulobacter_crescentus NA1000	CCNA_00716_gene	771391	771591	-	0.675252
Caulobacter_crescentus NA1000	CCNA_00717_gene	771712	771828	+	0.769863
Caulobacter_crescentus NA1000	CCNA_00718_gene	771887	772783	-	0.8371
Caulobacter_crescentus NA1000	hylD_gene	774394	775635	+	0.414479
Caulobacter_crescentus NA1000	CCNA_00720_gene	775596	777776	+	0.409905
Caulobacter_crescentus NA1000	groEL_gene	777942	779585	-	0.708196
Caulobacter_crescentus NA1000	groES_gene	779643	779933	-	1.15353
Caulobacter_crescentus NA1000	CCNA_00723_gene	780108	780302	+	0.304513
Caulobacter_crescentus NA1000	CCNA_00724_gene	780321	780749	+	0.720996
Caulobacter_crescentus NA1000	CCNA_00725_gene	780950	781612	-	0.81354
Caulobacter_crescentus NA1000	CCNA_00726_gene	781663	782970	-	1.12089
Caulobacter_crescentus NA1000	CCNA_00727_gene	783097	783723	+	1.18861
Caulobacter_crescentus NA1000	CCNA_00728_gene	783796	784959	+	0.883309
Caulobacter_crescentus NA1000	CCNA_00729_gene	784982	786358	+	0.831293
Caulobacter_crescentus NA1000	skgA_gene	786434	787201	+	0.854846
Caulobacter_crescentus NA1000	mutL_gene	787361	789274	-	0.665422
Caulobacter_crescentus NA1000	CCNA_00732_gene	789387	790439	+	0.974638
Caulobacter_crescentus NA1000	CCNA_00733_gene	790499	791437	+	0.94243
Caulobacter_crescentus NA1000	CCNA_00734_gene	791491	792399	+	1.45199
Caulobacter_crescentus NA1000	CCNA_00735_gene	792461	793030	-	0.703534
Caulobacter_crescentus NA1000	lspA_gene	793143	793586	-	0.835821
Caulobacter_crescentus NA1000	ileS_gene	793796	796705	-	0.0824706
Caulobacter_crescentus NA1000	CCNA_00738_gene	797019	798110	-	1.1322
Caulobacter_crescentus NA1000	CCNA_00739_gene	798253	798384	-	0.708757
Caulobacter_crescentus NA1000	CCNA_00740_gene	798513	799454	-	0.240848
Caulobacter_crescentus NA1000	CCNA_00741_gene	799454	799912	-	0.950434
Caulobacter_crescentus NA1000	CCNA_00742_gene	799937	800890	-	0.570561
Caulobacter_crescentus NA1000	CCNA_00743_gene	800944	801510	+	1.2372
Caulobacter_crescentus NA1000	CCNA_00744_gene	801746	802036	+	0.870707
Caulobacter_crescentus NA1000	CCNA_00745_gene	802070	802774	-	1.24633
Caulobacter_crescentus NA1000	CCNA_00746_gene	802771	803496	-	0.605732
Caulobacter_crescentus NA1000	tipF_gene	803595	804953	-	1.13246
Caulobacter_crescentus NA1000	CCNA_00748_gene	805161	805484	+	1.94589
Caulobacter_crescentus NA1000	CCNA_00749_gene	805489	807384	+	2.0282
Caulobacter_crescentus NA1000	CCNA_00750_gene	807593	808933	-	0.670531
Caulobacter_crescentus NA1000	CCNA_00751_gene	808992	810308	-	0.84746
Caulobacter_crescentus NA1000	CCNA_00752_gene	810384	811262	-	1.15021
Caulobacter_crescentus NA1000	CCNA_00753_gene	811400	812476	-	0.873659
Caulobacter_crescentus NA1000	CCNA_00754_gene	812595	813320	-	0.935501
Caulobacter_crescentus NA1000	terB_gene	813444	813884	-	3.54373
Caulobacter_crescentus NA1000	CCNA_00756_gene	813842	814120	-	2.43018
Caulobacter_crescentus NA1000	CCNA_00757_gene	814256	815314	-	0.913812
Caulobacter_crescentus NA1000	CCNA_00758_gene	815435	816001	+	1.19151
Caulobacter_crescentus NA1000	CCNA_00759_gene	816201	818675	-	0.853324
Caulobacter_crescentus NA1000	CCNA_00760_gene	818810	820510	-	0.680641
Caulobacter_crescentus NA1000	CCNA_00761_gene	820655	820864	-	0.597624
Caulobacter_crescentus NA1000	CCNA_00762_gene	820861	821205	-	1.34346
Caulobacter_crescentus NA1000	CCNA_00763_gene	821210	822151	-	1.48949
Caulobacter_crescentus NA1000	CCNA_00764_gene	822151	822897	-	2.20048
Caulobacter_crescentus NA1000	CCNA_00765_gene	823105	823443	+	0.643535
Caulobacter_crescentus NA1000	CCNA_00766_gene	823602	824180	-	0.709321
Caulobacter_crescentus NA1000	CCNA_00767_gene	824218	824472	-	1.60293
Caulobacter_crescentus NA1000	CCNA_00768_gene	824776	825000	+	1.12299
Caulobacter_crescentus NA1000	CCNA_00769_gene	824997	825644	+	0.422978
Caulobacter_crescentus NA1000	CCNA_00770_gene	825728	826336	+	0.785581
Caulobacter_crescentus NA1000	CCNA_00771_gene	826360	826482	+	0.595829
Caulobacter_crescentus NA1000	CCNA_00772_gene	827021	827428	-	0.69847
Caulobacter_crescentus NA1000	CCNA_00773_gene	827605	828936	+	0.972624
Caulobacter_crescentus NA1000	CCNA_00774_gene	829317	830426	+	0.926094
Caulobacter_crescentus NA1000	CCNA_00775_gene	830436	831593	-	0.827739
Caulobacter_crescentus NA1000	CCNA_00776_gene	831686	835249	-	0.766167
Caulobacter_crescentus NA1000	CCNA_00777_gene	835363	837891	-	0.869224
Caulobacter_crescentus NA1000	CCNA_00778_gene	837946	839778	-	0.823933
Caulobacter_crescentus NA1000	CCNA_00779_gene	840285	840746	+	0.885832
Caulobacter_crescentus NA1000	CCNA_00780_gene	840760	841686	-	0.774898
Caulobacter_crescentus NA1000	cpdR_gene	841838	842194	+	1.77917
Caulobacter_crescentus NA1000	CCNA_00782_gene	842489	844174	-	0.773661
Caulobacter_crescentus NA1000	sapA_gene	844450	846426	-	0.880891
Caulobacter_crescentus NA1000	CCNA_00784_gene	846681	847904	+	0.990733
Caulobacter_crescentus NA1000	CCNA_00785_gene	848157	849968	-	0.740678
Caulobacter_crescentus NA1000	CCNA_00786_gene	849999	850541	+	0.916245
Caulobacter_crescentus NA1000	motA_gene	850554	851420	-	0.970998
Caulobacter_crescentus NA1000	CCNA_00788_gene	851518	852870	+	0.989019
Caulobacter_crescentus NA1000	fixK_gene	852873	853523	-	1.01503
Caulobacter_crescentus NA1000	fixT_gene	853690	854076	+	2.75082
Caulobacter_crescentus NA1000	CCNA_00791_gene	854073	855029	-	0.833993
Caulobacter_crescentus NA1000	CCNA_00792_gene	855026	856225	-	0.531795
Caulobacter_crescentus NA1000	CCNA_00793_gene	856299	857666	+	0.74614
Caulobacter_crescentus NA1000	CCNA_00794_gene	857776	858969	+	0.596072
Caulobacter_crescentus NA1000	fixJ_gene	858980	859588	-	0.844645
Caulobacter_crescentus NA1000	fixL_gene	859581	861095	-	0.795585
Caulobacter_crescentus NA1000	CCNA_00797_gene	861100	861297	-	1.83352
Caulobacter_crescentus NA1000	cydC_gene	861294	862892	-	1.22915
Caulobacter_crescentus NA1000	cydD_gene	863065	864705	-	1.04925
Caulobacter_crescentus NA1000	cydA_gene	864829	866391	+	1.07145
Caulobacter_crescentus NA1000	cydB_gene	866406	867557	+	1.26279
Caulobacter_crescentus NA1000	CCNA_00802_gene	867576	867695	+	1.27803
Caulobacter_crescentus NA1000	CCNA_00803_gene	867791	868309	+	0.652434
Caulobacter_crescentus NA1000	CCNA_00804_gene	868374	868859	-	0.694649
Caulobacter_crescentus NA1000	yidC_gene	869778	871625	-	1.57757
Caulobacter_crescentus NA1000	CCNA_00807_gene	871633	872082	-	0.0518964
Caulobacter_crescentus NA1000	rpmH_gene	872176	872310	-	0.547298
Caulobacter_crescentus NA1000	CCNA_00809_gene	872590	873585	-	0.779062
Caulobacter_crescentus NA1000	CCNA_00810_gene	873744	874886	-	0.829713
Caulobacter_crescentus NA1000	CCNA_00811_gene	874918	875715	-	0.881554
Caulobacter_crescentus NA1000	CCNA_00812_gene	875775	876149	-	0.980823
Caulobacter_crescentus NA1000	CCNA_00813_gene	876155	877531	-	0.992144
Caulobacter_crescentus NA1000	CCNA_00814_gene	877757	878080	-	1.0917
Caulobacter_crescentus NA1000	CCNA_00815_gene	878273	879724	-	0.934151
Caulobacter_crescentus NA1000	CCNA_00816_gene	879721	879912	-	1.00387
Caulobacter_crescentus NA1000	CCNA_00817_gene	879956	881284	-	0.669243
Caulobacter_crescentus NA1000	CCNA_00818_gene	881445	882167	-	0.993345
Caulobacter_crescentus NA1000	CCNA_00820_gene	882223	883395	-	0.833074
Caulobacter_crescentus NA1000	CCNA_00821_gene	883440	883889	-	0.787598
Caulobacter_crescentus NA1000	CCNA_00822_gene	883961	884353	-	1.18301
Caulobacter_crescentus NA1000	CCNA_00823_gene	884441	885292	-	1.03999
Caulobacter_crescentus NA1000	CCNA_00824_gene	885326	886054	-	0.977101
Caulobacter_crescentus NA1000	CCNA_00825_gene	886217	886825	-	1.24121
Caulobacter_crescentus NA1000	CCNA_00826_gene	886822	887742	-	0.832194
Caulobacter_crescentus NA1000	CCNA_00827_gene	888079	891006	+	0.753293
Caulobacter_crescentus NA1000	CCNA_00828_gene	891133	892647	+	0.96242
Caulobacter_crescentus NA1000	CCNA_00829_gene	892673	892915	-	0.318001
Caulobacter_crescentus NA1000	CCNA_00830_gene	892954	894603	+	0.656193
Caulobacter_crescentus NA1000	CCNA_00831_gene	894504	897455	+	0.582877
Caulobacter_crescentus NA1000	CCNA_00832_gene	897582	898481	-	0.644881
Caulobacter_crescentus NA1000	CCNA_00833_gene	898620	899219	+	0.629804
Caulobacter_crescentus NA1000	CCNA_00834_gene	899662	900483	+	1.1821
Caulobacter_crescentus NA1000	CCNA_00835_gene	901034	901855	+	1.10778
Caulobacter_crescentus NA1000	CCNA_00836_gene	902191	903012	+	2
Caulobacter_crescentus NA1000	CCNA_00837_gene	903123	904739	-	0.730196
Caulobacter_crescentus NA1000	CCNA_00838_gene	904900	906912	-	0.768104
Caulobacter_crescentus NA1000	CCNA_00839_gene	907095	909575	+	0.842577
Caulobacter_crescentus NA1000	CCNA_00840_gene	909868	911793	+	1.06633
Caulobacter_crescentus NA1000	CCNA_00841_gene	911803	913419	-	0.71664
Caulobacter_crescentus NA1000	CCNA_00842_gene	913509	915233	-	0.677471
Caulobacter_crescentus NA1000	CCNA_00843_gene	915317	916645	-	0.717789
Caulobacter_crescentus NA1000	relE-1_gene	916721	917002	-	0.558995
Caulobacter_crescentus NA1000	relB-1_gene	916999	917262	-	0.660685
Caulobacter_crescentus NA1000	CCNA_00846_gene	917301	920390	-	0.647018
Caulobacter_crescentus NA1000	CCNA_00847_gene	920836	921303	+	0.48401
Caulobacter_crescentus NA1000	CCNA_00848_gene	921330	921674	-	0.227042
Caulobacter_crescentus NA1000	CCNA_00849_gene	921731	923134	-	0.0791896
Caulobacter_crescentus NA1000	acrB2_gene	923136	926291	-	0.116235
Caulobacter_crescentus NA1000	CCNA_00851_gene	926304	927470	-	0.161863
Caulobacter_crescentus NA1000	CCNA_00852_gene	927638	928252	+	0.312712
Caulobacter_crescentus NA1000	CCNA_00853_gene	928249	929031	-	0.604448
Caulobacter_crescentus NA1000	CCNA_00854_gene	929146	930738	+	0.766458
Caulobacter_crescentus NA1000	CCNA_00855_gene	930735	931592	-	0.670043
Caulobacter_crescentus NA1000	CCNA_00856_gene	931733	933355	-	0.721277
Caulobacter_crescentus NA1000	CCNA_00857_gene	933527	935086	-	0.876126
Caulobacter_crescentus NA1000	CCNA_00858_gene	935330	937543	+	0.826496
Caulobacter_crescentus NA1000	CCNA_00859_gene	937676	938587	-	1.13632
Caulobacter_crescentus NA1000	CCNA_00860_gene	938619	938855	-	1.20582
Caulobacter_crescentus NA1000	CCNA_00861_gene	938979	939581	-	0.932102
Caulobacter_crescentus NA1000	xylD_gene	939696	941471	-	0.791969
Caulobacter_crescentus NA1000	xylC_gene	941464	942333	-	1.01494
Caulobacter_crescentus NA1000	xylB_gene	942458	943204	-	0.910096
Caulobacter_crescentus NA1000	xylA_gene	943210	944646	-	1.12122
Caulobacter_crescentus NA1000	xylX_gene	944663	945817	-	1.60831
Caulobacter_crescentus NA1000	CCNA_00867_gene	946004	946492	+	1.15504
Caulobacter_crescentus NA1000	CCNA_00868_gene	946543	947361	-	0.88766
Caulobacter_crescentus NA1000	CCNA_00869_gene	947426	950383	-	0.598134
Caulobacter_crescentus NA1000	CCNA_00870_gene	950449	950886	-	0.660035
Caulobacter_crescentus NA1000	CCNA_00871_gene	950906	951757	-	1.15865
Caulobacter_crescentus NA1000	CCNA_00872_gene	951754	952008	-	0.575482
Caulobacter_crescentus NA1000	CCNA_00873_gene	952037	952663	-	0.89444
Caulobacter_crescentus NA1000	bioC_gene	952833	953744	+	1.31166
Caulobacter_crescentus NA1000	CCNA_00875_gene	953751	953924	-	0.713062
Caulobacter_crescentus NA1000	CCNA_00876_gene	953903	954307	-	0.853941
Caulobacter_crescentus NA1000	CCNA_00877_gene	954339	954947	-	1.97226
Caulobacter_crescentus NA1000	CCNA_00878_gene	955220	956650	+	1.83306
Caulobacter_crescentus NA1000	CCNA_00879_gene	956807	959071	+	1.01988
Caulobacter_crescentus NA1000	CCNA_00880_gene	959391	960950	-	0.74309
Caulobacter_crescentus NA1000	CCNA_00881_gene	960947	961699	-	0.812595
Caulobacter_crescentus NA1000	CCNA_00882_gene	961855	962853	-	0.862771
Caulobacter_crescentus NA1000	CCNA_00884_gene	963806	964192	-	1.86504
Caulobacter_crescentus NA1000	CCNA_00885_gene	964182	964730	-	1.26342
Caulobacter_crescentus NA1000	CCNA_00886_gene	964937	966184	+	0.531188
Caulobacter_crescentus NA1000	CCNA_00887_gene	966367	966831	+	1.43476
Caulobacter_crescentus NA1000	CCNA_00888_gene	966956	967309	+	0.807633
Caulobacter_crescentus NA1000	CCNA_00889_gene	967313	967789	-	1.02273
Caulobacter_crescentus NA1000	CCNA_00890_gene	967847	968860	-	0.906081
Caulobacter_crescentus NA1000	CCNA_00891_gene	968889	969827	+	0.580934
Caulobacter_crescentus NA1000	CCNA_00892_gene	970314	972578	+	0.506122
Caulobacter_crescentus NA1000	CCNA_00893_gene	972738	973802	+	1.44772
Caulobacter_crescentus NA1000	ispG_gene	973984	975135	+	0.632262
Caulobacter_crescentus NA1000	CCNA_00895_gene	975146	975541	+	1.09991
Caulobacter_crescentus NA1000	CCNA_00896_gene	975549	975920	-	1.88661
Caulobacter_crescentus NA1000	CCNA_00897_gene	976013	976177	+	2.63095
Caulobacter_crescentus NA1000	CCNA_00898_gene	976253	977020	-	0.578757
Caulobacter_crescentus NA1000	prfA_gene	977024	978031	-	0.659028
Caulobacter_crescentus NA1000	CCNA_00900_gene	978293	980500	+	0.920879
Caulobacter_crescentus NA1000	CCNA_00901_gene	980770	981606	-	0.842122
Caulobacter_crescentus NA1000	ibpA_gene	981935	982915	+	1.08088
Caulobacter_crescentus NA1000	iatA_gene	982938	984485	+	1.20813
Caulobacter_crescentus NA1000	iatP_gene	984482	985480	+	0.957217
Caulobacter_crescentus NA1000	CCNA_00905_gene	985509	986426	-	1.1464
Caulobacter_crescentus NA1000	CCNA_00906_gene	986466	987380	-	1.07771
Caulobacter_crescentus NA1000	CCNA_00907_gene	987377	988105	-	1.06596
Caulobacter_crescentus NA1000	CCNA_00908_gene	988042	989241	-	0.896732
Caulobacter_crescentus NA1000	CCNA_00909_gene	989266	990060	-	0.606232
Caulobacter_crescentus NA1000	CCNA_00910_gene	990076	991266	-	1.00417
Caulobacter_crescentus NA1000	CCNA_00911_gene	991329	991919	-	0.754337
Caulobacter_crescentus NA1000	CCNA_00912_gene	991916	992983	-	1.09057
Caulobacter_crescentus NA1000	CCNA_00913_gene	993033	993209	-	2.14391
Caulobacter_crescentus NA1000	CCNA_00914_gene	993288	993815	-	0.98453
Caulobacter_crescentus NA1000	CCNA_00915_gene	993911	994708	+	1.12816
Caulobacter_crescentus NA1000	parE-1_gene	994709	994999	-	1.02725
Caulobacter_crescentus NA1000	parD-1_gene	994996	995262	-	0.762359
Caulobacter_crescentus NA1000	CCNA_00918_gene	995336	996205	+	0.728284
Caulobacter_crescentus NA1000	CCNA_00919_gene	996243	996467	+	0.614115
Caulobacter_crescentus NA1000	CCNA_00920_gene	996464	997576	+	1.96662
Caulobacter_crescentus NA1000	CCNA_00921_gene	997744	998499	+	0.920553
Caulobacter_crescentus NA1000	clpB_gene	998598	1001177	+	1.07989
Caulobacter_crescentus NA1000	CCNA_00923_gene	1001397	1001729	+	0.866817
Caulobacter_crescentus NA1000	CCNA_00924_gene	1001739	1002017	-	0.484937
Caulobacter_crescentus NA1000	CCNA_00925_gene	1002018	1002560	-	0.832356
Caulobacter_crescentus NA1000	CCNA_00926_gene	1002665	1003636	-	0.691156
Caulobacter_crescentus NA1000	CCNA_00927_gene	1003804	1004418	-	2.34119
Caulobacter_crescentus NA1000	CCNA_00928_gene	1004428	1005150	-	1.23553
Caulobacter_crescentus NA1000	CCNA_00929_gene	1005247	1006242	+	0.5111
Caulobacter_crescentus NA1000	CCNA_00930_gene	1006253	1006870	+	0.812024
Caulobacter_crescentus NA1000	CCNA_00931_gene	1006846	1008048	+	1.01011
Caulobacter_crescentus NA1000	ribH_gene	1008064	1008525	+	0.567532
Caulobacter_crescentus NA1000	CCNA_00933_gene	1008598	1010022	+	1.17676
Caulobacter_crescentus NA1000	CCNA_00934_gene	1010073	1010594	+	1.98659
Caulobacter_crescentus NA1000	CCNA_00935_gene	1010693	1011679	-	0.750909
Caulobacter_crescentus NA1000	CCNA_00936_gene	1011810	1012649	+	0.786782
Caulobacter_crescentus NA1000	CCNA_00937_gene	1012655	1012924	-	1.52547
Caulobacter_crescentus NA1000	CCNA_00938_gene	1013086	1014273	-	0.966525
Caulobacter_crescentus NA1000	CCNA_00939_gene	1014509	1015012	+	1.05526
Caulobacter_crescentus NA1000	CCNA_00940_gene	1015105	1017138	+	0.728783
Caulobacter_crescentus NA1000	mnmA_gene	1017151	1018383	-	0.666797
Caulobacter_crescentus NA1000	flgL_gene	1018428	1019351	-	0.845322
Caulobacter_crescentus NA1000	flaN_gene	1019355	1021466	-	1.4846
Caulobacter_crescentus NA1000	CCNA_00944_gene	1021867	1023069	+	0.89485
Caulobacter_crescentus NA1000	CCNA_00945_gene	1022922	1023653	+	0.725494
Caulobacter_crescentus NA1000	flgD_gene	1023665	1024348	+	1.61158
Caulobacter_crescentus NA1000	flgE_gene	1024495	1026270	+	0.800694
Caulobacter_crescentus NA1000	CCNA_00948_gene	1026418	1026720	+	3.10298
Caulobacter_crescentus NA1000	CCNA_00949_gene	1026741	1026965	+	0.733832
Caulobacter_crescentus NA1000	fliF_gene	1026984	1028648	+	4.23796
Caulobacter_crescentus NA1000	fliG_gene	1028648	1029670	+	2.5809
Caulobacter_crescentus NA1000	fliH_gene	1029681	1030319	+	2.11158
Caulobacter_crescentus NA1000	fliN_gene	1030335	1030667	+	2.19111
Caulobacter_crescentus NA1000	flbD_gene	1030701	1032068	+	1.09002
Caulobacter_crescentus NA1000	CCNA_00955_gene	1032152	1032286	-	1.02817
Caulobacter_crescentus NA1000	flhA_gene	1032336	1034438	+	4.84266
Caulobacter_crescentus NA1000	CCNA_00957_gene	1034478	1035959	+	1.29411
Caulobacter_crescentus NA1000	CCNA_00958_gene	1035956	1037278	-	0.964728
Caulobacter_crescentus NA1000	CCNA_00959_gene	1037402	1038040	+	0.843329
Caulobacter_crescentus NA1000	CCNA_00960_gene	1038046	1038144	+	0.647168
Caulobacter_crescentus NA1000	CCNA_00961_gene	1038075	1038479	+	0.678057
Caulobacter_crescentus NA1000	CCNA_00962_gene	1038480	1038926	-	0.625384
Caulobacter_crescentus NA1000	CCNA_00963_gene	1038937	1039353	-	0.703612
Caulobacter_crescentus NA1000	CCNA_00964_gene	1039648	1039740	-	1.3882
Caulobacter_crescentus NA1000	CCNA_00965_gene	1039915	1040613	-	1.1179
Caulobacter_crescentus NA1000	CCNA_00966_gene	1040719	1041387	+	1.3631
Caulobacter_crescentus NA1000	CCNA_00967_gene	1041399	1042019	-	1.23404
Caulobacter_crescentus NA1000	CCNA_00968_gene	1042164	1043663	+	1.65798
Caulobacter_crescentus NA1000	CCNA_00969_gene	1044122	1045882	-	0.957313
Caulobacter_crescentus NA1000	CCNA_00970_gene	1046120	1049140	+	1.05217
Caulobacter_crescentus NA1000	CCNA_00971_gene	1049148	1050041	-	0.674818
Caulobacter_crescentus NA1000	CCNA_00972_gene	1050185	1050370	+	1.02598
Caulobacter_crescentus NA1000	CCNA_00973_gene	1050375	1050782	-	1.89269
Caulobacter_crescentus NA1000	CCNA_00974_gene	1051388	1054555	+	0.957725
Caulobacter_crescentus NA1000	CCNA_00975_gene	1054552	1054944	-	0.839713
Caulobacter_crescentus NA1000	sppA_gene	1055002	1056786	-	0.228902
Caulobacter_crescentus NA1000	CCNA_00977_gene	1057369	1057779	+	1.17872
Caulobacter_crescentus NA1000	CCNA_00978_gene	1057794	1058162	+	1.04756
Caulobacter_crescentus NA1000	CCNA_00979_gene	1058314	1059390	+	0.803518
Caulobacter_crescentus NA1000	lolE_gene	1059395	1060600	+	2.06374
Caulobacter_crescentus NA1000	lolD_gene	1060597	1061301	+	0.973704
Caulobacter_crescentus NA1000	CCNA_00982_gene	1061622	1062050	+	0.536024
Caulobacter_crescentus NA1000	CCNA_00983_gene	1062171	1063988	-	0.81226
Caulobacter_crescentus NA1000	CCNA_00984_gene	1064062	1064613	-	0.923196
Caulobacter_crescentus NA1000	CCNA_00985_gene	1064610	1066802	-	0.975276
Caulobacter_crescentus NA1000	CCNA_00986_gene	1066823	1067782	+	1.36869
Caulobacter_crescentus NA1000	CCNA_00987_gene	1067843	1068046	+	0.889012
Caulobacter_crescentus NA1000	CCNA_00988_gene	1068127	1069569	-	0.838287
Caulobacter_crescentus NA1000	CCNA_00989_gene	1069627	1071558	+	1.08087
Caulobacter_crescentus NA1000	CCNA_00990_gene	1071582	1072052	-	1.66264
Caulobacter_crescentus NA1000	CCNA_00991_gene	1072114	1072560	-	0.869939
Caulobacter_crescentus NA1000	CCNA_00992_gene	1072625	1073638	-	1.17461
Caulobacter_crescentus NA1000	CCNA_00993_gene	1073710	1075248	-	1.03161
Caulobacter_crescentus NA1000	CCNA_00994_gene	1075409	1077076	-	1.01357
Caulobacter_crescentus NA1000	CCNA_00995_gene	1077242	1078576	+	1.12267
Caulobacter_crescentus NA1000	CCNA_00996_gene	1078807	1079691	+	1.20329
Caulobacter_crescentus NA1000	CCNA_00997_gene	1079915	1081138	+	1.41313
Caulobacter_crescentus NA1000	CCNA_00998_gene	1081367	1081786	+	1.01454
Caulobacter_crescentus NA1000	CCNA_00999_gene	1081948	1082481	+	0.829693
Caulobacter_crescentus NA1000	CCNA_01000_gene	1082537	1082725	+	3.67167
Caulobacter_crescentus NA1000	CCNA_01001_gene	1083029	1083940	-	1.19301
Caulobacter_crescentus NA1000	fliP_gene	1083961	1084761	-	3.56852
Caulobacter_crescentus NA1000	fliO_gene	1084761	1085081	-	1.0661
Caulobacter_crescentus NA1000	flgB_gene	1085196	1085639	+	1.87744
Caulobacter_crescentus NA1000	flgC_gene	1085652	1086071	+	2.17049
Caulobacter_crescentus NA1000	fliE_gene	1086082	1086393	+	1.39013
Caulobacter_crescentus NA1000	CCNA_01007_gene	1086496	1086765	-	4.43796
Caulobacter_crescentus NA1000	CCNA_01008_gene	1086800	1088464	-	0.966346
Caulobacter_crescentus NA1000	CCNA_01009_gene	1088589	1089404	-	1.14787
Caulobacter_crescentus NA1000	CCNA_01010_gene	1089523	1091064	-	1.0572
Caulobacter_crescentus NA1000	CCNA_01011_gene	1091049	1092254	-	0.952783
Caulobacter_crescentus NA1000	CCNA_01012_gene	1092285	1093718	+	0.879187
Caulobacter_crescentus NA1000	CCNA_01013_gene	1093715	1094422	+	1.11759
Caulobacter_crescentus NA1000	CCNA_01014_gene	1094791	1095285	-	0.942211
Caulobacter_crescentus NA1000	CCNA_01015_gene	1095286	1096998	+	0.851665
Caulobacter_crescentus NA1000	CCNA_01016_gene	1096995	1097903	+	0.946252
Caulobacter_crescentus NA1000	CCNA_01017_gene	1098179	1099771	+	1.00667
Caulobacter_crescentus NA1000	CCNA_01018_gene	1099898	1100821	-	1.12506
Caulobacter_crescentus NA1000	CCNA_01019_gene	1100992	1103268	-	0.948717
Caulobacter_crescentus NA1000	CCNA_01020_gene	1103332	1104375	-	0.883487
Caulobacter_crescentus NA1000	CCNA_01021_gene	1105011	1108139	+	0.757
Caulobacter_crescentus NA1000	CCNA_01022_gene	1108366	1109898	+	0.989026
Caulobacter_crescentus NA1000	CCNA_01023_gene	1109908	1111458	+	0.925956
Caulobacter_crescentus NA1000	CCNA_01024_gene	1111617	1112111	-	1.14679
Caulobacter_crescentus NA1000	CCNA_01025_gene	1112124	1112747	-	0.849889
Caulobacter_crescentus NA1000	CCNA_01026_gene	1112731	1113450	-	0.800465
Caulobacter_crescentus NA1000	CCNA_01027_gene	1113648	1114013	-	0.929346
Caulobacter_crescentus NA1000	CCNA_01028_gene	1114022	1115644	+	0.80006
Caulobacter_crescentus NA1000	CCNA_01029_gene	1115733	1118816	-	0.892453
Caulobacter_crescentus NA1000	CCNA_01030_gene	1118884	1119501	-	0.761409
Caulobacter_crescentus NA1000	CCNA_01031_gene	1119650	1121353	+	0.634546
Caulobacter_crescentus NA1000	CCNA_01032_gene	1121428	1122033	+	0.746596
Caulobacter_crescentus NA1000	CCNA_01033_gene	1121997	1122992	+	0.937913
Caulobacter_crescentus NA1000	CCNA_01034_gene	1123070	1126540	+	0.890013
Caulobacter_crescentus NA1000	CCNA_01035_gene	1126541	1128433	+	0.762722
Caulobacter_crescentus NA1000	CCNA_01036_gene	1129199	1132048	-	0.850903
Caulobacter_crescentus NA1000	CCNA_01037_gene	1132130	1132915	-	0.816017
Caulobacter_crescentus NA1000	CCNA_01038_gene	1132998	1133447	-	0.950252
Caulobacter_crescentus NA1000	CCNA_01039_gene	1133616	1134932	+	0.822404
Caulobacter_crescentus NA1000	CCNA_01040_gene	1134929	1136569	+	0.73323
Caulobacter_crescentus NA1000	CCNA_01041_gene	1136570	1136704	-	0.847432
Caulobacter_crescentus NA1000	CCNA_01042_gene	1137267	1139762	-	0.733729
Caulobacter_crescentus NA1000	CCNA_01043_gene	1139759	1139974	-	0.898171
Caulobacter_crescentus NA1000	CCNA_01044_gene	1140124	1140756	+	0.567466
Caulobacter_crescentus NA1000	CCNA_01045_gene	1140749	1141093	-	0.842541
Caulobacter_crescentus NA1000	CCNA_01046_gene	1141093	1141746	-	0.613069
Caulobacter_crescentus NA1000	CCNA_01047_gene	1142237	1144948	+	0.500888
Caulobacter_crescentus NA1000	CCNA_01048_gene	1145106	1145369	+	0.626658
Caulobacter_crescentus NA1000	CCNA_01049_gene	1145672	1146154	+	0.814367
Caulobacter_crescentus NA1000	CCNA_01050_gene	1146283	1147911	+	1.15499
Caulobacter_crescentus NA1000	CCNA_01051_gene	1148357	1151464	+	0.85751
Caulobacter_crescentus NA1000	CCNA_01052_gene	1151554	1152276	+	0.928533
Caulobacter_crescentus NA1000	CCNA_01053_gene	1152201	1153307	+	0.957232
Caulobacter_crescentus NA1000	CCNA_01054_gene	1153331	1154830	+	1.06262
Caulobacter_crescentus NA1000	CCNA_01055_gene	1154844	1156148	-	0.872214
Caulobacter_crescentus NA1000	CCNA_01056_gene	1156159	1157520	-	1.23566
Caulobacter_crescentus NA1000	CCNA_01057_gene	1157551	1159047	-	0.781114
Caulobacter_crescentus NA1000	CCNA_01058_gene	1159130	1159429	-	1.17406
Caulobacter_crescentus NA1000	rsaA_gene	1159552	1162773	+	0.845085
Caulobacter_crescentus NA1000	rsaD_gene	1163016	1164752	+	0.394084
Caulobacter_crescentus NA1000	rsaE_gene	1164820	1166130	+	0.554854
Caulobacter_crescentus NA1000	CCNA_01062_gene	1166270	1167247	+	0.743902
Caulobacter_crescentus NA1000	CCNA_01063_gene	1167247	1167894	+	0.197478
Caulobacter_crescentus NA1000	CCNA_01064_gene	1167891	1169006	+	0.948828
Caulobacter_crescentus NA1000	CCNA_01065_gene	1169010	1170047	+	1.071
Caulobacter_crescentus NA1000	CCNA_01066_gene	1170058	1171095	+	0.937105
Caulobacter_crescentus NA1000	rsaFa_gene	1171152	1172735	+	0.501019
Caulobacter_crescentus NA1000	CCNA_01068_gene	1172841	1173926	-	0.940192
Caulobacter_crescentus NA1000	CCNA_01069_gene	1174155	1175819	+	0.858931
Caulobacter_crescentus NA1000	CCNA_01070_gene	1176508	1177257	-	0.616916
Caulobacter_crescentus NA1000	CCNA_01071_gene	1177299	1178732	-	0.583672
Caulobacter_crescentus NA1000	CCNA_01072_gene	1178906	1179061	-	0.854788
Caulobacter_crescentus NA1000	CCNA_01073_gene	1179165	1179557	-	0.942597
Caulobacter_crescentus NA1000	CCNA_01074_gene	1179617	1179754	-	1.1725
Caulobacter_crescentus NA1000	CCNA_01075_gene	1179849	1180265	-	0.812422
Caulobacter_crescentus NA1000	CCNA_01076_gene	1180276	1180887	-	0.800738
Caulobacter_crescentus NA1000	CCNA_01077_gene	1180973	1183075	-	0.649388
Caulobacter_crescentus NA1000	CCNA_01078_gene	1183200	1183991	+	0.8091
Caulobacter_crescentus NA1000	CCNA_01079_gene	1184014	1184190	-	3.56954
Caulobacter_crescentus NA1000	CCNA_01080_gene	1184254	1184817	+	0.968799
Caulobacter_crescentus NA1000	CCNA_01081_gene	1184863	1185642	+	0.677709
Caulobacter_crescentus NA1000	CCNA_01082_gene	1185664	1186698	-	0.576011
Caulobacter_crescentus NA1000	CCNA_01083_gene	1186885	1188876	+	0.556694
Caulobacter_crescentus NA1000	CCNA_01084_gene	1188873	1190108	+	0.461194
Caulobacter_crescentus NA1000	CCNA_01085_gene	1190105	1191112	-	0.176627
Caulobacter_crescentus NA1000	lepA_gene	1191305	1193113	-	0.746407
Caulobacter_crescentus NA1000	CCNA_01087_gene	1193480	1193992	+	0.536618
Caulobacter_crescentus NA1000	CCNA_01088_gene	1194028	1194555	-	0.976531
Caulobacter_crescentus NA1000	CCNA_01089_gene	1194604	1196295	-	0.748505
Caulobacter_crescentus NA1000	CCNA_01090_gene	1196289	1197659	-	0.762104
Caulobacter_crescentus NA1000	CCNA_01091_gene	1197735	1198325	-	0.786075
Caulobacter_crescentus NA1000	CCNA_01092_gene	1198379	1198681	-	2.42701
Caulobacter_crescentus NA1000	CCNA_01093_gene	1198666	1198962	-	0.682587
Caulobacter_crescentus NA1000	CCNA_01094_gene	1199089	1199454	-	1.60912
Caulobacter_crescentus NA1000	pheT_gene	1199533	1201932	-	1.32843
Caulobacter_crescentus NA1000	pheS_gene	1202090	1203163	-	1.05298
Caulobacter_crescentus NA1000	rplT_gene	1203412	1203768	-	0.402187
Caulobacter_crescentus NA1000	rpmI_gene	1203784	1203984	-	2.58821
Caulobacter_crescentus NA1000	CCNA_01099_gene	1204106	1205296	-	0.710795
Caulobacter_crescentus NA1000	CCNA_01100_gene	1205363	1207291	-	1.01147
Caulobacter_crescentus NA1000	infC_gene	1207424	1207945	-	4.4539
Caulobacter_crescentus NA1000	CCNA_01102_gene	1208217	1208816	+	0.777395
Caulobacter_crescentus NA1000	CCNA_01103_gene	1208972	1209943	-	0.467191
Caulobacter_crescentus NA1000	CCNA_01104_gene	1209940	1211112	-	1.91364
Caulobacter_crescentus NA1000	CCNA_01105_gene	1211168	1212040	+	0.890378
Caulobacter_crescentus NA1000	parD-2_gene	1212099	1212368	+	0.897354
Caulobacter_crescentus NA1000	parE-2_gene	1212372	1212590	+	1.71535
Caulobacter_crescentus NA1000	CCNA_01108_gene	1212651	1213511	-	0.78983
Caulobacter_crescentus NA1000	CCNA_01109_gene	1213981	1215771	+	0.899819
Caulobacter_crescentus NA1000	CCNA_01110_gene	1215774	1216700	+	0.888967
Caulobacter_crescentus NA1000	CCNA_01111_gene	1217028	1217396	+	0.880623
Caulobacter_crescentus NA1000	CCNA_01112_gene	1217396	1218130	+	0.82948
Caulobacter_crescentus NA1000	CCNA_01113_gene	1218139	1219086	-	0.966213
Caulobacter_crescentus NA1000	CCNA_01114_gene	1219079	1219504	-	2.15105
Caulobacter_crescentus NA1000	CCNA_01115_gene	1219547	1220338	-	2.563
Caulobacter_crescentus NA1000	divJ_gene	1220490	1222292	+	6.21208
Caulobacter_crescentus NA1000	CCNA_01117_gene	1222305	1223195	-	1.05871
Caulobacter_crescentus NA1000	CCNA_01118_gene	1223264	1223593	+	2.36388
Caulobacter_crescentus NA1000	CCNA_01119_gene	1223722	1224102	+	1.04842
Caulobacter_crescentus NA1000	CCNA_01120_gene	1224190	1224483	-	1.21743
Caulobacter_crescentus NA1000	CCNA_01121_gene	1224493	1226007	+	0.903863
Caulobacter_crescentus NA1000	CCNA_01122_gene	1226141	1227676	+	0.924241
Caulobacter_crescentus NA1000	CCNA_01123_gene	1227687	1229291	+	0.709824
Caulobacter_crescentus NA1000	CCNA_01124_gene	1229340	1230383	-	0.733903
Caulobacter_crescentus NA1000	CCNA_01125_gene	1230748	1231227	-	0.928157
Caulobacter_crescentus NA1000	CCNA_01126_gene	1231262	1231522	-	1.84276
Caulobacter_crescentus NA1000	CCNA_01127_gene	1231555	1233003	-	1.08381
Caulobacter_crescentus NA1000	CCNA_01128_gene	1233054	1233356	+	0.894176
Caulobacter_crescentus NA1000	fliQ_gene	1233504	1233770	+	0.77185
Caulobacter_crescentus NA1000	fliR_gene	1233785	1234540	+	0.686374
Caulobacter_crescentus NA1000	flhB_gene	1234550	1235635	+	1.62242
Caulobacter_crescentus NA1000	cckA_gene	1235738	1237813	+	2.16982
Caulobacter_crescentus NA1000	CCNA_01133_gene	1237868	1238398	-	1.05156
Caulobacter_crescentus NA1000	CCNA_01134_gene	1238520	1238933	-	0.861219
Caulobacter_crescentus NA1000	CCNA_01135_gene	1238972	1239355	-	1.03265
Caulobacter_crescentus NA1000	CCNA_01136_gene	1239400	1240290	-	0.908243
Caulobacter_crescentus NA1000	CCNA_01137_gene	1240347	1240868	-	0.835169
Caulobacter_crescentus NA1000	CCNA_01138_gene	1240937	1241314	+	0.375144
Caulobacter_crescentus NA1000	CCNA_01139_gene	1241418	1243241	+	0.70611
Caulobacter_crescentus NA1000	CCNA_01140_gene	1243292	1244935	-	1.06706
Caulobacter_crescentus NA1000	recA_gene	1245163	1246233	+	1.82595
Caulobacter_crescentus NA1000	CCNA_01142_gene	1246920	1247396	+	0.862277
Caulobacter_crescentus NA1000	CCNA_01143_gene	1247757	1248239	-	0.977929
Caulobacter_crescentus NA1000	CCNA_01144_gene	1248269	1248661	-	0.649646
Caulobacter_crescentus NA1000	CCNA_01145_gene	1248684	1250288	-	0.834979
Caulobacter_crescentus NA1000	CCNA_01146_gene	1250267	1250557	+	1.27324
Caulobacter_crescentus NA1000	CCNA_01147_gene	1250554	1251102	+	0.761353
Caulobacter_crescentus NA1000	CCNA_01148_gene	1251192	1251368	+	1.23713
Caulobacter_crescentus NA1000	CCNA_01149_gene	1251371	1254007	-	0.734828
Caulobacter_crescentus NA1000	CCNA_01150_gene	1254016	1254711	+	0.757981
Caulobacter_crescentus NA1000	CCNA_01151_gene	1254720	1255703	+	0.957811
Caulobacter_crescentus NA1000	CCNA_01152_gene	1255714	1256535	+	0.938535
Caulobacter_crescentus NA1000	CCNA_01153_gene	1256537	1257817	+	0.697861
Caulobacter_crescentus NA1000	CCNA_01154_gene	1257857	1258591	+	2.05675
Caulobacter_crescentus NA1000	CCNA_01155_gene	1258805	1261810	+	0.769299
Caulobacter_crescentus NA1000	CCNA_01156_gene	1261886	1262671	+	0.506008
Caulobacter_crescentus NA1000	CCNA_01157_gene	1262842	1264356	+	0.702691
Caulobacter_crescentus NA1000	CCNA_01158_gene	1264250	1266709	+	0.626775
Caulobacter_crescentus NA1000	CCNA_01159_gene	1266958	1268313	+	0.534296
Caulobacter_crescentus NA1000	CCNA_01160_gene	1268426	1268554	-	0.40469
Caulobacter_crescentus NA1000	CCNA_01161_gene	1268520	1269866	+	0.696468
Caulobacter_crescentus NA1000	CCNA_01162_gene	1269938	1272241	+	0.457733
Caulobacter_crescentus NA1000	CCNA_01163_gene	1272589	1280028	+	1.33756
Caulobacter_crescentus NA1000	CCNA_01164_gene	1280183	1282201	+	0.741118
Caulobacter_crescentus NA1000	CCNA_01165_gene	1282180	1284618	+	0.983709
Caulobacter_crescentus NA1000	CCNA_01166_gene	1284624	1285421	-	1.35035
Caulobacter_crescentus NA1000	CCNA_01167_gene	1285421	1286584	-	0.953257
Caulobacter_crescentus NA1000	CCNA_01168_gene	1286584	1287783	-	0.752585
Caulobacter_crescentus NA1000	CCNA_01169_gene	1287879	1288691	-	0.920544
Caulobacter_crescentus NA1000	CCNA_01170_gene	1288710	1291355	-	0.943334
Caulobacter_crescentus NA1000	shpA_gene	1291753	1292091	+	1.09627
Caulobacter_crescentus NA1000	CCNA_01172_gene	1292202	1293044	+	0.680524
Caulobacter_crescentus NA1000	CCNA_01173_gene	1293181	1293546	-	1.18805
Caulobacter_crescentus NA1000	CCNA_01174_gene	1293570	1294526	-	1.18724
Caulobacter_crescentus NA1000	CCNA_01175_gene	1294712	1295635	+	0.899582
Caulobacter_crescentus NA1000	CCNA_01176_gene	1295632	1295991	+	2.55413
Caulobacter_crescentus NA1000	CCNA_01177_gene	1295998	1297656	+	1.32803
Caulobacter_crescentus NA1000	CCNA_01178_gene	1297640	1298146	+	0.875219
Caulobacter_crescentus NA1000	CCNA_01179_gene	1298146	1298880	+	1.0487
Caulobacter_crescentus NA1000	CCNA_01180_gene	1299008	1301185	-	0.972256
Caulobacter_crescentus NA1000	CCNA_01181_gene	1301278	1301802	-	1.47043
Caulobacter_crescentus NA1000	CCNA_01182_gene	1301993	1302586	+	0.97233
Caulobacter_crescentus NA1000	CCNA_01183_gene	1302605	1303633	+	0.848317
Caulobacter_crescentus NA1000	CCNA_01184_gene	1303641	1304087	+	0.957866
Caulobacter_crescentus NA1000	CCNA_01185_gene	1304093	1304443	-	0.705055
Caulobacter_crescentus NA1000	CCNA_01186_gene	1304705	1305016	+	1.52822
Caulobacter_crescentus NA1000	CCNA_01187_gene	1305234	1305740	+	1.55759
Caulobacter_crescentus NA1000	CCNA_01188_gene	1305737	1306660	+	1.11977
Caulobacter_crescentus NA1000	CCNA_01189_gene	1306736	1309666	+	0.863671
Caulobacter_crescentus NA1000	CCNA_01190_gene	1309772	1311301	+	0.946193
Caulobacter_crescentus NA1000	CCNA_01191_gene	1311323	1312558	-	0.746977
Caulobacter_crescentus NA1000	CCNA_01192_gene	1312555	1313478	-	0.990739
Caulobacter_crescentus NA1000	CCNA_01193_gene	1313460	1315433	-	0.77324
Caulobacter_crescentus NA1000	CCNA_01194_gene	1315500	1317953	-	0.91498
Caulobacter_crescentus NA1000	CCNA_01195_gene	1318104	1319129	-	1.13866
Caulobacter_crescentus NA1000	CCNA_01196_gene	1319269	1321248	+	1.24306
Caulobacter_crescentus NA1000	CCNA_01197_gene	1321300	1321470	-	1.12706
Caulobacter_crescentus NA1000	CCNA_01198_gene	1321668	1322570	+	1.37387
Caulobacter_crescentus NA1000	CCNA_01199_gene	1322567	1323436	+	0.588565
Caulobacter_crescentus NA1000	CCNA_01200_gene	1323479	1325734	-	0.992966
Caulobacter_crescentus NA1000	CCNA_01201_gene	1325802	1326326	-	0.802124
Caulobacter_crescentus NA1000	CCNA_01202_gene	1326323	1328746	-	0.976341
Caulobacter_crescentus NA1000	CCNA_01203_gene	1328834	1330816	-	0.981419
Caulobacter_crescentus NA1000	CCNA_01204_gene	1330891	1331838	-	0.752889
Caulobacter_crescentus NA1000	CCNA_01205_gene	1331972	1332958	+	0.971614
Caulobacter_crescentus NA1000	CCNA_01206_gene	1332960	1333697	+	0.922279
Caulobacter_crescentus NA1000	yocF_gene	1333694	1334875	+	0.902967
Caulobacter_crescentus NA1000	yocG_gene	1334872	1335477	+	1.14298
Caulobacter_crescentus NA1000	lldD_gene	1335487	1336638	+	0.952056
Caulobacter_crescentus NA1000	CCNA_01210_gene	1336864	1337625	+	1.74174
Caulobacter_crescentus NA1000	CCNA_01211_gene	1337787	1338662	-	1.693
Caulobacter_crescentus NA1000	CCNA_01212_gene	1338566	1339720	-	1.77169
Caulobacter_crescentus NA1000	CCNA_01213_gene	1339720	1340781	-	0.392081
Caulobacter_crescentus NA1000	CCNA_01214_gene	1340778	1341998	-	0.600385
Caulobacter_crescentus NA1000	CCNA_01215_gene	1341995	1342432	-	0.631854
Caulobacter_crescentus NA1000	CCNA_01216_gene	1342538	1343455	-	1.62635
Caulobacter_crescentus NA1000	CCNA_01217_gene	1343532	1344659	+	2.1918
Caulobacter_crescentus NA1000	CCNA_01218_gene	1344578	1345570	+	2.62205
Caulobacter_crescentus NA1000	CCNA_01219_gene	1345567	1346448	+	6.31474
Caulobacter_crescentus NA1000	CCNA_01220_gene	1346517	1347731	-	1.9207
Caulobacter_crescentus NA1000	CCNA_01221_gene	1347735	1347995	-	1.75292
Caulobacter_crescentus NA1000	CCNA_01222_gene	1348063	1349016	-	1.86302
Caulobacter_crescentus NA1000	CCNA_01223_gene	1349006	1350724	-	1.64693
Caulobacter_crescentus NA1000	CCNA_01224_gene	1350729	1352060	-	0.617293
Caulobacter_crescentus NA1000	CCNA_01225_gene	1352057	1353184	-	0.337426
Caulobacter_crescentus NA1000	CCNA_01226_gene	1353186	1353818	-	1.15223
Caulobacter_crescentus NA1000	CCNA_01227_gene	1353981	1355048	+	0.995455
Caulobacter_crescentus NA1000	CCNA_01228_gene	1355045	1355674	+	0.787649
Caulobacter_crescentus NA1000	CCNA_01229_gene	1355671	1357023	-	0.762148
Caulobacter_crescentus NA1000	CCNA_01230_gene	1357095	1358750	+	0.769685
Caulobacter_crescentus NA1000	CCNA_01231_gene	1358738	1359754	+	1.09273
Caulobacter_crescentus NA1000	CCNA_01232_gene	1359759	1360238	-	1.96812
Caulobacter_crescentus NA1000	CCNA_01233_gene	1360253	1361161	-	1.27599
Caulobacter_crescentus NA1000	CCNA_01234_gene	1361248	1362339	+	0.881299
Caulobacter_crescentus NA1000	CCNA_01235_gene	1362403	1363035	+	1.57969
Caulobacter_crescentus NA1000	CCNA_01236_gene	1363099	1363332	-	1.57168
Caulobacter_crescentus NA1000	CCNA_01237_gene	1363329	1363538	-	1.00403
Caulobacter_crescentus NA1000	CCNA_01238_gene	1363636	1364454	-	1.30953
Caulobacter_crescentus NA1000	CCNA_01239_gene	1364477	1365904	-	1.49655
Caulobacter_crescentus NA1000	CCNA_01240_gene	1365901	1366665	-	1.06309
Caulobacter_crescentus NA1000	CCNA_01241_gene	1366756	1367577	-	1.29235
Caulobacter_crescentus NA1000	CCNA_01242_gene	1367607	1369247	-	4.43005
Caulobacter_crescentus NA1000	CCNA_01243_gene	1369302	1371773	+	1.15276
Caulobacter_crescentus NA1000	CCNA_01244_gene	1371913	1372320	-	0.826047
Caulobacter_crescentus NA1000	CCNA_01245_gene	1372630	1373421	-	1.16387
Caulobacter_crescentus NA1000	CCNA_01246_gene	1373427	1374338	-	1.01544
Caulobacter_crescentus NA1000	CCNA_01247_gene	1374356	1375849	-	1.08342
Caulobacter_crescentus NA1000	CCNA_01248_gene	1375993	1376628	+	0.433529
Caulobacter_crescentus NA1000	CCNA_01249_gene	1376633	1377439	+	0.995569
Caulobacter_crescentus NA1000	CCNA_01250_gene	1377382	1378422	+	1.1155
Caulobacter_crescentus NA1000	CCNA_01251_gene	1378419	1379177	+	1.50105
Caulobacter_crescentus NA1000	CCNA_01252_gene	1379181	1381280	-	3.32721
Caulobacter_crescentus NA1000	dapA_gene	1381471	1382418	+	1.05779
Caulobacter_crescentus NA1000	smpB_gene	1382418	1382876	+	1.03434
Caulobacter_crescentus NA1000	CCNA_01255_gene	1382977	1383126	-	1.35236
Caulobacter_crescentus NA1000	CCNA_01256_gene	1383564	1384559	-	1.03316
Caulobacter_crescentus NA1000	CCNA_01257_gene	1384556	1385512	-	1.07232
Caulobacter_crescentus NA1000	CCNA_01258_gene	1385509	1386171	-	0.965647
Caulobacter_crescentus NA1000	CCNA_01259_gene	1386326	1387099	+	1.0318
Caulobacter_crescentus NA1000	CCNA_01260_gene	1387138	1387887	+	0.826476
Caulobacter_crescentus NA1000	CCNA_01261_gene	1388006	1389121	+	1.12349
Caulobacter_crescentus NA1000	acrB3_gene	1389121	1392264	+	0.970168
Caulobacter_crescentus NA1000	CCNA_01263_gene	1392280	1394634	+	1.10222
Caulobacter_crescentus NA1000	CCNA_01264_gene	1394767	1395261	-	1.06569
Caulobacter_crescentus NA1000	CCNA_01265_gene	1395376	1395498	-	2.60575
Caulobacter_crescentus NA1000	CCNA_01266_gene	1395597	1395953	-	2.02427
Caulobacter_crescentus NA1000	CCNA_01267_gene	1395950	1396687	-	1.8001
Caulobacter_crescentus NA1000	CCNA_01268_gene	1396765	1397322	-	3.7091
Caulobacter_crescentus NA1000	CCNA_01269_gene	1397552	1398055	+	0.439848
Caulobacter_crescentus NA1000	CCNA_01270_gene	1398112	1398321	+	1.35558
Caulobacter_crescentus NA1000	CCNA_01271_gene	1398470	1399003	+	0.976645
Caulobacter_crescentus NA1000	CCNA_01272_gene	1399011	1399442	-	1.23369
Caulobacter_crescentus NA1000	CCNA_01273_gene	1399447	1399908	-	1.81231
Caulobacter_crescentus NA1000	CCNA_01274_gene	1400085	1401608	-	0.82789
Caulobacter_crescentus NA1000	CCNA_01275_gene	1401717	1402610	+	1.05839
Caulobacter_crescentus NA1000	CCNA_01276_gene	1402610	1402969	+	1.28289
Caulobacter_crescentus NA1000	CCNA_01277_gene	1402986	1404392	+	0.971651
Caulobacter_crescentus NA1000	CCNA_01278_gene	1404393	1404971	-	1.43855
Caulobacter_crescentus NA1000	ppnK_gene	1404999	1405781	-	1.23945
Caulobacter_crescentus NA1000	CCNA_01280_gene	1405813	1406898	-	4.75179
Caulobacter_crescentus NA1000	CCNA_01281_gene	1407064	1408554	+	1.61352
Caulobacter_crescentus NA1000	CCNA_01282_gene	1408625	1409668	+	1.08472
Caulobacter_crescentus NA1000	CCNA_01283_gene	1409575	1410771	+	1.15764
Caulobacter_crescentus NA1000	CCNA_01284_gene	1410657	1411604	+	0.894888
Caulobacter_crescentus NA1000	CCNA_01285_gene	1411601	1412590	-	1.44587
Caulobacter_crescentus NA1000	CCNA_01286_gene	1412622	1412939	+	1.18704
Caulobacter_crescentus NA1000	CCNA_01287_gene	1412941	1413933	-	1.00007
Caulobacter_crescentus NA1000	CCNA_01288_gene	1414050	1415267	+	0.92306
Caulobacter_crescentus NA1000	CCNA_01289_gene	1415258	1415635	-	1.60081
Caulobacter_crescentus NA1000	CCNA_01290_gene	1415745	1416851	+	1.25033
Caulobacter_crescentus NA1000	CCNA_01291_gene	1416848	1417858	+	1.17832
Caulobacter_crescentus NA1000	CCNA_01292_gene	1417855	1418280	+	1.59575
Caulobacter_crescentus NA1000	CCNA_01293_gene	1418341	1418772	-	1.05064
Caulobacter_crescentus NA1000	CCNA_01294_gene	1418730	1419224	+	0.919174
Caulobacter_crescentus NA1000	CCNA_01295_gene	1419254	1419994	-	1.14996
Caulobacter_crescentus NA1000	CCNA_01296_gene	1420118	1422118	-	1.02166
Caulobacter_crescentus NA1000	CCNA_01297_gene	1422154	1422990	-	0.584953
Caulobacter_crescentus NA1000	CCNA_01298_gene	1423488	1424678	+	0.389188
Caulobacter_crescentus NA1000	CCNA_01299_gene	1424771	1425400	+	0.701108
Caulobacter_crescentus NA1000	fdhD_gene	1425562	1426458	+	0.943002
Caulobacter_crescentus NA1000	CCNA_01301_gene	1426458	1428746	+	1.00608
Caulobacter_crescentus NA1000	CCNA_01302_gene	1428752	1429948	+	0.972173
Caulobacter_crescentus NA1000	CCNA_01303_gene	1430061	1430900	+	1.45684
Caulobacter_crescentus NA1000	CCNA_01304_gene	1430997	1431329	+	5.37026
Caulobacter_crescentus NA1000	rpsJ_gene	1431343	1431651	+	0.818946
Caulobacter_crescentus NA1000	rplC_gene	1431629	1432432	+	0.930593
Caulobacter_crescentus NA1000	rpsS_gene	1434213	1434491	+	0.896798
Caulobacter_crescentus NA1000	rplV_gene	1434494	1434874	+	0.312637
Caulobacter_crescentus NA1000	rpsC_gene	1434874	1435626	+	1.17151
Caulobacter_crescentus NA1000	rplN_gene	1436536	1436904	+	1.21049
Caulobacter_crescentus NA1000	rplE_gene	1437211	1437768	+	1.08645
Caulobacter_crescentus NA1000	rpsH_gene	1438106	1438504	+	4.03656
Caulobacter_crescentus NA1000	rplF_gene	1438523	1439056	+	1.08959
Caulobacter_crescentus NA1000	rplR_gene	1439060	1439410	+	0.919121
Caulobacter_crescentus NA1000	rpmD_gene	1440030	1440215	+	0.846555
Caulobacter_crescentus NA1000	rplO_gene	1440388	1440873	+	0.381568
Caulobacter_crescentus NA1000	secY_gene	1441093	1442448	+	1.96104
Caulobacter_crescentus NA1000	adk_gene	1442583	1443158	+	1.25874
Caulobacter_crescentus NA1000	rpsK_gene	1443787	1444176	+	14.5761
Caulobacter_crescentus NA1000	rpoA_gene	1444254	1445270	+	3.49291
Caulobacter_crescentus NA1000	CCNA_01331_gene	1445267	1445473	-	3.94974
Caulobacter_crescentus NA1000	rplQ_gene	1445475	1445888	+	0.317327
Caulobacter_crescentus NA1000	CCNA_01333_gene	1446332	1446724	-	1.66274
Caulobacter_crescentus NA1000	CCNA_01334_gene	1446891	1447721	-	2.30143
Caulobacter_crescentus NA1000	CCNA_01335_gene	1447721	1448704	-	1.01159
Caulobacter_crescentus NA1000	CCNA_01336_gene	1448810	1450039	+	1.18544
Caulobacter_crescentus NA1000	CCNA_01337_gene	1450109	1451731	+	0.929504
Caulobacter_crescentus NA1000	CCNA_01338_gene	1451802	1452257	+	0.702977
Caulobacter_crescentus NA1000	CCNA_01339_gene	1452254	1452583	+	1.14976
Caulobacter_crescentus NA1000	CCNA_01340_gene	1452561	1454321	+	0.793894
Caulobacter_crescentus NA1000	CCNA_01341_gene	1454414	1455832	+	1.44861
Caulobacter_crescentus NA1000	CCNA_01342_gene	1455951	1457252	+	0.383133
Caulobacter_crescentus NA1000	CCNA_01343_gene	1457249	1458061	+	0.670402
Caulobacter_crescentus NA1000	CCNA_01344_gene	1458048	1458584	+	1.0224
Caulobacter_crescentus NA1000	CCNA_01345_gene	1458745	1459527	+	1.18454
Caulobacter_crescentus NA1000	CCNA_01346_gene	1459714	1460394	+	1.12024
Caulobacter_crescentus NA1000	CCNA_01347_gene	1460358	1461083	+	1.36564
Caulobacter_crescentus NA1000	CCNA_01348_gene	1461312	1462034	+	0.970107
Caulobacter_crescentus NA1000	CCNA_01349_gene	1462307	1462717	+	1.07662
Caulobacter_crescentus NA1000	CCNA_01350_gene	1462732	1463100	+	1.29637
Caulobacter_crescentus NA1000	CCNA_01351_gene	1463228	1463956	-	1.13526
Caulobacter_crescentus NA1000	CCNA_01352_gene	1463957	1465744	-	0.638747
Caulobacter_crescentus NA1000	CCNA_01353_gene	1465853	1467901	-	0.867517
Caulobacter_crescentus NA1000	idhA_gene	1468212	1469198	-	0.859233
Caulobacter_crescentus NA1000	iolR_gene	1469366	1470241	+	1.54429
Caulobacter_crescentus NA1000	iolC_gene	1470370	1472298	+	1.57137
Caulobacter_crescentus NA1000	iolD_gene	1472300	1474144	+	1.41476
Caulobacter_crescentus NA1000	iolE_gene	1474148	1475047	+	1.73871
Caulobacter_crescentus NA1000	iolB_gene	1475044	1475853	+	1.55217
Caulobacter_crescentus NA1000	iolA_gene	1475884	1477386	+	1.56214
Caulobacter_crescentus NA1000	CCNA_01361_gene	1477508	1477915	+	0.830535
Caulobacter_crescentus NA1000	phoP_gene	1477912	1478580	+	1.52388
Caulobacter_crescentus NA1000	phoQ_gene	1478577	1479935	+	1.08798
Caulobacter_crescentus NA1000	CCNA_01364_gene	1480166	1481191	+	1.17154
Caulobacter_crescentus NA1000	perP_gene	1481196	1481714	-	0.991144
Caulobacter_crescentus NA1000	CCNA_01366_gene	1482020	1482244	-	0.453792
Caulobacter_crescentus NA1000	CCNA_01367_gene	1482331	1483221	+	2.06018
Caulobacter_crescentus NA1000	CCNA_01368_gene	1483373	1484587	+	1.23589
Caulobacter_crescentus NA1000	CCNA_01369_gene	1484648	1485853	+	0.922776
Caulobacter_crescentus NA1000	CCNA_01370_gene	1485880	1486035	+	0.864776
Caulobacter_crescentus NA1000	CCNA_01371_gene	1486421	1486729	-	1.94949
Caulobacter_crescentus NA1000	CCNA_01372_gene	1486831	1487439	-	0.585147
Caulobacter_crescentus NA1000	CCNA_01373_gene	1487512	1488318	+	1.30706
Caulobacter_crescentus NA1000	CCNA_01374_gene	1488246	1490177	+	1.02717
Caulobacter_crescentus NA1000	CCNA_01375_gene	1490181	1490675	+	0.554363
Caulobacter_crescentus NA1000	CCNA_01376_gene	1490709	1491557	+	0.73603
Caulobacter_crescentus NA1000	CCNA_01377_gene	1492093	1492314	-	0.724102
Caulobacter_crescentus NA1000	CCNA_01378_gene	1492535	1493107	+	0.190554
Caulobacter_crescentus NA1000	rsaFb_gene	1493217	1494683	+	0.465699
Caulobacter_crescentus NA1000	popZ_gene	1494812	1495345	+	3.72118
Caulobacter_crescentus NA1000	valS_gene	1495472	1498192	+	1.82011
Caulobacter_crescentus NA1000	CCNA_01382_gene	1498487	1500238	+	0.86414
Caulobacter_crescentus NA1000	CCNA_01383_gene	1500243	1500605	+	1.03754
Caulobacter_crescentus NA1000	CCNA_01384_gene	1500699	1502186	-	0.984257
Caulobacter_crescentus NA1000	CCNA_01385_gene	1502238	1503038	+	0.658915
Caulobacter_crescentus NA1000	CCNA_01386_gene	1503106	1503879	-	0.741185
Caulobacter_crescentus NA1000	CCNA_01387_gene	1503930	1505177	+	0.92087
Caulobacter_crescentus NA1000	CCNA_01388_gene	1505184	1506251	+	1.04686
Caulobacter_crescentus NA1000	CCNA_01389_gene	1506300	1507313	+	1.07822
Caulobacter_crescentus NA1000	CCNA_01390_gene	1507389	1509002	+	1.12182
Caulobacter_crescentus NA1000	CCNA_01391_gene	1509037	1510149	+	1.5873
Caulobacter_crescentus NA1000	CCNA_01392_gene	1510305	1510772	+	2.44224
Caulobacter_crescentus NA1000	CCNA_01393_gene	1510803	1512428	-	3.99658
Caulobacter_crescentus NA1000	CCNA_01394_gene	1512465	1513286	-	4.20189
Caulobacter_crescentus NA1000	CCNA_01395_gene	1513437	1515113	+	5.5224
Caulobacter_crescentus NA1000	CCNA_01396_gene	1515188	1516918	+	1.01206
Caulobacter_crescentus NA1000	CCNA_01397_gene	1516960	1517832	+	0.868574
Caulobacter_crescentus NA1000	CCNA_01398_gene	1517840	1518478	+	1.24217
Caulobacter_crescentus NA1000	CCNA_01399_gene	1518556	1520088	-	0.838301
Caulobacter_crescentus NA1000	CCNA_01400_gene	1520115	1520453	-	1.03953
Caulobacter_crescentus NA1000	CCNA_01401_gene	1520583	1520759	-	15.1147
Caulobacter_crescentus NA1000	CCNA_01402_gene	1520687	1520953	-	1.69959
Caulobacter_crescentus NA1000	glyQ_gene	1520934	1521833	+	0.800959
Caulobacter_crescentus NA1000	glyS_gene	1521840	1523918	+	0.814878
Caulobacter_crescentus NA1000	CCNA_01405_gene	1524077	1524403	-	1.1825
Caulobacter_crescentus NA1000	CCNA_01406_gene	1524621	1525478	-	1.13727
Caulobacter_crescentus NA1000	CCNA_01407_gene	1525535	1526167	+	0.872489
Caulobacter_crescentus NA1000	CCNA_01408_gene	1526164	1526559	-	0.841649
Caulobacter_crescentus NA1000	CCNA_01409_gene	1526556	1527560	-	0.492118
Caulobacter_crescentus NA1000	CCNA_01410_gene	1527619	1529118	-	0.878568
Caulobacter_crescentus NA1000	CCNA_01411_gene	1529217	1529735	+	1.01426
Caulobacter_crescentus NA1000	CCNA_01412_gene	1529975	1531120	+	0.659387
Caulobacter_crescentus NA1000	CCNA_01413_gene	1531128	1531727	+	0.892103
Caulobacter_crescentus NA1000	CCNA_01414_gene	1531736	1532788	+	1.7699
Caulobacter_crescentus NA1000	CCNA_01415_gene	1532847	1533644	+	0.870714
Caulobacter_crescentus NA1000	CCNA_01416_gene	1533716	1534612	+	1.35763
Caulobacter_crescentus NA1000	CCNA_01417_gene	1534788	1536014	+	0.852392
Caulobacter_crescentus NA1000	CCNA_01418_gene	1536112	1536627	-	0.794769
Caulobacter_crescentus NA1000	glyA_gene	1536723	1538009	+	1.30705
Caulobacter_crescentus NA1000	nrdR_gene	1538042	1538515	+	0.709162
Caulobacter_crescentus NA1000	ribH_gene	1538581	1539045	+	1.56354
Caulobacter_crescentus NA1000	nusB_gene	1539042	1539491	+	1.90091
Caulobacter_crescentus NA1000	CCNA_01423_gene	1539451	1540509	+	1.2351
Caulobacter_crescentus NA1000	CCNA_01424_gene	1540651	1541166	+	1.13911
Caulobacter_crescentus NA1000	hppA_gene	1541409	1543547	+	0.831894
Caulobacter_crescentus NA1000	CCNA_01426_gene	1543638	1544192	-	1.03441
Caulobacter_crescentus NA1000	CCNA_01427_gene	1544458	1544940	-	0.384159
Caulobacter_crescentus NA1000	CCNA_01428_gene	1544876	1544995	+	0.767987
Caulobacter_crescentus NA1000	CCNA_01429_gene	1545062	1545592	+	0.609478
Caulobacter_crescentus NA1000	CCNA_01430_gene	1545577	1546116	+	0.454768
Caulobacter_crescentus NA1000	CCNA_01431_gene	1546325	1547374	+	0.80611
Caulobacter_crescentus NA1000	CCNA_01432_gene	1547371	1548348	+	0.528377
Caulobacter_crescentus NA1000	ihfA_gene	1548563	1548865	+	5.97005
Caulobacter_crescentus NA1000	CCNA_01434_gene	1548878	1549303	+	2.84762
Caulobacter_crescentus NA1000	CCNA_01435_gene	1549509	1549679	-	0.942109
Caulobacter_crescentus NA1000	CCNA_01436_gene	1549654	1549776	+	0.371724
Caulobacter_crescentus NA1000	CCNA_01437_gene	1549757	1550008	-	0.704455
Caulobacter_crescentus NA1000	CCNA_01438_gene	1550159	1551190	+	0.414337
Caulobacter_crescentus NA1000	CCNA_01439_gene	1551231	1552679	-	0.863889
Caulobacter_crescentus NA1000	rplM_gene	1552866	1553339	+	1.34471
Caulobacter_crescentus NA1000	rpsI_gene	1553343	1553816	+	0.923329
Caulobacter_crescentus NA1000	CCNA_01442_gene	1553908	1554861	+	2.04941
Caulobacter_crescentus NA1000	CCNA_01443_gene	1554869	1555501	-	2.17522
Caulobacter_crescentus NA1000	CCNA_01444_gene	1555589	1557352	-	3.61159
Caulobacter_crescentus NA1000	CCNA_01445_gene	1557541	1558137	+	0.775041
Caulobacter_crescentus NA1000	CCNA_01446_gene	1558246	1559466	+	1.00386
Caulobacter_crescentus NA1000	CCNA_01447_gene	1559503	1560792	+	1.75994
Caulobacter_crescentus NA1000	glpX_gene	1560867	1561820	+	0.922326
Caulobacter_crescentus NA1000	CCNA_01449_gene	1561848	1562858	+	0.104295
Caulobacter_crescentus NA1000	recJ_gene	1562926	1564746	+	0.747893
Caulobacter_crescentus NA1000	cspD_gene	1565243	1565833	+	2.59701
Caulobacter_crescentus NA1000	CCNA_01452_gene	1565802	1566356	+	0.947689
Caulobacter_crescentus NA1000	CCNA_01453_gene	1566524	1566829	+	0.918354
Caulobacter_crescentus NA1000	CCNA_01454_gene	1567097	1567315	-	1.54653
Caulobacter_crescentus NA1000	CCNA_01455_gene	1567279	1567407	-	1.71812
Caulobacter_crescentus NA1000	CCNA_01456_gene	1567607	1567735	-	1.21797
Caulobacter_crescentus NA1000	CCNA_01457_gene	1567625	1567876	+	1.32827
Caulobacter_crescentus NA1000	CCNA_01458_gene	1567879	1568187	+	2.92689
Caulobacter_crescentus NA1000	CCNA_01459_gene	1568188	1568445	+	1.91338
Caulobacter_crescentus NA1000	CCNA_01460_gene	1568518	1568736	+	3.20507
Caulobacter_crescentus NA1000	CCNA_01461_gene	1568854	1569069	+	3.49493
Caulobacter_crescentus NA1000	CCNA_01462_gene	1569294	1570469	-	1.21118
Caulobacter_crescentus NA1000	CCNA_01463_gene	1570667	1571776	-	1.2346
Caulobacter_crescentus NA1000	CCNA_01464_gene	1572066	1572458	-	1.72867
Caulobacter_crescentus NA1000	CCNA_01465_gene	1572606	1574201	+	2.08254
Caulobacter_crescentus NA1000	CCNA_01466_gene	1574323	1574727	-	2.00663
Caulobacter_crescentus NA1000	ccoN_gene	1574712	1576358	+	1.19522
Caulobacter_crescentus NA1000	ccoO_gene	1576367	1577110	+	1.3824
Caulobacter_crescentus NA1000	ccoQ_gene	1577107	1577274	+	3.72753
Caulobacter_crescentus NA1000	ccoP_gene	1577274	1578140	+	1.84592
Caulobacter_crescentus NA1000	fixG_gene	1578146	1579636	+	1.23103
Caulobacter_crescentus NA1000	fixH_gene	1579633	1580133	+	1.54678
Caulobacter_crescentus NA1000	fixI_gene	1580130	1582304	+	1.23997
Caulobacter_crescentus NA1000	ccoS_gene	1582301	1582468	+	1.66527
Caulobacter_crescentus NA1000	ompW_gene	1582599	1583243	+	1.60099
Caulobacter_crescentus NA1000	ftrB_gene	1583425	1584192	+	1.76698
Caulobacter_crescentus NA1000	hemN_gene	1584237	1585601	+	1.06937
Caulobacter_crescentus NA1000	CCNA_01478_gene	1585598	1586344	-	1.35211
Caulobacter_crescentus NA1000	CCNA_01479_gene	1586381	1588444	+	0.904768
Caulobacter_crescentus NA1000	CCNA_01480_gene	1588441	1588848	+	0.945316
Caulobacter_crescentus NA1000	CCNA_01481_gene	1588858	1590603	+	1.19306
Caulobacter_crescentus NA1000	CCNA_01482_gene	1590643	1590948	-	0.899012
Caulobacter_crescentus NA1000	CCNA_01483_gene	1590821	1591087	+	0.576037
Caulobacter_crescentus NA1000	CCNA_01484_gene	1591111	1591530	+	1.10938
Caulobacter_crescentus NA1000	CCNA_01485_gene	1591536	1592672	-	1.08666
Caulobacter_crescentus NA1000	CCNA_01486_gene	1592713	1593723	-	1.03062
Caulobacter_crescentus NA1000	CCNA_01487_gene	1593897	1594643	+	1.79685
Caulobacter_crescentus NA1000	CCNA_01488_gene	1594813	1596615	+	1.27918
Caulobacter_crescentus NA1000	CCNA_01489_gene	1596710	1598278	+	1.04618
Caulobacter_crescentus NA1000	CCNA_01490_gene	1598349	1599989	+	1.24919
Caulobacter_crescentus NA1000	CCNA_01491_gene	1599999	1601159	-	1.16975
Caulobacter_crescentus NA1000	CCNA_01492_gene	1601184	1602041	-	1.18102
Caulobacter_crescentus NA1000	CCNA_01493_gene	1602115	1603113	-	1.36854
Caulobacter_crescentus NA1000	CCNA_01494_gene	1603290	1604531	-	1.38306
Caulobacter_crescentus NA1000	CCNA_01495_gene	1604575	1606026	-	1.34895
Caulobacter_crescentus NA1000	CCNA_01496_gene	1606088	1606951	+	0.603104
Caulobacter_crescentus NA1000	CCNA_01497_gene	1606954	1607955	+	0.514196
Caulobacter_crescentus NA1000	CCNA_01498_gene	1608057	1609523	+	1.79292
Caulobacter_crescentus NA1000	CCNA_01499_gene	1609534	1610736	+	1.52039
Caulobacter_crescentus NA1000	CCNA_01500_gene	1610768	1611922	+	0.564908
Caulobacter_crescentus NA1000	CCNA_01501_gene	1611887	1612267	-	1.78318
Caulobacter_crescentus NA1000	CCNA_01503_gene	1612264	1613346	-	1.14336
Caulobacter_crescentus NA1000	CCNA_01502_gene	1613345	1614289	+	1.2055
Caulobacter_crescentus NA1000	recG_gene	1614298	1616394	-	1.27885
Caulobacter_crescentus NA1000	CCNA_01505_gene	1616437	1616739	-	1.44194
Caulobacter_crescentus NA1000	CCNA_01506_gene	1616805	1617545	-	1.06729
Caulobacter_crescentus NA1000	CCNA_01507_gene	1617542	1618201	-	0.939602
Caulobacter_crescentus NA1000	CCNA_01508_gene	1618206	1619015	-	1.05899
Caulobacter_crescentus NA1000	CCNA_01509_gene	1619099	1620277	-	1.04453
Caulobacter_crescentus NA1000	CCNA_01510_gene	1620483	1620866	+	1.23829
Caulobacter_crescentus NA1000	CCNA_01511_gene	1620866	1621768	+	1.20274
Caulobacter_crescentus NA1000	CCNA_01512_gene	1621899	1622564	+	1.8091
Caulobacter_crescentus NA1000	CCNA_01513_gene	1622843	1623826	+	1.39839
Caulobacter_crescentus NA1000	CCNA_01514_gene	1623823	1624323	+	1.11219
Caulobacter_crescentus NA1000	CCNA_01515_gene	1624314	1625594	+	0.97277
Caulobacter_crescentus NA1000	CCNA_01516_gene	1625780	1626412	-	1.10462
Caulobacter_crescentus NA1000	CCNA_01517_gene	1626548	1627576	-	1.44427
Caulobacter_crescentus NA1000	CCNA_01518_gene	1627630	1628145	-	1.38951
Caulobacter_crescentus NA1000	CCNA_01519_gene	1628266	1629102	+	2.30123
Caulobacter_crescentus NA1000	CCNA_01520_gene	1629134	1629508	+	2.50744
Caulobacter_crescentus NA1000	CCNA_01521_gene	1629643	1630458	-	2.30449
Caulobacter_crescentus NA1000	CCNA_01522_gene	1630557	1631426	-	1.23332
Caulobacter_crescentus NA1000	flmH_gene	1631535	1632125	-	1.19951
Caulobacter_crescentus NA1000	flbA_gene	1632277	1634067	-	0.960857
Caulobacter_crescentus NA1000	flbT_gene	1634266	1634691	+	0.757954
Caulobacter_crescentus NA1000	flaF_gene	1634651	1635013	+	2.96989
Caulobacter_crescentus NA1000	fljL_gene	1635261	1636082	+	0.755168
Caulobacter_crescentus NA1000	fljK_gene	1636359	1637180	+	1.35395
Caulobacter_crescentus NA1000	CCNA_01529_gene	1637293	1637661	+	0.989444
Caulobacter_crescentus NA1000	CCNA_01530_gene	1637841	1638677	+	1.31724
Caulobacter_crescentus NA1000	CCNA_01531_gene	1638743	1639297	+	1.35963
Caulobacter_crescentus NA1000	flaY_gene	1639377	1642241	+	0.868631
Caulobacter_crescentus NA1000	CCNA_01533_gene	1642303	1642992	+	1.16712
Caulobacter_crescentus NA1000	CCNA_01534_gene	1643010	1643408	+	1.1939
Caulobacter_crescentus NA1000	CCNA_01535_gene	1643665	1644168	+	0.985598
Caulobacter_crescentus NA1000	CCNA_01536_gene	1644219	1645001	+	1.48914
Caulobacter_crescentus NA1000	CCNA_01537_gene	1645354	1645890	-	1.47547
Caulobacter_crescentus NA1000	CCNA_01538_gene	1646212	1648902	+	0.487609
Caulobacter_crescentus NA1000	CCNA_01539_gene	1649458	1650156	-	1.10883
Caulobacter_crescentus NA1000	CCNA_01540_gene	1650112	1650216	+	1.24888
Caulobacter_crescentus NA1000	CCNA_01541_gene	1650282	1651178	+	1.56136
Caulobacter_crescentus NA1000	CCNA_01542_gene	1651185	1653455	-	1.79038
Caulobacter_crescentus NA1000	CCNA_01543_gene	1653545	1654885	-	1.59713
Caulobacter_crescentus NA1000	CCNA_01544_gene	1654842	1655063	+	6.0598
Caulobacter_crescentus NA1000	CCNA_01545_gene	1655039	1656220	+	1.46703
Caulobacter_crescentus NA1000	CCNA_01546_gene	1656352	1658577	-	1.47165
Caulobacter_crescentus NA1000	CCNA_01547_gene	1659435	1661144	+	1.12953
Caulobacter_crescentus NA1000	CCNA_01548_gene	1661146	1662360	+	0.935199
Caulobacter_crescentus NA1000	CCNA_01549_gene	1662374	1664281	-	1.27954
Caulobacter_crescentus NA1000	CCNA_01550_gene	1664281	1665261	-	1.34884
Caulobacter_crescentus NA1000	CCNA_01551_gene	1665480	1665698	+	3.09123
Caulobacter_crescentus NA1000	tipN_gene	1665871	1668519	+	1.31902
Caulobacter_crescentus NA1000	CCNA_01553_gene	1668534	1669094	+	1.00999
Caulobacter_crescentus NA1000	CCNA_01554_gene	1669091	1670539	-	1.6139
Caulobacter_crescentus NA1000	CCNA_01555_gene	1670626	1672134	-	1.50876
Caulobacter_crescentus NA1000	CCNA_01556_gene	1672295	1673368	+	0.583888
Caulobacter_crescentus NA1000	CCNA_01557_gene	1673476	1674939	+	1.38195
Caulobacter_crescentus NA1000	CCNA_01558_gene	1674964	1675803	+	1.15074
Caulobacter_crescentus NA1000	fabG_gene	1675960	1676727	+	2.57837
Caulobacter_crescentus NA1000	CCNA_01560_gene	1676914	1679643	+	1.69079
Caulobacter_crescentus NA1000	CCNA_01561_gene	1679798	1680181	+	2.65542
Caulobacter_crescentus NA1000	CCNA_01562_gene	1680175	1680849	+	1.22737
Caulobacter_crescentus NA1000	CCNA_01563_gene	1680856	1681962	+	1.28787
Caulobacter_crescentus NA1000	CCNA_01564_gene	1681959	1682195	-	1.98163
Caulobacter_crescentus NA1000	CCNA_01565_gene	1682117	1682677	-	1.78955
Caulobacter_crescentus NA1000	CCNA_01566_gene	1682996	1683307	-	3.22783
Caulobacter_crescentus NA1000	CCNA_01567_gene	1683567	1684652	+	1.24624
Caulobacter_crescentus NA1000	CCNA_01568_gene	1684726	1686171	+	0.890435
Caulobacter_crescentus NA1000	CCNA_01569_gene	1686283	1687005	+	1.63193
Caulobacter_crescentus NA1000	CCNA_01570_gene	1687082	1688644	+	1.18747
Caulobacter_crescentus NA1000	CCNA_01571_gene	1688684	1689097	-	1.51843
Caulobacter_crescentus NA1000	CCNA_01572_gene	1689094	1689768	-	1.60381
Caulobacter_crescentus NA1000	CCNA_01573_gene	1689765	1690118	-	1.72822
Caulobacter_crescentus NA1000	CCNA_01574_gene	1690173	1690907	+	1.16976
Caulobacter_crescentus NA1000	CCNA_01575_gene	1690968	1692194	-	1.30916
Caulobacter_crescentus NA1000	CCNA_01576_gene	1692309	1693604	-	1.09262
Caulobacter_crescentus NA1000	CCNA_01577_gene	1693632	1694450	-	1.97781
Caulobacter_crescentus NA1000	CCNA_01578_gene	1694679	1695041	+	1.00571
Caulobacter_crescentus NA1000	CCNA_01579_gene	1695303	1696811	+	0.916556
Caulobacter_crescentus NA1000	CCNA_01580_gene	1697078	1697533	+	1.71634
Caulobacter_crescentus NA1000	CCNA_01581_gene	1697642	1697974	+	1.74271
Caulobacter_crescentus NA1000	CCNA_01582_gene	1698089	1698451	+	0.865788
Caulobacter_crescentus NA1000	CCNA_01583_gene	1698521	1699561	-	1.22574
Caulobacter_crescentus NA1000	CCNA_01584_gene	1699686	1702070	-	1.20407
Caulobacter_crescentus NA1000	CCNA_01585_gene	1702356	1704437	-	1.23372
Caulobacter_crescentus NA1000	CCNA_01586_gene	1704585	1705310	+	1.41248
Caulobacter_crescentus NA1000	CCNA_01587_gene	1705307	1706755	+	1.35363
Caulobacter_crescentus NA1000	CCNA_01588_gene	1706752	1708107	+	1.04471
Caulobacter_crescentus NA1000	CCNA_01589_gene	1708112	1709248	-	1.08449
Caulobacter_crescentus NA1000	ligA_gene	1709381	1711732	+	1.001
Caulobacter_crescentus NA1000	CCNA_01591_gene	1711708	1712337	+	1.53828
Caulobacter_crescentus NA1000	CCNA_01592_gene	1712453	1712881	+	1.03385
Caulobacter_crescentus NA1000	CCNA_01593_gene	1713020	1714831	-	1.50686
Caulobacter_crescentus NA1000	CCNA_01594_gene	1715035	1715901	-	1.27599
Caulobacter_crescentus NA1000	CCNA_01595_gene	1715941	1716435	-	1.18136
Caulobacter_crescentus NA1000	uvrD_gene	1716478	1718913	-	1.7098
Caulobacter_crescentus NA1000	CCNA_01597_gene	1718983	1719228	-	2.37434
Caulobacter_crescentus NA1000	CCNA_01598_gene	1719348	1720859	+	1.42575
Caulobacter_crescentus NA1000	CCNA_01599_gene	1720927	1721103	-	3.06004
Caulobacter_crescentus NA1000	CCNA_01600_gene	1721109	1722017	-	1.48134
Caulobacter_crescentus NA1000	CCNA_01601_gene	1722154	1722390	+	1.21842
Caulobacter_crescentus NA1000	CCNA_01602_gene	1722517	1723155	+	1.2803
Caulobacter_crescentus NA1000	CCNA_01603_gene	1723294	1724496	-	1.99941
Caulobacter_crescentus NA1000	CCNA_01604_gene	1724760	1725353	+	1.44863
Caulobacter_crescentus NA1000	CCNA_01605_gene	1725350	1725889	-	1.8892
Caulobacter_crescentus NA1000	CCNA_01606_gene	1725900	1726562	-	1.50012
Caulobacter_crescentus NA1000	CCNA_01607_gene	1726781	1727500	+	3.92524
Caulobacter_crescentus NA1000	CCNA_01608_gene	1727463	1728137	-	1.3537
Caulobacter_crescentus NA1000	CCNA_01609_gene	1728187	1730142	+	1.19223
Caulobacter_crescentus NA1000	CCNA_01610_gene	1730384	1731958	+	1.35481
Caulobacter_crescentus NA1000	CCNA_01611_gene	1732085	1732963	+	0.764693
Caulobacter_crescentus NA1000	mreB_gene	1733317	1734360	+	1.72825
Caulobacter_crescentus NA1000	CCNA_01615_gene	1735967	1737985	+	0.964885
Caulobacter_crescentus NA1000	rodA_gene	1737982	1739139	+	1.28492
Caulobacter_crescentus NA1000	CCNA_01617_gene	1739139	1739690	+	1.02824
Caulobacter_crescentus NA1000	CCNA_01618_gene	1739738	1740415	-	0.147277
Caulobacter_crescentus NA1000	CCNA_01619_gene	1740418	1741014	-	0.832994
Caulobacter_crescentus NA1000	CCNA_01620_gene	1741064	1741558	+	2.87545
Caulobacter_crescentus NA1000	CCNA_01621_gene	1741687	1742046	+	6.69526
Caulobacter_crescentus NA1000	spoT_gene	1742148	1744376	+	0.774014
Caulobacter_crescentus NA1000	CCNA_01623_gene	1744514	1744933	-	1.28059
Caulobacter_crescentus NA1000	pyrE_gene	1745014	1745598	+	0.158798
Caulobacter_crescentus NA1000	CCNA_01625_gene	1745770	1747389	-	1.12288
Caulobacter_crescentus NA1000	CCNA_01626_gene	1747568	1748332	+	1.11834
Caulobacter_crescentus NA1000	acpS_gene	1748329	1748730	+	0.694556
Caulobacter_crescentus NA1000	CCNA_01628_gene	1748742	1749035	+	0.944271
Caulobacter_crescentus NA1000	CCNA_01629_gene	1749159	1750004	+	1.44292
Caulobacter_crescentus NA1000	CCNA_01630_gene	1750026	1750721	+	1.58408
Caulobacter_crescentus NA1000	CCNA_01631_gene	1750823	1750978	-	1.10608
Caulobacter_crescentus NA1000	CCNA_01632_gene	1751025	1751486	-	1.33281
Caulobacter_crescentus NA1000	era_gene	1751636	1752586	+	2.36091
Caulobacter_crescentus NA1000	CCNA_01634_gene	1752579	1753430	+	1.2264
Caulobacter_crescentus NA1000	recO_gene	1753433	1754164	+	2.05422
Caulobacter_crescentus NA1000	CCNA_01636_gene	1754218	1755804	+	1.20043
Caulobacter_crescentus NA1000	CCNA_01637_gene	1755866	1758145	+	0.0538361
Caulobacter_crescentus NA1000	CCNA_01638_gene	1758142	1759530	+	0.282126
Caulobacter_crescentus NA1000	CCNA_01639_gene	1759642	1760952	+	1.25537
Caulobacter_crescentus NA1000	CCNA_01640_gene	1760990	1761952	+	1.7581
Caulobacter_crescentus NA1000	CCNA_01641_gene	1761961	1762896	+	1.53716
Caulobacter_crescentus NA1000	CCNA_01642_gene	1762909	1763676	+	1.37955
Caulobacter_crescentus NA1000	CCNA_01643_gene	1763716	1764555	-	0.45505
Caulobacter_crescentus NA1000	CCNA_01644_gene	1764656	1765552	-	2.45374
Caulobacter_crescentus NA1000	CCNA_01645_gene	1765667	1766527	+	1.58609
Caulobacter_crescentus NA1000	CCNA_01646_gene	1766524	1767183	-	1.49919
Caulobacter_crescentus NA1000	CCNA_01647_gene	1767180	1768334	-	1.5195
Caulobacter_crescentus NA1000	CCNA_01648_gene	1768405	1769667	+	1.69668
Caulobacter_crescentus NA1000	CCNA_01649_gene	1769664	1770605	+	1.65384
Caulobacter_crescentus NA1000	CCNA_01650_gene	1770655	1771179	-	2.05448
Caulobacter_crescentus NA1000	CCNA_01651_gene	1771304	1774063	+	0.401924
Caulobacter_crescentus NA1000	coaD_gene	1774090	1774581	+	1.24551
Caulobacter_crescentus NA1000	CCNA_01653_gene	1774739	1775572	+	2.12332
Caulobacter_crescentus NA1000	CCNA_01654_gene	1775569	1776417	+	2.17968
Caulobacter_crescentus NA1000	CCNA_01655_gene	1776509	1776976	+	1.19218
Caulobacter_crescentus NA1000	CCNA_01656_gene	1777143	1778120	-	1.50396
Caulobacter_crescentus NA1000	CCNA_01657_gene	1778162	1778806	-	1.57505
Caulobacter_crescentus NA1000	queA_gene	1778893	1779993	+	1.35078
Caulobacter_crescentus NA1000	tgt_gene	1779993	1781108	+	1.05154
Caulobacter_crescentus NA1000	CCNA_01660_gene	1781219	1781911	-	1.46933
Caulobacter_crescentus NA1000	CCNA_01661_gene	1782217	1782321	-	0.945907
Caulobacter_crescentus NA1000	CCNA_01662_gene	1782235	1782549	+	0.968378
Caulobacter_crescentus NA1000	CCNA_01663_gene	1782651	1784363	+	0.899853
Caulobacter_crescentus NA1000	CCNA_01664_gene	1784375	1786435	+	1.37184
Caulobacter_crescentus NA1000	CCNA_01665_gene	1786463	1787056	+	2.18266
Caulobacter_crescentus NA1000	CCNA_01666_gene	1787056	1789734	+	1.07277
Caulobacter_crescentus NA1000	CCNA_01667_gene	1789742	1790440	+	1.93496
Caulobacter_crescentus NA1000	CCNA_01668_gene	1790704	1791576	+	1.33981
Caulobacter_crescentus NA1000	CCNA_01669_gene	1791576	1792433	+	1.24827
Caulobacter_crescentus NA1000	CCNA_01670_gene	1792450	1793469	+	1.60274
Caulobacter_crescentus NA1000	CCNA_01671_gene	1793574	1793930	+	3.13035
Caulobacter_crescentus NA1000	CCNA_01672_gene	1794029	1795006	-	1.49616
Caulobacter_crescentus NA1000	CCNA_01673_gene	1795018	1795965	-	1.32652
Caulobacter_crescentus NA1000	CCNA_01674_gene	1795962	1797443	-	1.23891
Caulobacter_crescentus NA1000	CCNA_01675_gene	1797735	1799519	+	0.349024
Caulobacter_crescentus NA1000	CCNA_01676_gene	1799516	1803712	+	1.92974
Caulobacter_crescentus NA1000	CCNA_01677_gene	1803814	1805058	+	0.221617
Caulobacter_crescentus NA1000	CCNA_01678_gene	1805059	1806063	+	1.95738
Caulobacter_crescentus NA1000	CCNA_01679_gene	1806060	1807517	+	1.93207
Caulobacter_crescentus NA1000	CCNA_01680_gene	1807514	1808854	+	1.42452
Caulobacter_crescentus NA1000	CCNA_01681_gene	1808851	1809357	+	1.81188
Caulobacter_crescentus NA1000	CCNA_01682_gene	1809354	1810163	-	1.55629
Caulobacter_crescentus NA1000	CCNA_01683_gene	1810261	1811511	+	1.13582
Caulobacter_crescentus NA1000	phhA_gene	1811466	1812350	-	1.13059
Caulobacter_crescentus NA1000	CCNA_01685_gene	1812515	1812844	-	0.550475
Caulobacter_crescentus NA1000	CCNA_01686_gene	1812889	1814112	+	1.23378
Caulobacter_crescentus NA1000	CCNA_01687_gene	1814109	1814819	+	1.16179
Caulobacter_crescentus NA1000	CCNA_01688_gene	1814816	1815859	+	1.24805
Caulobacter_crescentus NA1000	CCNA_01689_gene	1815952	1817415	+	0.687317
Caulobacter_crescentus NA1000	CCNA_01690_gene	1817419	1817814	+	1.15165
Caulobacter_crescentus NA1000	CCNA_01691_gene	1817814	1819091	+	1.12175
Caulobacter_crescentus NA1000	guaA_gene	1819124	1820686	+	0.634179
Caulobacter_crescentus NA1000	CCNA_01693_gene	1820814	1821710	-	1.47961
Caulobacter_crescentus NA1000	CCNA_01694_gene	1821724	1823658	-	1.37044
Caulobacter_crescentus NA1000	CCNA_01695_gene	1823677	1826589	-	1.21014
Caulobacter_crescentus NA1000	CCNA_01696_gene	1826794	1828470	-	1.13805
Caulobacter_crescentus NA1000	CCNA_01697_gene	1828520	1829644	+	1.55017
Caulobacter_crescentus NA1000	CCNA_01698_gene	1829641	1830516	+	1.28846
Caulobacter_crescentus NA1000	CCNA_01699_gene	1830513	1831520	-	1.57399
Caulobacter_crescentus NA1000	CCNA_01700_gene	1831698	1832939	+	1.24519
Caulobacter_crescentus NA1000	CCNA_01701_gene	1832940	1833926	+	1.4021
Caulobacter_crescentus NA1000	CCNA_01702_gene	1833926	1835056	+	1.23333
Caulobacter_crescentus NA1000	CCNA_01703_gene	1835056	1836111	+	1.57421
Caulobacter_crescentus NA1000	CCNA_01704_gene	1836139	1836501	+	1.02755
Caulobacter_crescentus NA1000	CCNA_01705_gene	1836721	1837566	-	1.63307
Caulobacter_crescentus NA1000	CCNA_01706_gene	1837718	1839457	+	1.48723
Caulobacter_crescentus NA1000	CCNA_01707_gene	1839457	1840005	+	1.25218
Caulobacter_crescentus NA1000	CCNA_01708_gene	1840110	1840661	+	1.43482
Caulobacter_crescentus NA1000	CCNA_01709_gene	1840745	1841074	-	0.503586
Caulobacter_crescentus NA1000	CCNA_01710_gene	1841077	1842606	-	1.40482
Caulobacter_crescentus NA1000	CCNA_01711_gene	1842780	1844255	-	1.33083
Caulobacter_crescentus NA1000	CCNA_01712_gene	1844245	1844628	-	1.08218
Caulobacter_crescentus NA1000	CCNA_01713_gene	1844752	1845330	+	1.70706
Caulobacter_crescentus NA1000	CCNA_01714_gene	1845378	1845773	+	0.971272
Caulobacter_crescentus NA1000	CCNA_01715_gene	1845927	1846565	+	1.6018
Caulobacter_crescentus NA1000	CCNA_01716_gene	1846602	1846787	+	1.38141
Caulobacter_crescentus NA1000	CCNA_01717_gene	1846800	1847210	+	0.381639
Caulobacter_crescentus NA1000	CCNA_01718_gene	1847210	1847725	+	2.07143
Caulobacter_crescentus NA1000	CCNA_01719_gene	1847722	1848030	+	4.24343
Caulobacter_crescentus NA1000	CCNA_01720_gene	1848035	1848565	-	0.617383
Caulobacter_crescentus NA1000	CCNA_01721_gene	1848549	1849133	+	2.4843
Caulobacter_crescentus NA1000	CCNA_01722_gene	1849102	1849506	+	1.20878
Caulobacter_crescentus NA1000	panB_gene	1849599	1850426	+	1.11513
Caulobacter_crescentus NA1000	CCNA_01724_gene	1850579	1851331	+	0.61951
Caulobacter_crescentus NA1000	CCNA_01725_gene	1851328	1852758	+	2.76602
Caulobacter_crescentus NA1000	engA_gene	1852884	1854650	+	1.50618
Caulobacter_crescentus NA1000	CCNA_01727_gene	1854729	1856273	-	0.872317
Caulobacter_crescentus NA1000	CCNA_01728_gene	1856420	1857175	-	1.03935
Caulobacter_crescentus NA1000	CCNA_01729_gene	1857224	1858237	-	1.34082
Caulobacter_crescentus NA1000	CCNA_01730_gene	1858257	1859759	-	0.169567
Caulobacter_crescentus NA1000	CCNA_01731_gene	1859756	1860373	-	0.936995
Caulobacter_crescentus NA1000	CCNA_01732_gene	1860370	1861752	-	0.911881
Caulobacter_crescentus NA1000	CCNA_01733_gene	1861826	1862920	-	1.35653
Caulobacter_crescentus NA1000	CCNA_01734_gene	1862960	1863646	-	0.948716
Caulobacter_crescentus NA1000	CCNA_01735_gene	1863704	1864189	-	4.53919
Caulobacter_crescentus NA1000	CCNA_01736_gene	1864287	1864886	+	2.44732
Caulobacter_crescentus NA1000	CCNA_01737_gene	1864901	1866424	-	2.372
Caulobacter_crescentus NA1000	CCNA_01738_gene	1866634	1869063	-	1.44581
Caulobacter_crescentus NA1000	rplI_gene	1869268	1869852	-	0.758612
Caulobacter_crescentus NA1000	rpsR_gene	1869866	1870144	-	3.89831
Caulobacter_crescentus NA1000	rpsF_gene	1870159	1870539	-	7.75045
Caulobacter_crescentus NA1000	CCNA_01742_gene	1870808	1871467	+	0.567416
Caulobacter_crescentus NA1000	CCNA_01743_gene	1871442	1872251	-	1.44262
Caulobacter_crescentus NA1000	CCNA_01744_gene	1872325	1873437	-	1.27981
Caulobacter_crescentus NA1000	CCNA_01745_gene	1873509	1874042	-	1.36536
Caulobacter_crescentus NA1000	CCNA_01746_gene	1874210	1875154	+	0.998462
Caulobacter_crescentus NA1000	CCNA_01747_gene	1875173	1875913	+	1.18259
Caulobacter_crescentus NA1000	CCNA_01748_gene	1875935	1876864	+	0.895825
Caulobacter_crescentus NA1000	acpP_gene	1877029	1877265	+	0.522494
Caulobacter_crescentus NA1000	CCNA_01750_gene	1877432	1878712	+	0.676543
Caulobacter_crescentus NA1000	CCNA_01751_gene	1878709	1879809	+	4.59828
Caulobacter_crescentus NA1000	CCNA_01752_gene	1879813	1880694	+	1.24784
Caulobacter_crescentus NA1000	gmk_gene	1880687	1881328	+	1.13141
Caulobacter_crescentus NA1000	CCNA_01754_gene	1881367	1881672	-	1.29141
Caulobacter_crescentus NA1000	CCNA_01755_gene	1881785	1883452	-	1.31775
Caulobacter_crescentus NA1000	CCNA_01756_gene	1883535	1883654	-	2.80401
Caulobacter_crescentus NA1000	ksgA_gene	1883718	1884563	-	1.76725
Caulobacter_crescentus NA1000	pdxA_gene	1884593	1885594	-	3.37846
Caulobacter_crescentus NA1000	CCNA_01759_gene	1885591	1886940	-	1.43565
Caulobacter_crescentus NA1000	CCNA_01760_gene	1887107	1889536	-	0.990376
Caulobacter_crescentus NA1000	CCNA_01761_gene	1889529	1890635	-	0.158467
Caulobacter_crescentus NA1000	CCNA_01762_gene	1890632	1891771	-	0.809554
Caulobacter_crescentus NA1000	CCNA_01763_gene	1891999	1893480	+	1.15482
Caulobacter_crescentus NA1000	CCNA_01764_gene	1893601	1894062	+	2.61471
Caulobacter_crescentus NA1000	CCNA_01765_gene	1894059	1894400	+	6.43878
Caulobacter_crescentus NA1000	CCNA_01766_gene	1894443	1895270	-	1.26506
Caulobacter_crescentus NA1000	CCNA_01767_gene	1895306	1895821	+	2.64903
Caulobacter_crescentus NA1000	CCNA_01768_gene	1895834	1896256	-	2.45475
Caulobacter_crescentus NA1000	CCNA_01769_gene	1896310	1898175	-	1.35137
Caulobacter_crescentus NA1000	ndk_gene	1898272	1898691	+	1.03279
Caulobacter_crescentus NA1000	CCNA_01771_gene	1898688	1898930	-	1.5026
Caulobacter_crescentus NA1000	CCNA_01772_gene	1899035	1899412	+	1.37329
Caulobacter_crescentus NA1000	CCNA_01773_gene	1899409	1900026	-	1.88731
Caulobacter_crescentus NA1000	CCNA_01774_gene	1900105	1900686	-	0.088421
Caulobacter_crescentus NA1000	CCNA_01775_gene	1900847	1901872	-	0.568738
Caulobacter_crescentus NA1000	CCNA_01776_gene	1901998	1903167	+	0.992999
Caulobacter_crescentus NA1000	CCNA_01777_gene	1903369	1905099	+	1.79234
Caulobacter_crescentus NA1000	CCNA_01778_gene	1905204	1906496	+	1.36009
Caulobacter_crescentus NA1000	CCNA_01779_gene	1906529	1906882	-	1.25568
Caulobacter_crescentus NA1000	CCNA_01780_gene	1906954	1908453	-	2.55131
Caulobacter_crescentus NA1000	CCNA_01781_gene	1908544	1908939	-	1.71505
Caulobacter_crescentus NA1000	CCNA_01782_gene	1908936	1911074	-	0.384542
Caulobacter_crescentus NA1000	CCNA_01783_gene	1911358	1912050	-	1.62973
Caulobacter_crescentus NA1000	CCNA_01784_gene	1912227	1912619	-	1.17989
Caulobacter_crescentus NA1000	CCNA_01785_gene	1912486	1913097	-	0.808655
Caulobacter_crescentus NA1000	CCNA_01786_gene	1913996	1914736	+	1.58951
Caulobacter_crescentus NA1000	CCNA_01787_gene	1914921	1915856	-	1.47094
Caulobacter_crescentus NA1000	CCNA_01788_gene	1916111	1916470	-	2.17199
Caulobacter_crescentus NA1000	CCNA_01789_gene	1916649	1917164	-	1.64175
Caulobacter_crescentus NA1000	CCNA_01790_gene	1917304	1917771	+	4.82884
Caulobacter_crescentus NA1000	pyrG_gene	1917887	1919539	+	1.0633
Caulobacter_crescentus NA1000	rpmF_gene	1919654	1919836	+	0.160722
Caulobacter_crescentus NA1000	CCNA_01793_gene	1919960	1920958	+	0.618321
Caulobacter_crescentus NA1000	CCNA_01794_gene	1920971	1921783	-	1.07749
Caulobacter_crescentus NA1000	eno_gene	1921855	1923135	+	0.410372
Caulobacter_crescentus NA1000	CCNA_01796_gene	1923329	1923436	+	3.83154
Caulobacter_crescentus NA1000	CCNA_01797_gene	1923489	1923791	+	6.3747
Caulobacter_crescentus NA1000	CCNA_01798_gene	1923866	1924015	-	3.11474
Caulobacter_crescentus NA1000	CCNA_01799_gene	1923957	1924988	+	0.30344
Caulobacter_crescentus NA1000	CCNA_01800_gene	1924985	1926337	+	1.62507
Caulobacter_crescentus NA1000	CCNA_01801_gene	1926343	1926795	+	1.35593
Caulobacter_crescentus NA1000	CCNA_01802_gene	1926792	1926908	+	2.0195
Caulobacter_crescentus NA1000	CCNA_01803_gene	1926921	1928207	+	0.917787
Caulobacter_crescentus NA1000	CCNA_01804_gene	1928226	1928708	+	1.28225
Caulobacter_crescentus NA1000	CCNA_01805_gene	1928791	1930191	+	1.33354
Caulobacter_crescentus NA1000	CCNA_01806_gene	1930211	1931668	+	1.38246
Caulobacter_crescentus NA1000	CCNA_01807_gene	1931701	1933254	-	1.08098
Caulobacter_crescentus NA1000	CCNA_01808_gene	1933343	1934419	-	2.16617
Caulobacter_crescentus NA1000	CCNA_01809_gene	1934502	1935479	+	2.92902
Caulobacter_crescentus NA1000	CCNA_01810_gene	1935483	1935929	+	4.30448
Caulobacter_crescentus NA1000	CCNA_01811_gene	1935926	1936417	-	1.24993
Caulobacter_crescentus NA1000	ispDF_gene	1936456	1937604	-	0.904081
Caulobacter_crescentus NA1000	CCNA_01813_gene	1937704	1938711	+	1.28168
Caulobacter_crescentus NA1000	CCNA_01814_gene	1938708	1939829	+	0.906369
Caulobacter_crescentus NA1000	CCNA_01815_gene	1939826	1941247	+	0.657123
Caulobacter_crescentus NA1000	CCNA_01816_gene	1941312	1943555	+	1.01963
Caulobacter_crescentus NA1000	CCNA_01817_gene	1943552	1944940	+	0.76718
Caulobacter_crescentus NA1000	CCNA_01818_gene	1944941	1945804	+	1.53254
Caulobacter_crescentus NA1000	hfq_gene	1945962	1946210	+	7.87869
Caulobacter_crescentus NA1000	CCNA_01820_gene	1946223	1947563	+	2.08012
Caulobacter_crescentus NA1000	mazG_gene	1947560	1948327	-	1.68288
Caulobacter_crescentus NA1000	CCNA_01822_gene	1948350	1949762	-	1.22842
Caulobacter_crescentus NA1000	CCNA_01823_gene	1950040	1950258	-	2.07034
Caulobacter_crescentus NA1000	CCNA_01824_gene	1950334	1950669	-	2.22671
Caulobacter_crescentus NA1000	CCNA_01825_gene	1950933	1951280	-	1.89199
Caulobacter_crescentus NA1000	CCNA_01826_gene	1951298	1953250	+	1.54193
Caulobacter_crescentus NA1000	CCNA_01827_gene	1953316	1954770	+	2.07454
Caulobacter_crescentus NA1000	CCNA_01828_gene	1954767	1955342	-	1.86012
Caulobacter_crescentus NA1000	CCNA_01829_gene	1955493	1956539	+	1.57631
Caulobacter_crescentus NA1000	CCNA_01830_gene	1956674	1959535	+	1.17984
Caulobacter_crescentus NA1000	CCNA_01831_gene	1959650	1961173	+	1.52991
Caulobacter_crescentus NA1000	CCNA_01832_gene	1961359	1963485	+	1.52587
Caulobacter_crescentus NA1000	CCNA_01833_gene	1963485	1964894	+	1.76545
Caulobacter_crescentus NA1000	CCNA_01834_gene	1965009	1967531	-	1.73736
Caulobacter_crescentus NA1000	CCNA_01835_gene	1967528	1968214	-	6.0476
Caulobacter_crescentus NA1000	CCNA_01836_gene	1968272	1968904	+	1.84303
Caulobacter_crescentus NA1000	CCNA_01837_gene	1969053	1970081	-	0.948359
Caulobacter_crescentus NA1000	CCNA_01838_gene	1970511	1970780	-	3.26458
Caulobacter_crescentus NA1000	CCNA_01839_gene	1970703	1970840	+	1.99204
Caulobacter_crescentus NA1000	CCNA_01840_gene	1970882	1972324	-	1.24277
Caulobacter_crescentus NA1000	CCNA_01841_gene	1972490	1974109	+	1.41584
Caulobacter_crescentus NA1000	CCNA_01842_gene	1974143	1974370	+	6.67989
Caulobacter_crescentus NA1000	CCNA_01843_gene	1974451	1976028	+	1.50772
Caulobacter_crescentus NA1000	CCNA_01844_gene	1976177	1976803	-	1.71173
Caulobacter_crescentus NA1000	CCNA_01845_gene	1977086	1977619	-	2.2073
Caulobacter_crescentus NA1000	CCNA_01846_gene	1977612	1978958	-	1.10689
Caulobacter_crescentus NA1000	CCNA_01847_gene	1978955	1979692	-	1.97466
Caulobacter_crescentus NA1000	qoxD_gene	1979689	1980078	-	2.26702
Caulobacter_crescentus NA1000	qoxC_gene	1980075	1980701	-	2.02629
Caulobacter_crescentus NA1000	qoxB_gene	1980704	1982701	-	1.41308
Caulobacter_crescentus NA1000	qoxA_gene	1982720	1983781	-	2.20597
Caulobacter_crescentus NA1000	CCNA_01852_gene	1983992	1985332	+	1.51107
Caulobacter_crescentus NA1000	CCNA_01853_gene	1985425	1985829	+	1.82594
Caulobacter_crescentus NA1000	CCNA_01854_gene	1985974	1986639	+	1.50465
Caulobacter_crescentus NA1000	CCNA_01855_gene	1986769	1987485	+	1.15624
Caulobacter_crescentus NA1000	CCNA_01856_gene	1987428	1989626	+	1.34027
Caulobacter_crescentus NA1000	CCNA_01857_gene	1989653	1990909	+	1.02376
Caulobacter_crescentus NA1000	CCNA_01858_gene	1990867	1991769	+	0.93567
Caulobacter_crescentus NA1000	CCNA_01859_gene	1991852	1993885	+	1.3296
Caulobacter_crescentus NA1000	CCNA_01860_gene	1993888	1995033	+	0.987132
Caulobacter_crescentus NA1000	CCNA_01861_gene	1995291	1996484	+	1.17714
Caulobacter_crescentus NA1000	CCNA_01862_gene	1996891	1997184	-	1.15558
Caulobacter_crescentus NA1000	CCNA_01863_gene	1997194	1998630	-	0.859954
Caulobacter_crescentus NA1000	CCNA_01864_gene	1998726	1999349	+	0.253027
Caulobacter_crescentus NA1000	CCNA_01865_gene	1999438	2000526	+	0.992499
Caulobacter_crescentus NA1000	acrB4_gene	2000523	2003621	+	1.11059
Caulobacter_crescentus NA1000	CCNA_01867_gene	2003641	2005119	+	1.10004
Caulobacter_crescentus NA1000	CCNA_01868_gene	2005193	2005987	-	1.23866
Caulobacter_crescentus NA1000	CCNA_01869_gene	2005990	2008671	-	1.29631
Caulobacter_crescentus NA1000	CCNA_01870_gene	2008780	2009934	-	1.48238
Caulobacter_crescentus NA1000	CCNA_01871_gene	2009946	2010218	-	3.18814
Caulobacter_crescentus NA1000	CCNA_01872_gene	2010141	2010236	+	1.19896
Caulobacter_crescentus NA1000	CCNA_01873_gene	2010241	2010474	+	2.24716
Caulobacter_crescentus NA1000	CCNA_01874_gene	2010768	2012213	-	1.36778
Caulobacter_crescentus NA1000	CCNA_01875_gene	2012838	2013983	+	1.34304
Caulobacter_crescentus NA1000	CCNA_01876_gene	2014046	2015716	-	1.40085
Caulobacter_crescentus NA1000	CCNA_01877_gene	2016026	2016775	+	2.66405
Caulobacter_crescentus NA1000	CCNA_01878_gene	2016779	2018377	-	1.47425
Caulobacter_crescentus NA1000	CCNA_01879_gene	2018600	2019703	+	1.45993
Caulobacter_crescentus NA1000	CCNA_01880_gene	2019780	2020523	+	1.14625
Caulobacter_crescentus NA1000	CCNA_01881_gene	2020520	2021158	+	1.45617
Caulobacter_crescentus NA1000	CCNA_01882_gene	2021155	2022036	+	1.47641
Caulobacter_crescentus NA1000	CCNA_01883_gene	2022050	2023222	+	1.31456
Caulobacter_crescentus NA1000	CCNA_01884_gene	2023230	2024378	+	1.16567
Caulobacter_crescentus NA1000	CCNA_01885_gene	2024476	2025252	-	1.46465
Caulobacter_crescentus NA1000	CCNA_01886_gene	2025426	2028326	-	1.32493
Caulobacter_crescentus NA1000	CCNA_01887_gene	2028309	2028437	+	1.45098
Caulobacter_crescentus NA1000	CCNA_01888_gene	2028496	2029269	+	1.43652
Caulobacter_crescentus NA1000	CCNA_01889_gene	2029278	2030912	-	1.12083
Caulobacter_crescentus NA1000	CCNA_01890_gene	2031155	2032660	+	1.35443
Caulobacter_crescentus NA1000	CCNA_01891_gene	2032774	2033601	-	1.24237
Caulobacter_crescentus NA1000	CCNA_01892_gene	2033679	2035319	+	1.25759
Caulobacter_crescentus NA1000	CCNA_01893_gene	2035334	2035876	+	2.04745
Caulobacter_crescentus NA1000	CCNA_01894_gene	2035926	2037557	-	1.45428
Caulobacter_crescentus NA1000	CCNA_01895_gene	2037657	2039096	+	1.12294
Caulobacter_crescentus NA1000	CCNA_01896_gene	2039570	2039776	-	2.49145
Caulobacter_crescentus NA1000	CCNA_01897_gene	2040047	2040853	-	1.48528
Caulobacter_crescentus NA1000	CCNA_01898_gene	2040850	2041638	-	0.543498
Caulobacter_crescentus NA1000	CCNA_01899_gene	2041635	2042645	-	2.27296
Caulobacter_crescentus NA1000	CCNA_01901_gene	2043376	2044365	-	1.82645
Caulobacter_crescentus NA1000	CCNA_01902_gene	2044927	2045415	+	1.39191
Caulobacter_crescentus NA1000	CCNA_01903_gene	2045412	2046251	+	1.78306
Caulobacter_crescentus NA1000	CCNA_01904_gene	2046262	2046888	+	1.21194
Caulobacter_crescentus NA1000	CCNA_01905_gene	2046899	2050522	+	1.22871
Caulobacter_crescentus NA1000	CCNA_01906_gene	2050519	2052303	+	1.50555
Caulobacter_crescentus NA1000	CCNA_01907_gene	2052344	2053105	-	2.33564
Caulobacter_crescentus NA1000	CCNA_01908_gene	2053105	2053920	-	1.05897
Caulobacter_crescentus NA1000	CCNA_01909_gene	2053976	2055085	-	1.01584
Caulobacter_crescentus NA1000	CCNA_01910_gene	2055307	2055426	-	1.70154
Caulobacter_crescentus NA1000	CCNA_01911_gene	2055562	2055933	-	1.03865
Caulobacter_crescentus NA1000	CCNA_01912_gene	2056129	2056464	-	0.938644
Caulobacter_crescentus NA1000	CCNA_01913_gene	2056542	2056922	+	2.0307
Caulobacter_crescentus NA1000	CCNA_01914_gene	2057017	2057925	+	1.55361
Caulobacter_crescentus NA1000	CCNA_01915_gene	2057922	2058662	+	0.99844
Caulobacter_crescentus NA1000	CCNA_01916_gene	2058860	2059846	-	0.986264
Caulobacter_crescentus NA1000	CCNA_01917_gene	2059987	2061114	-	1.23001
Caulobacter_crescentus NA1000	CCNA_01918_gene	2061343	2062668	+	1.16028
Caulobacter_crescentus NA1000	CCNA_01919_gene	2062750	2063394	+	1.39362
Caulobacter_crescentus NA1000	CCNA_01920_gene	2063515	2066982	-	0.835139
Caulobacter_crescentus NA1000	CCNA_01921_gene	2066987	2067280	-	3.86239
Caulobacter_crescentus NA1000	CCNA_01922_gene	2067304	2068035	-	1.3361
Caulobacter_crescentus NA1000	CCNA_01923_gene	2068157	2069710	+	1.06167
Caulobacter_crescentus NA1000	CCNA_01924_gene	2069785	2070936	-	1.39158
Caulobacter_crescentus NA1000	CCNA_01925_gene	2070969	2072426	-	1.46236
Caulobacter_crescentus NA1000	CCNA_01926_gene	2072620	2073681	+	1.47737
Caulobacter_crescentus NA1000	CCNA_01927_gene	2073818	2074621	+	1.29419
Caulobacter_crescentus NA1000	CCNA_01928_gene	2074608	2075018	-	1.75463
Caulobacter_crescentus NA1000	CCNA_01929_gene	2075015	2075419	-	2.16756
Caulobacter_crescentus NA1000	CCNA_01930_gene	2075420	2076391	-	1.7053
Caulobacter_crescentus NA1000	CCNA_01931_gene	2076486	2077046	+	1.66086
Caulobacter_crescentus NA1000	CCNA_01932_gene	2077043	2077861	+	1.86735
Caulobacter_crescentus NA1000	CCNA_01933_gene	2077966	2078166	-	1.76905
Caulobacter_crescentus NA1000	CCNA_01934_gene	2078166	2078567	-	0.850452
Caulobacter_crescentus NA1000	CCNA_01935_gene	2078573	2078929	-	13.7899
Caulobacter_crescentus NA1000	CCNA_01936_gene	2078937	2080163	-	1.04467
Caulobacter_crescentus NA1000	CCNA_01937_gene	2080163	2081191	-	1.83574
Caulobacter_crescentus NA1000	CCNA_01938_gene	2081188	2081937	-	3.21952
Caulobacter_crescentus NA1000	CCNA_01939_gene	2081930	2082319	-	2.54909
Caulobacter_crescentus NA1000	CCNA_01940_gene	2082316	2083785	-	4.95767
Caulobacter_crescentus NA1000	CCNA_01941_gene	2083785	2084924	-	1.95984
Caulobacter_crescentus NA1000	CCNA_01942_gene	2084921	2085397	-	1.90698
Caulobacter_crescentus NA1000	CCNA_01943_gene	2085576	2086226	+	1.70033
Caulobacter_crescentus NA1000	CCNA_01944_gene	2086293	2086811	-	1.44802
Caulobacter_crescentus NA1000	anmK_gene	2086909	2088042	-	1.24908
Caulobacter_crescentus NA1000	CCNA_01946_gene	2088281	2089540	+	0.936661
Caulobacter_crescentus NA1000	CCNA_01947_gene	2089668	2090129	+	1.33537
Caulobacter_crescentus NA1000	CCNA_01948_gene	2090363	2091514	+	0.761069
Caulobacter_crescentus NA1000	CCNA_01949_gene	2091495	2091980	+	1.33027
Caulobacter_crescentus NA1000	prfB_gene	2092058	2093173	-	0.849078
Caulobacter_crescentus NA1000	CCNA_01951_gene	2093252	2095621	-	0.796204
Caulobacter_crescentus NA1000	CCNA_01952_gene	2095782	2096969	-	0.546294
Caulobacter_crescentus NA1000	CCNA_01953_gene	2097335	2097427	-	0.122599
Caulobacter_crescentus NA1000	CCNA_01954_gene	2097480	2100176	+	3.90228
Caulobacter_crescentus NA1000	CCNA_01955_gene	2100319	2101740	+	0.568393
Caulobacter_crescentus NA1000	CCNA_01956_gene	2101765	2102505	+	1.82578
Caulobacter_crescentus NA1000	thiG_gene	2102616	2103425	-	1.86439
Caulobacter_crescentus NA1000	thiS_gene	2103570	2103770	-	2.76146
Caulobacter_crescentus NA1000	CCNA_01959_gene	2103849	2104289	+	1.41516
Caulobacter_crescentus NA1000	CCNA_01961_gene	2104868	2106214	+	0.206421
Caulobacter_crescentus NA1000	aat_gene	2106314	2106967	+	0.666646
Caulobacter_crescentus NA1000	CCNA_01963_gene	2106904	2107242	-	0.545947
Caulobacter_crescentus NA1000	CCNA_01964_gene	2107547	2107942	-	1.3702
Caulobacter_crescentus NA1000	CCNA_01965_gene	2107942	2108064	-	2.44238
Caulobacter_crescentus NA1000	CCNA_01966_gene	2108222	2110945	+	0.820398
Caulobacter_crescentus NA1000	CCNA_01967_gene	2111017	2111514	+	0.73321
Caulobacter_crescentus NA1000	CCNA_01968_gene	2111609	2112478	+	1.06034
Caulobacter_crescentus NA1000	aspS_gene	2112556	2114394	-	1.82827
Caulobacter_crescentus NA1000	CCNA_01970_gene	2114516	2115277	-	1.77571
Caulobacter_crescentus NA1000	CCNA_01971_gene	2115417	2117381	+	0.572241
Caulobacter_crescentus NA1000	CCNA_01972_gene	2117381	2118922	+	0.760945
Caulobacter_crescentus NA1000	CCNA_01973_gene	2118945	2119154	-	1.50156
Caulobacter_crescentus NA1000	CCNA_01974_gene	2119270	2119866	+	1.33423
Caulobacter_crescentus NA1000	trpD_gene	2119875	2120900	+	1.0865
Caulobacter_crescentus NA1000	trpC_gene	2120897	2121685	+	1.10845
Caulobacter_crescentus NA1000	CCNA_01977_gene	2121781	2122371	+	1.41475
Caulobacter_crescentus NA1000	CCNA_01978_gene	2122422	2123273	+	1.60098
Caulobacter_crescentus NA1000	CCNA_01979_gene	2123411	2124148	+	0.345954
Caulobacter_crescentus NA1000	CCNA_01980_gene	2124219	2124986	-	1.58846
Caulobacter_crescentus NA1000	CCNA_01981_gene	2125014	2127191	-	1.76639
Caulobacter_crescentus NA1000	gltX_gene	2127354	2128766	+	1.59717
Caulobacter_crescentus NA1000	CCNA_01983_gene	2128834	2130114	+	0.769487
Caulobacter_crescentus NA1000	CCNA_01984_gene	2130172	2130435	-	1.17114
Caulobacter_crescentus NA1000	CCNA_01985_gene	2130432	2132201	-	2.00423
Caulobacter_crescentus NA1000	CCNA_01986_gene	2132287	2133483	-	2.86869
Caulobacter_crescentus NA1000	CCNA_01987_gene	2133480	2134322	-	0.591138
Caulobacter_crescentus NA1000	CCNA_01988_gene	2134332	2135123	-	0.360075
Caulobacter_crescentus NA1000	fabZ_gene	2135120	2135599	-	0.191276
Caulobacter_crescentus NA1000	lpxD_gene	2135602	2136621	-	0.213549
Caulobacter_crescentus NA1000	CCNA_01991_gene	2136675	2137313	-	1.26061
Caulobacter_crescentus NA1000	CCNA_01992_gene	2137316	2139679	-	1.52618
Caulobacter_crescentus NA1000	mmpA_gene	2139697	2140974	-	0.585502
Caulobacter_crescentus NA1000	CCNA_01995_gene	2142103	2142948	-	1.29062
Caulobacter_crescentus NA1000	CCNA_01996_gene	2142908	2143687	-	1.31342
Caulobacter_crescentus NA1000	frr_gene	2143739	2144305	-	1.1274
Caulobacter_crescentus NA1000	pyrH_gene	2144332	2145072	-	2.07277
Caulobacter_crescentus NA1000	tsf_gene	2145250	2146188	-	0.634885
Caulobacter_crescentus NA1000	CCNA_02001_gene	2147447	2148097	+	1.64402
Caulobacter_crescentus NA1000	CCNA_02002_gene	2148110	2148739	-	1.16418
Caulobacter_crescentus NA1000	dnaE_gene	2148907	2152338	-	1.90788
Caulobacter_crescentus NA1000	CCNA_02004_gene	2152374	2152496	-	2.35621
Caulobacter_crescentus NA1000	CCNA_02005_gene	2152629	2153588	+	1.49112
Caulobacter_crescentus NA1000	CCNA_02006_gene	2153585	2154271	-	1.25843
Caulobacter_crescentus NA1000	CCNA_02007_gene	2154264	2155544	-	1.84631
Caulobacter_crescentus NA1000	CCNA_02008_gene	2155544	2156875	-	1.10423
Caulobacter_crescentus NA1000	CCNA_02009_gene	2156875	2157291	-	0.757033
Caulobacter_crescentus NA1000	CCNA_02010_gene	2157310	2157570	-	0.686119
Caulobacter_crescentus NA1000	CCNA_02011_gene	2157570	2157989	-	0.875306
Caulobacter_crescentus NA1000	CCNA_02012_gene	2158098	2159777	-	1.43564
Caulobacter_crescentus NA1000	CCNA_02013_gene	2159777	2160562	-	0.175191
Caulobacter_crescentus NA1000	CCNA_02014_gene	2160559	2161311	-	0.823796
Caulobacter_crescentus NA1000	nuoN_gene	2161313	2162773	-	1.27072
Caulobacter_crescentus NA1000	nuoM_gene	2162766	2164268	-	2.16014
Caulobacter_crescentus NA1000	nuoL_gene	2164265	2166325	-	2.15714
Caulobacter_crescentus NA1000	nuoK_gene	2166334	2166639	-	3.36215
Caulobacter_crescentus NA1000	nuoJ_gene	2166636	2167289	-	2.2812
Caulobacter_crescentus NA1000	nuoI_gene	2167336	2167917	-	1.4007
Caulobacter_crescentus NA1000	CCNA_02021_gene	2168059	2168298	-	0.899871
Caulobacter_crescentus NA1000	nuoH_gene	2168298	2169368	-	1.05235
Caulobacter_crescentus NA1000	nuoG_gene	2169373	2171433	-	1.79886
Caulobacter_crescentus NA1000	nuoF_gene	2171439	2172758	-	2.69003
Caulobacter_crescentus NA1000	CCNA_02025_gene	2172762	2173028	-	1.45441
[truncated: 1,835 more rows]
