# Supplementary material for: Computational and Genetic Reduction of a Cell Cycle to Its Simplest, Primordial Components
Source: PLoS Biol. 2013 Dec 31;11(12):e1001749. doi: 10.1371/journal.pbio.1001749 (PMC3885167; doi:10.1371/journal.pbio.1001749)
Supplement: Table S3 — Global Tn-insertion location values of NA1000 and Δ gcrA ::Ω datasets. (XLSX) [file pbio.1001749.s011.xlsx]

## Sheet: Tnseq NA1000 et gcrA bp level
Chromosome	Tn integration positions (bp)	Relative position to the closest gene	Relative distance to the closest gene	Gene name	NA1000 Tn insertion values	ΔgcrA::Ω Tn insertion values
Caulobacter_crescentus NA1000	117	downstream	85	CCNA_00001	0	2.08352
Caulobacter_crescentus NA1000	206	overlapping	0	CCNA_00001	0	260.44
Caulobacter_crescentus NA1000	208	overlapping	0	CCNA_00001	5	214.603
Caulobacter_crescentus NA1000	217	overlapping	0	CCNA_00001	0	14.5847
Caulobacter_crescentus NA1000	219	overlapping	0	CCNA_00001	50	5.20881
Caulobacter_crescentus NA1000	259	overlapping	0	CCNA_00001	0	1.04176
Caulobacter_crescentus NA1000	260	overlapping	0	CCNA_00001	0	3.12528
Caulobacter_crescentus NA1000	267	overlapping	0	CCNA_00001	2	0
Caulobacter_crescentus NA1000	285	overlapping	0	CCNA_00001	149	467.751
Caulobacter_crescentus NA1000	287	overlapping	0	CCNA_00001	165	481.294
Caulobacter_crescentus NA1000	289	overlapping	0	CCNA_00001	0	10.4176
Caulobacter_crescentus NA1000	293	overlapping	0	CCNA_00001	0	42.7122
Caulobacter_crescentus NA1000	295	overlapping	0	CCNA_00001	2	23.9605
Caulobacter_crescentus NA1000	388	overlapping	0	CCNA_00001	0	9.37585
Caulobacter_crescentus NA1000	390	overlapping	0	CCNA_00001	331	111.468
Caulobacter_crescentus NA1000	392	overlapping	0	CCNA_00001	304	115.636
Caulobacter_crescentus NA1000	524	overlapping	0	CCNA_00001	0	6.25057
Caulobacter_crescentus NA1000	573	overlapping	0	CCNA_00001	22	22.9187
Caulobacter_crescentus NA1000	575	overlapping	0	CCNA_00001	18	15.6264
Caulobacter_crescentus NA1000	577	overlapping	0	CCNA_00001	0	3.12528
Caulobacter_crescentus NA1000	589	overlapping	0	CCNA_00001	0	1.04176
Caulobacter_crescentus NA1000	626	overlapping	0	CCNA_00001	1	0
Caulobacter_crescentus NA1000	628	overlapping	0	CCNA_00001	0	4.16704
Caulobacter_crescentus NA1000	629	overlapping	0	CCNA_00001	0	8.33409
Caulobacter_crescentus NA1000	630	overlapping	0	CCNA_00001	122	193.768
Caulobacter_crescentus NA1000	631	overlapping	0	CCNA_00001	0	1.04176
Caulobacter_crescentus NA1000	632	overlapping	0	CCNA_00001	117	187.517
Caulobacter_crescentus NA1000	640	overlapping	0	CCNA_00001	2	0
Caulobacter_crescentus NA1000	641	overlapping	0	CCNA_00001	20	213.561
Caulobacter_crescentus NA1000	643	overlapping	0	CCNA_00001	25	219.812
Caulobacter_crescentus NA1000	657	overlapping	0	CCNA_00001	14	31.2528
Caulobacter_crescentus NA1000	659	overlapping	0	CCNA_00001	12	41.6705
Caulobacter_crescentus NA1000	759	overlapping	0	CCNA_00001	164	58.3386
Caulobacter_crescentus NA1000	761	overlapping	0	CCNA_00001	156	50.0045
Caulobacter_crescentus NA1000	792	overlapping	0	CCNA_00001	1	0
Caulobacter_crescentus NA1000	793	overlapping	0	CCNA_00001	134	77.0903
Caulobacter_crescentus NA1000	795	overlapping	0	CCNA_00001	150	33.3364
Caulobacter_crescentus NA1000	939	overlapping	0	CCNA_00001	120	58.3386
Caulobacter_crescentus NA1000	941	overlapping	0	CCNA_00001	94	39.5869
Caulobacter_crescentus NA1000	1120	overlapping	0	CCNA_00002	62	254.19
Caulobacter_crescentus NA1000	1122	overlapping	0	CCNA_00002	48	226.062
Caulobacter_crescentus NA1000	1152	overlapping	0	CCNA_00002	0	1.04176
Caulobacter_crescentus NA1000	1181	overlapping	0	CCNA_00002	0	1.04176
Caulobacter_crescentus NA1000	1278	overlapping	0	CCNA_00002	0	1.04176
Caulobacter_crescentus NA1000	1320	overlapping	0	CCNA_00002	0	3.12528
Caulobacter_crescentus NA1000	1334	overlapping	0	CCNA_00002	0	4.16704
Caulobacter_crescentus NA1000	1532	overlapping	0	CCNA_00002	118	435.456
Caulobacter_crescentus NA1000	1533	overlapping	0	CCNA_00002	0	1.04176
Caulobacter_crescentus NA1000	1534	overlapping	0	CCNA_00002	392	1059.47
Caulobacter_crescentus NA1000	1536	overlapping	0	CCNA_00002	616	1663.69
Caulobacter_crescentus NA1000	1538	overlapping	0	CCNA_00002	417	1161.56
Caulobacter_crescentus NA1000	1577	overlapping	0	CCNA_00002	54	298.985
Caulobacter_crescentus NA1000	1579	overlapping	0	CCNA_00002	77	385.452
Caulobacter_crescentus NA1000	1584	overlapping	0	CCNA_00002	0	5.20881
Caulobacter_crescentus NA1000	1586	overlapping	0	CCNA_00002	0	7.29233
Caulobacter_crescentus NA1000	1628	overlapping	0	CCNA_00002	120	250.023
Caulobacter_crescentus NA1000	1630	overlapping	0	CCNA_00002	108	329.197
Caulobacter_crescentus NA1000	1641	overlapping	0	CCNA_00002	0	4.16704
Caulobacter_crescentus NA1000	1667	overlapping	0	CCNA_00002	0	1.04176
Caulobacter_crescentus NA1000	1669	overlapping	0	CCNA_00002	0	3.12528
Caulobacter_crescentus NA1000	1680	overlapping	0	CCNA_00002	0	11.4594
Caulobacter_crescentus NA1000	1682	overlapping	0	CCNA_00002	0	2.08352
Caulobacter_crescentus NA1000	1698	overlapping	0	CCNA_00002	80	323.988
Caulobacter_crescentus NA1000	1700	overlapping	0	CCNA_00002	71	248.981
Caulobacter_crescentus NA1000	1707	overlapping	0	CCNA_00003	0	1.04176
Caulobacter_crescentus NA1000	1754	overlapping	0	CCNA_00003	0	1.04176
Caulobacter_crescentus NA1000	1762	overlapping	0	CCNA_00003	0	2.08352
Caulobacter_crescentus NA1000	1819	overlapping	0	CCNA_00003	159	420.872
Caulobacter_crescentus NA1000	1821	overlapping	0	CCNA_00003	188	375.034
Caulobacter_crescentus NA1000	1908	overlapping	0	CCNA_00003	0	2.08352
Caulobacter_crescentus NA1000	1987	overlapping	0	CCNA_00003	1	4.16704
Caulobacter_crescentus NA1000	2022	overlapping	0	CCNA_00003	10	58.3386
Caulobacter_crescentus NA1000	2024	overlapping	0	CCNA_00003	3	6.25057
Caulobacter_crescentus NA1000	2165	overlapping	0	CCNA_00003	26	48.9628
Caulobacter_crescentus NA1000	2167	overlapping	0	CCNA_00003	146	477.127
Caulobacter_crescentus NA1000	2231	overlapping	0	CCNA_00003	2	13.5429
Caulobacter_crescentus NA1000	2233	overlapping	0	CCNA_00003	5	52.0881
Caulobacter_crescentus NA1000	2300	overlapping	0	CCNA_00003	22	54.1716
Caulobacter_crescentus NA1000	2302	overlapping	0	CCNA_00003	40	116.677
Caulobacter_crescentus NA1000	2377	overlapping	0	CCNA_00003	108	198.976
Caulobacter_crescentus NA1000	2379	overlapping	0	CCNA_00003	135	172.932
Caulobacter_crescentus NA1000	2397	overlapping	0	CCNA_00003	0	1.04176
Caulobacter_crescentus NA1000	2430	overlapping	0	CCNA_00003	6	32.2946
Caulobacter_crescentus NA1000	2432	overlapping	0	CCNA_00003	1	58.3386
Caulobacter_crescentus NA1000	2488	overlapping	0	CCNA_00003	133	241.689
Caulobacter_crescentus NA1000	2489	overlapping	0	CCNA_00003	0	1.04176
Caulobacter_crescentus NA1000	2490	overlapping	0	CCNA_00003	132	240.647
Caulobacter_crescentus NA1000	2637	overlapping	0	coaE	0	3.12528
Caulobacter_crescentus NA1000	2642	overlapping	0	coaE	1	0
Caulobacter_crescentus NA1000	2736	overlapping	0	coaE	1	0
Caulobacter_crescentus NA1000	2907	overlapping	0	coaE	185	53.1298
Caulobacter_crescentus NA1000	3128	overlapping	0	coaE	0	10.4176
Caulobacter_crescentus NA1000	3138	overlapping	0	coaE	0	1.04176
Caulobacter_crescentus NA1000	3315	overlapping	0	dnaQ	3	10.4176
Caulobacter_crescentus NA1000	3317	overlapping	0	dnaQ	0	7.29233
Caulobacter_crescentus NA1000	3400	overlapping	0	dnaQ	0	1.04176
Caulobacter_crescentus NA1000	3428	overlapping	0	dnaQ	0	3.12528
Caulobacter_crescentus NA1000	3502	overlapping	0	dnaQ	0	6.25057
Caulobacter_crescentus NA1000	3579	overlapping	0	dnaQ	10	420.872
Caulobacter_crescentus NA1000	3581	overlapping	0	dnaQ	9	420.872
Caulobacter_crescentus NA1000	3602	overlapping	0	dnaQ	14	204.185
Caulobacter_crescentus NA1000	3604	overlapping	0	dnaQ	13	171.891
Caulobacter_crescentus NA1000	3624	overlapping	0	dnaQ	0	1.04176
Caulobacter_crescentus NA1000	3669	overlapping	0	dnaQ	1	0
Caulobacter_crescentus NA1000	3678	overlapping	0	dnaQ	24	210.436
Caulobacter_crescentus NA1000	3680	overlapping	0	dnaQ	19	243.772
Caulobacter_crescentus NA1000	3749	overlapping	0	dnaQ	0	1.04176
Caulobacter_crescentus NA1000	3767	overlapping	0	dnaQ	0	2.08352
Caulobacter_crescentus NA1000	3768	overlapping	0	dnaQ	42	289.61
Caulobacter_crescentus NA1000	3770	overlapping	0	dnaQ	39	284.401
Caulobacter_crescentus NA1000	3900	overlapping	0	dnaQ	45	309.403
Caulobacter_crescentus NA1000	3902	overlapping	0	dnaQ	40	286.484
Caulobacter_crescentus NA1000	3951	upstream	48	dnaQ	113	662.56
Caulobacter_crescentus NA1000	3953	upstream	50	dnaQ	165	614.639
Caulobacter_crescentus NA1000	3957	upstream	54	dnaQ	0	1.04176
Caulobacter_crescentus NA1000	3958	upstream	55	dnaQ	89	452.124
Caulobacter_crescentus NA1000	3960	upstream	57	dnaQ	62	377.118
Caulobacter_crescentus NA1000	3989	downstream	33	CCNA_00006	305	601.096
Caulobacter_crescentus NA1000	3991	downstream	31	CCNA_00006	308	1089.68
Caulobacter_crescentus NA1000	3992	downstream	30	CCNA_00006	0	1.04176
Caulobacter_crescentus NA1000	3993	downstream	29	CCNA_00006	155	501.087
Caulobacter_crescentus NA1000	4017	downstream	5	CCNA_00006	0	3.12528
Caulobacter_crescentus NA1000	4019	downstream	3	CCNA_00006	185	825.075
Caulobacter_crescentus NA1000	4021	downstream	1	CCNA_00006	163	702.147
Caulobacter_crescentus NA1000	4214	overlapping	0	CCNA_00006	0	1.04176
Caulobacter_crescentus NA1000	4236	overlapping	0	CCNA_00006	0	2.08352
Caulobacter_crescentus NA1000	4239	overlapping	0	CCNA_00006	0	2.08352
Caulobacter_crescentus NA1000	4241	overlapping	0	CCNA_00006	0	1.04176
Caulobacter_crescentus NA1000	4255	overlapping	0	CCNA_00006	124	312.528
Caulobacter_crescentus NA1000	4257	overlapping	0	CCNA_00006	1	1.04176
Caulobacter_crescentus NA1000	4268	overlapping	0	CCNA_00006	4	0
Caulobacter_crescentus NA1000	4345	overlapping	0	CCNA_00006	16	38.5452
Caulobacter_crescentus NA1000	4347	overlapping	0	CCNA_00006	20	44.7957
Caulobacter_crescentus NA1000	4430	overlapping	0	CCNA_00006	0	2.08352
Caulobacter_crescentus NA1000	4432	overlapping	0	CCNA_00006	0	2.08352
Caulobacter_crescentus NA1000	4492	overlapping	0	CCNA_00006	0	9.37585
Caulobacter_crescentus NA1000	4514	overlapping	0	CCNA_00006	6	0
Caulobacter_crescentus NA1000	4655	overlapping	0	CCNA_00006	0	1.04176
Caulobacter_crescentus NA1000	4659	overlapping	0	CCNA_00006	0	1.04176
Caulobacter_crescentus NA1000	4662	overlapping	0	CCNA_00006	0	8.33409
Caulobacter_crescentus NA1000	4678	overlapping	0	CCNA_00006	36	98.9673
Caulobacter_crescentus NA1000	4680	overlapping	0	CCNA_00006	40	133.345
Caulobacter_crescentus NA1000	4742	overlapping	0	CCNA_00006	0	4.16704
Caulobacter_crescentus NA1000	4759	overlapping	0	CCNA_00006	0	1.04176
Caulobacter_crescentus NA1000	4785	overlapping	0	CCNA_00006	35	248.981
Caulobacter_crescentus NA1000	4787	overlapping	0	CCNA_00006	45	262.524
Caulobacter_crescentus NA1000	4888	downstream	57	rpsT	4	1242.82
Caulobacter_crescentus NA1000	4890	downstream	55	rpsT	1	1054.26
Caulobacter_crescentus NA1000	4892	downstream	53	rpsT	0	126.053
Caulobacter_crescentus NA1000	4894	downstream	51	rpsT	0	1.04176
Caulobacter_crescentus NA1000	4908	downstream	37	rpsT	0	11.4594
Caulobacter_crescentus NA1000	4910	downstream	35	rpsT	0	2.08352
Caulobacter_crescentus NA1000	4949	overlapping	0	rpsT	0	2.08352
Caulobacter_crescentus NA1000	5038	overlapping	0	rpsT	0	1.04176
Caulobacter_crescentus NA1000	5232	overlapping	0	rpsT	4	6.25057
Caulobacter_crescentus NA1000	5234	overlapping	0	rpsT	1	1.04176
Caulobacter_crescentus NA1000	5276	upstream	41	rpsT	14	3.12528
Caulobacter_crescentus NA1000	5278	upstream	43	rpsT	14	1.04176
Caulobacter_crescentus NA1000	5280	upstream	45	rpsT	12	1.04176
Caulobacter_crescentus NA1000	5282	upstream	47	rpsT	4	7.29233
Caulobacter_crescentus NA1000	5333	upstream	98	rpsT	45	108.343
Caulobacter_crescentus NA1000	5335	upstream	100	rpsT	28	148.972
Caulobacter_crescentus NA1000	5337	upstream	102	rpsT	0	2.08352
Caulobacter_crescentus NA1000	5339	upstream	104	rpsT	17	41.6705
Caulobacter_crescentus NA1000	5341	upstream	106	rpsT	20	34.3781
Caulobacter_crescentus NA1000	5360	upstream	125	rpsT	0	3.12528
Caulobacter_crescentus NA1000	5361	upstream	126	rpsT	0	1.04176
Caulobacter_crescentus NA1000	5363	upstream	128	rpsT	8	0
Caulobacter_crescentus NA1000	5365	upstream	130	rpsT	5	4.16704
Caulobacter_crescentus NA1000	5376	upstream	141	rpsT	28	62.5057
Caulobacter_crescentus NA1000	5378	upstream	143	rpsT	32	54.1716
Caulobacter_crescentus NA1000	5416	upstream	181	rpsT	0	2.08352
Caulobacter_crescentus NA1000	5418	upstream	183	rpsT	5	100.009
Caulobacter_crescentus NA1000	5420	upstream	185	rpsT	0	60.4222
Caulobacter_crescentus NA1000	5441	downstream	195	dnaA	0	1.04176
Caulobacter_crescentus NA1000	5468	downstream	168	dnaA	28	129.178
Caulobacter_crescentus NA1000	5470	downstream	166	dnaA	15	146.888
Caulobacter_crescentus NA1000	5473	downstream	163	dnaA	10	290.651
Caulobacter_crescentus NA1000	5475	downstream	161	dnaA	21	215.645
Caulobacter_crescentus NA1000	5503	downstream	133	dnaA	8	112.51
Caulobacter_crescentus NA1000	5505	downstream	131	dnaA	8	53.1298
Caulobacter_crescentus NA1000	5541	downstream	95	dnaA	10	126.053
Caulobacter_crescentus NA1000	5543	downstream	93	dnaA	6	95.842
Caulobacter_crescentus NA1000	7105	overlapping	0	dnaA	0	65.631
Caulobacter_crescentus NA1000	7107	overlapping	0	dnaA	0	81.2574
Caulobacter_crescentus NA1000	7116	upstream	8	dnaA	9	524.006
Caulobacter_crescentus NA1000	7118	upstream	10	dnaA	3	581.303
Caulobacter_crescentus NA1000	7121	upstream	13	dnaA	100	982.381
Caulobacter_crescentus NA1000	7123	upstream	15	dnaA	101	1002.17
Caulobacter_crescentus NA1000	7128	upstream	20	dnaA	0	4.16704
Caulobacter_crescentus NA1000	7130	upstream	22	dnaA	0	6.25057
Caulobacter_crescentus NA1000	7161	upstream	9	alkB	51	317.737
Caulobacter_crescentus NA1000	7163	upstream	7	alkB	33	322.946
Caulobacter_crescentus NA1000	7297	overlapping	0	alkB	0	5.20881
Caulobacter_crescentus NA1000	7369	overlapping	0	alkB	2	0
Caulobacter_crescentus NA1000	7454	overlapping	0	alkB	0	1.04176
Caulobacter_crescentus NA1000	7455	overlapping	0	alkB	1	120.844
Caulobacter_crescentus NA1000	7456	overlapping	0	alkB	1	0
Caulobacter_crescentus NA1000	7457	overlapping	0	alkB	2	97.9256
Caulobacter_crescentus NA1000	7459	overlapping	0	alkB	0	2.08352
Caulobacter_crescentus NA1000	7544	overlapping	0	alkB	0	5.20881
Caulobacter_crescentus NA1000	7573	overlapping	0	alkB	0	4.16704
Caulobacter_crescentus NA1000	7575	overlapping	0	alkB	80	312.528
Caulobacter_crescentus NA1000	7577	overlapping	0	alkB	98	376.076
Caulobacter_crescentus NA1000	7581	overlapping	0	alkB	0	7.29233
Caulobacter_crescentus NA1000	7583	overlapping	0	alkB	0	15.6264
Caulobacter_crescentus NA1000	7627	overlapping	0	alkB	0	1.04176
Caulobacter_crescentus NA1000	7650	overlapping	0	alkB	1	23.9605
Caulobacter_crescentus NA1000	7652	overlapping	0	alkB	1	36.4616
Caulobacter_crescentus NA1000	7660	overlapping	0	alkB	114	415.663
Caulobacter_crescentus NA1000	7662	overlapping	0	alkB	386	782.363
Caulobacter_crescentus NA1000	7664	overlapping	0	alkB	240	327.113
Caulobacter_crescentus NA1000	7666	overlapping	0	alkB	0	3.12528
Caulobacter_crescentus NA1000	7694	overlapping	0	alkB	3	7.29233
Caulobacter_crescentus NA1000	7696	overlapping	0	alkB	4	30.2111
Caulobacter_crescentus NA1000	7729	overlapping	0	alkB	7	38.5452
Caulobacter_crescentus NA1000	7731	overlapping	0	alkB	15	50.0045
Caulobacter_crescentus NA1000	7748	overlapping	0	alkB	102	81.2574
Caulobacter_crescentus NA1000	7750	overlapping	0	alkB	99	110.427
Caulobacter_crescentus NA1000	7932	downstream	142	alkB	17	109.385
Caulobacter_crescentus NA1000	7934	downstream	144	alkB	13	118.761
Caulobacter_crescentus NA1000	7954	downstream	164	alkB	6	23.9605
Caulobacter_crescentus NA1000	7955	downstream	165	alkB	0	1.04176
Caulobacter_crescentus NA1000	7956	downstream	166	alkB	2	41.6705
Caulobacter_crescentus NA1000	7963	downstream	173	alkB	4	9.37585
Caulobacter_crescentus NA1000	7965	downstream	175	alkB	2	12.5011
Caulobacter_crescentus NA1000	7967	downstream	177	alkB	0	2.08352
Caulobacter_crescentus NA1000	8063	downstream	102	dnaK	14	409.412
Caulobacter_crescentus NA1000	8065	downstream	100	dnaK	21	301.069
Caulobacter_crescentus NA1000	8114	downstream	51	dnaK	0	3.12528
Caulobacter_crescentus NA1000	8142	downstream	23	dnaK	11	34.3781
Caulobacter_crescentus NA1000	8144	downstream	21	dnaK	6	41.6705
Caulobacter_crescentus NA1000	8157	downstream	8	dnaK	0	514.63
Caulobacter_crescentus NA1000	8159	downstream	6	dnaK	2	352.115
Caulobacter_crescentus NA1000	8203	overlapping	0	dnaK	0	1.04176
Caulobacter_crescentus NA1000	8739	overlapping	0	dnaK	0	1.04176
Caulobacter_crescentus NA1000	9109	overlapping	0	dnaK	0	1.04176
Caulobacter_crescentus NA1000	9228	overlapping	0	dnaK	0	4.16704
Caulobacter_crescentus NA1000	9735	overlapping	0	dnaK	0	14.5847
Caulobacter_crescentus NA1000	9762	overlapping	0	dnaK	0	6.25057
Caulobacter_crescentus NA1000	9866	overlapping	0	dnaK	0	7.29233
Caulobacter_crescentus NA1000	9921	overlapping	0	dnaK	0	370.867
Caulobacter_crescentus NA1000	9923	overlapping	0	dnaK	0	280.234
Caulobacter_crescentus NA1000	9954	overlapping	0	dnaK	0	2.08352
Caulobacter_crescentus NA1000	9955	overlapping	0	dnaK	155	1704.32
Caulobacter_crescentus NA1000	9957	overlapping	0	dnaK	135	1329.29
Caulobacter_crescentus NA1000	10057	overlapping	0	dnaK	13	271.9
Caulobacter_crescentus NA1000	10059	overlapping	0	dnaK	27	315.654
Caulobacter_crescentus NA1000	10156	downstream	67	dnaJ	0	2.08352
Caulobacter_crescentus NA1000	10158	downstream	65	dnaJ	0	8.33409
Caulobacter_crescentus NA1000	10160	downstream	63	dnaJ	39	416.704
Caulobacter_crescentus NA1000	10162	downstream	61	dnaJ	29	406.287
Caulobacter_crescentus NA1000	10169	downstream	54	dnaJ	0	9.37585
Caulobacter_crescentus NA1000	10171	downstream	52	dnaJ	0	2.08352
Caulobacter_crescentus NA1000	10179	downstream	44	dnaJ	57	407.329
Caulobacter_crescentus NA1000	10181	downstream	42	dnaJ	31	480.252
Caulobacter_crescentus NA1000	10231	overlapping	0	dnaJ	33	170.849
Caulobacter_crescentus NA1000	10233	overlapping	0	dnaJ	36	165.64
Caulobacter_crescentus NA1000	10234	overlapping	0	dnaJ	0	5.20881
Caulobacter_crescentus NA1000	10236	overlapping	0	dnaJ	0	4.16704
Caulobacter_crescentus NA1000	10981	overlapping	0	dnaJ	2	0
Caulobacter_crescentus NA1000	11157	overlapping	0	dnaJ	0	1.04176
Caulobacter_crescentus NA1000	11159	overlapping	0	dnaJ	1	0
Caulobacter_crescentus NA1000	11184	overlapping	0	dnaJ	3	6.25057
Caulobacter_crescentus NA1000	11186	overlapping	0	dnaJ	7	8.33409
Caulobacter_crescentus NA1000	11377	overlapping	0	dnaJ	82	367.742
Caulobacter_crescentus NA1000	11378	overlapping	0	dnaJ	1	0
Caulobacter_crescentus NA1000	11379	overlapping	0	dnaJ	55	525.048
Caulobacter_crescentus NA1000	11408	upstream	28	dnaJ	31	76.0486
Caulobacter_crescentus NA1000	11410	upstream	30	dnaJ	28	105.218
Caulobacter_crescentus NA1000	11412	upstream	32	dnaJ	1	6.25057
Caulobacter_crescentus NA1000	11416	upstream	36	dnaJ	0	3.12528
Caulobacter_crescentus NA1000	11418	upstream	38	dnaJ	0	9.37585
Caulobacter_crescentus NA1000	11429	downstream	38	mutS	8	36.4616
Caulobacter_crescentus NA1000	11431	downstream	36	mutS	5	33.3364
Caulobacter_crescentus NA1000	11451	downstream	16	mutS	86	200.018
Caulobacter_crescentus NA1000	11453	downstream	14	mutS	115	337.531
Caulobacter_crescentus NA1000	11598	overlapping	0	mutS	40	171.891
Caulobacter_crescentus NA1000	11600	overlapping	0	mutS	38	152.097
Caulobacter_crescentus NA1000	11622	overlapping	0	mutS	133	134.387
Caulobacter_crescentus NA1000	11624	overlapping	0	mutS	84	100.009
Caulobacter_crescentus NA1000	11672	overlapping	0	mutS	4	156.264
Caulobacter_crescentus NA1000	11674	overlapping	0	mutS	10	105.218
Caulobacter_crescentus NA1000	11724	overlapping	0	mutS	204	497.962
Caulobacter_crescentus NA1000	11726	overlapping	0	mutS	85	201.06
Caulobacter_crescentus NA1000	11776	overlapping	0	mutS	0	1.04176
Caulobacter_crescentus NA1000	11778	overlapping	0	mutS	0	2.08352
Caulobacter_crescentus NA1000	11780	overlapping	0	mutS	0	4.16704
Caulobacter_crescentus NA1000	11831	overlapping	0	mutS	3	26.044
Caulobacter_crescentus NA1000	11833	overlapping	0	mutS	1	8.33409
Caulobacter_crescentus NA1000	12154	overlapping	0	mutS	26	67.7145
Caulobacter_crescentus NA1000	12156	overlapping	0	mutS	9	27.0858
Caulobacter_crescentus NA1000	12165	overlapping	0	mutS	45	182.308
Caulobacter_crescentus NA1000	12167	overlapping	0	mutS	21	83.3409
Caulobacter_crescentus NA1000	12201	overlapping	0	mutS	0	2.08352
Caulobacter_crescentus NA1000	12316	overlapping	0	mutS	1	0
Caulobacter_crescentus NA1000	12462	overlapping	0	mutS	0	2.08352
Caulobacter_crescentus NA1000	12623	overlapping	0	mutS	11	70.8398
Caulobacter_crescentus NA1000	12625	overlapping	0	mutS	26	110.427
Caulobacter_crescentus NA1000	12782	overlapping	0	mutS	0	1.04176
Caulobacter_crescentus NA1000	12943	overlapping	0	mutS	0	1.04176
Caulobacter_crescentus NA1000	12969	overlapping	0	mutS	82	92.7168
Caulobacter_crescentus NA1000	12970	overlapping	0	mutS	0	2.08352
Caulobacter_crescentus NA1000	12971	overlapping	0	mutS	53	108.343
Caulobacter_crescentus NA1000	12973	overlapping	0	mutS	0	1.04176
Caulobacter_crescentus NA1000	13032	overlapping	0	mutS	0	4.16704
Caulobacter_crescentus NA1000	13034	overlapping	0	mutS	0	4.16704
Caulobacter_crescentus NA1000	13133	overlapping	0	mutS	0	126.053
Caulobacter_crescentus NA1000	13135	overlapping	0	mutS	0	66.6727
Caulobacter_crescentus NA1000	13137	overlapping	0	mutS	0	1.04176
Caulobacter_crescentus NA1000	13139	overlapping	0	mutS	0	9.37585
Caulobacter_crescentus NA1000	13226	overlapping	0	mutS	0	5.20881
Caulobacter_crescentus NA1000	13293	overlapping	0	mutS	35	81.2574
Caulobacter_crescentus NA1000	13295	overlapping	0	mutS	42	128.137
Caulobacter_crescentus NA1000	13362	overlapping	0	mutS	32	104.176
Caulobacter_crescentus NA1000	13363	overlapping	0	mutS	0	3.12528
Caulobacter_crescentus NA1000	13364	overlapping	0	mutS	84	219.812
Caulobacter_crescentus NA1000	13426	overlapping	0	mutS	0	31.2528
Caulobacter_crescentus NA1000	13445	overlapping	0	mutS	16	9.37585
Caulobacter_crescentus NA1000	13446	overlapping	0	mutS	0	1.04176
Caulobacter_crescentus NA1000	13447	overlapping	0	mutS	46	127.095
Caulobacter_crescentus NA1000	13502	overlapping	0	mutS	1	0
Caulobacter_crescentus NA1000	13503	overlapping	0	mutS	196	391.702
Caulobacter_crescentus NA1000	13505	overlapping	0	mutS	195	493.795
Caulobacter_crescentus NA1000	13594	overlapping	0	mutS	0	7.29233
Caulobacter_crescentus NA1000	13607	overlapping	0	mutS	0	8.33409
Caulobacter_crescentus NA1000	13635	overlapping	0	mutS	0	8.33409
Caulobacter_crescentus NA1000	13637	overlapping	0	mutS	0	4.16704
Caulobacter_crescentus NA1000	13656	overlapping	0	mutS	0	4.16704
Caulobacter_crescentus NA1000	13691	overlapping	0	mutS	1	0
Caulobacter_crescentus NA1000	13692	overlapping	0	mutS	539	491.711
Caulobacter_crescentus NA1000	13693	overlapping	0	mutS	0	1.04176
Caulobacter_crescentus NA1000	13694	overlapping	0	mutS	591	560.468
Caulobacter_crescentus NA1000	13742	overlapping	0	mutS	71	203.143
Caulobacter_crescentus NA1000	13744	overlapping	0	mutS	67	181.266
Caulobacter_crescentus NA1000	13773	overlapping	0	mutS	74	157.306
Caulobacter_crescentus NA1000	13774	overlapping	0	mutS	0	1.04176
Caulobacter_crescentus NA1000	13775	overlapping	0	mutS	83	138.554
Caulobacter_crescentus NA1000	13895	overlapping	0	mutS	8	0
Caulobacter_crescentus NA1000	13899	overlapping	0	mutS	21	67.7145
Caulobacter_crescentus NA1000	13901	overlapping	0	mutS	10	30.2111
Caulobacter_crescentus NA1000	13910	overlapping	0	mutS	0	1.04176
Caulobacter_crescentus NA1000	13916	overlapping	0	mutS	20	85.4244
Caulobacter_crescentus NA1000	13918	overlapping	0	mutS	18	51.0463
Caulobacter_crescentus NA1000	13966	overlapping	0	mutS	0	1.04176
Caulobacter_crescentus NA1000	14075	overlapping	0	mutS	6	51.0463
Caulobacter_crescentus NA1000	14077	overlapping	0	mutS	16	50.0045
Caulobacter_crescentus NA1000	14148	overlapping	0	mutS	16	53.1298
Caulobacter_crescentus NA1000	14150	overlapping	0	mutS	20	60.4222
Caulobacter_crescentus NA1000	14156	overlapping	0	mutS	9	53.1298
Caulobacter_crescentus NA1000	14158	overlapping	0	mutS	23	85.4244
Caulobacter_crescentus NA1000	14175	overlapping	0	mutS	6	8.33409
Caulobacter_crescentus NA1000	14177	overlapping	0	mutS	7	26.044
Caulobacter_crescentus NA1000	14188	upstream	10	mutS	79	168.765
Caulobacter_crescentus NA1000	14189	downstream	10	CCNA_00013	0	1.04176
Caulobacter_crescentus NA1000	14190	downstream	9	CCNA_00013	583	819.866
Caulobacter_crescentus NA1000	14192	downstream	7	CCNA_00013	590	764.653
Caulobacter_crescentus NA1000	14228	overlapping	0	CCNA_00013	0	4.16704
Caulobacter_crescentus NA1000	14293	overlapping	0	CCNA_00013	0	14.5847
Caulobacter_crescentus NA1000	14295	overlapping	0	CCNA_00013	0	9.37585
Caulobacter_crescentus NA1000	14450	overlapping	0	CCNA_00013	4	0
Caulobacter_crescentus NA1000	14588	overlapping	0	CCNA_00013	39	79.1739
Caulobacter_crescentus NA1000	14590	overlapping	0	CCNA_00013	46	75.0068
Caulobacter_crescentus NA1000	14624	overlapping	0	CCNA_00013	6	1.04176
Caulobacter_crescentus NA1000	14633	overlapping	0	CCNA_00013	8	0
Caulobacter_crescentus NA1000	14635	overlapping	0	CCNA_00013	5	0
Caulobacter_crescentus NA1000	14888	overlapping	0	CCNA_00013	5	0
Caulobacter_crescentus NA1000	14890	overlapping	0	CCNA_00013	4	0
Caulobacter_crescentus NA1000	14963	overlapping	0	CCNA_00013	1	0
Caulobacter_crescentus NA1000	14965	overlapping	0	CCNA_00013	0	2.08352
Caulobacter_crescentus NA1000	15005	overlapping	0	CCNA_00013	0	1.04176
Caulobacter_crescentus NA1000	15200	overlapping	0	CCNA_00013	2	0
Caulobacter_crescentus NA1000	15350	overlapping	0	CCNA_00013	51	31.2528
Caulobacter_crescentus NA1000	15352	overlapping	0	CCNA_00013	59	44.7957
Caulobacter_crescentus NA1000	15575	overlapping	0	CCNA_00013	16	25.0023
Caulobacter_crescentus NA1000	15577	overlapping	0	CCNA_00013	8	16.6682
Caulobacter_crescentus NA1000	15668	overlapping	0	CCNA_00013	25	7.29233
Caulobacter_crescentus NA1000	15670	overlapping	0	CCNA_00013	26	0
Caulobacter_crescentus NA1000	15677	overlapping	0	CCNA_00013	15	0
Caulobacter_crescentus NA1000	15679	overlapping	0	CCNA_00013	3	0
Caulobacter_crescentus NA1000	15694	overlapping	0	CCNA_00013	4	0
Caulobacter_crescentus NA1000	15696	overlapping	0	CCNA_00013	4	4.16704
Caulobacter_crescentus NA1000	15843	overlapping	0	CCNA_00013	2	1.04176
Caulobacter_crescentus NA1000	15845	overlapping	0	CCNA_00013	2	0
Caulobacter_crescentus NA1000	16041	overlapping	0	CCNA_00013	1	0
Caulobacter_crescentus NA1000	16133	overlapping	0	CCNA_00013	13	3.12528
Caulobacter_crescentus NA1000	16135	overlapping	0	CCNA_00013	15	0
Caulobacter_crescentus NA1000	16289	overlapping	0	CCNA_00013	0	4.16704
Caulobacter_crescentus NA1000	16291	overlapping	0	CCNA_00013	0	1.04176
Caulobacter_crescentus NA1000	16538	overlapping	0	CCNA_00013	3	0
Caulobacter_crescentus NA1000	16540	overlapping	0	CCNA_00013	2	0
Caulobacter_crescentus NA1000	17018	overlapping	0	CCNA_00013	9	11.4594
Caulobacter_crescentus NA1000	17020	overlapping	0	CCNA_00013	15	8.33409
Caulobacter_crescentus NA1000	17120	overlapping	0	moaC	119	456.291
Caulobacter_crescentus NA1000	17122	overlapping	0	moaC	131	427.122
Caulobacter_crescentus NA1000	17163	overlapping	0	moaC	1	8.33409
Caulobacter_crescentus NA1000	17247	overlapping	0	moaC	0	3.12528
Caulobacter_crescentus NA1000	17294	overlapping	0	moaC	0	10.4176
Caulobacter_crescentus NA1000	17475	overlapping	0	moaC	0	4.16704
Caulobacter_crescentus NA1000	17486	overlapping	0	moaC	0	2.08352
Caulobacter_crescentus NA1000	17514	overlapping	0	moaB	0	8.33409
Caulobacter_crescentus NA1000	17584	overlapping	0	moaB	0	15.6264
Caulobacter_crescentus NA1000	17585	overlapping	0	moaB	0	9.37585
Caulobacter_crescentus NA1000	17586	overlapping	0	moaB	0	4.16704
Caulobacter_crescentus NA1000	17613	overlapping	0	moaB	1	0
Caulobacter_crescentus NA1000	17629	overlapping	0	moaB	0	7.29233
Caulobacter_crescentus NA1000	17667	overlapping	0	moaB	0	3.12528
Caulobacter_crescentus NA1000	17683	overlapping	0	moaB	112	266.691
Caulobacter_crescentus NA1000	17685	overlapping	0	moaB	107	292.735
Caulobacter_crescentus NA1000	17699	overlapping	0	moaB	0	6.25057
Caulobacter_crescentus NA1000	17722	overlapping	0	moaB	0	3.12528
Caulobacter_crescentus NA1000	17793	overlapping	0	moaB	0	1.04176
Caulobacter_crescentus NA1000	17851	overlapping	0	moaB	0	1.04176
Caulobacter_crescentus NA1000	17855	overlapping	0	moaB	0	4.16704
Caulobacter_crescentus NA1000	17876	overlapping	0	moaB	0	2.08352
Caulobacter_crescentus NA1000	17933	overlapping	0	moaB	18	238.563
Caulobacter_crescentus NA1000	17935	overlapping	0	moaB	12	179.183
Caulobacter_crescentus NA1000	18044	overlapping	0	moaE	0	1.04176
Caulobacter_crescentus NA1000	18074	overlapping	0	moaE	0	3.12528
Caulobacter_crescentus NA1000	18077	overlapping	0	moaE	8	54.1716
Caulobacter_crescentus NA1000	18079	overlapping	0	moaE	4	62.5057
Caulobacter_crescentus NA1000	18157	overlapping	0	moaE	89	176.058
Caulobacter_crescentus NA1000	18159	overlapping	0	moaE	88	173.974
Caulobacter_crescentus NA1000	18169	overlapping	0	moaE	30	91.675
Caulobacter_crescentus NA1000	18171	overlapping	0	moaE	41	91.675
Caulobacter_crescentus NA1000	18291	overlapping	0	moaE	0	1.04176
Caulobacter_crescentus NA1000	18343	overlapping	0	moaE	5	55.2133
Caulobacter_crescentus NA1000	18345	overlapping	0	moaE	8	94.8003
Caulobacter_crescentus NA1000	18402	overlapping	0	moaE	0	3.12528
Caulobacter_crescentus NA1000	18488	overlapping	0	moaE	0	8.33409
Caulobacter_crescentus NA1000	18649	overlapping	0	moaD	0	1.04176
Caulobacter_crescentus NA1000	18717	overlapping	0	moaD	0	7.29233
Caulobacter_crescentus NA1000	18735	overlapping	0	moaA	0	20.8352
Caulobacter_crescentus NA1000	18737	overlapping	0	moaA	0	14.5847
Caulobacter_crescentus NA1000	18791	overlapping	0	moaA	0	1.04176
Caulobacter_crescentus NA1000	18885	overlapping	0	moaA	0	5.20881
Caulobacter_crescentus NA1000	18887	overlapping	0	moaA	0	1.04176
Caulobacter_crescentus NA1000	18964	overlapping	0	moaA	0	5.20881
Caulobacter_crescentus NA1000	19023	overlapping	0	moaA	278	464.626
Caulobacter_crescentus NA1000	19025	overlapping	0	moaA	401	838.618
Caulobacter_crescentus NA1000	19054	overlapping	0	moaA	0	6.25057
Caulobacter_crescentus NA1000	19056	overlapping	0	moaA	0	26.044
Caulobacter_crescentus NA1000	19120	overlapping	0	moaA	1	77.0903
Caulobacter_crescentus NA1000	19122	overlapping	0	moaA	0	77.0903
Caulobacter_crescentus NA1000	19131	overlapping	0	moaA	0	4.16704
Caulobacter_crescentus NA1000	19225	overlapping	0	moaA	0	3.12528
Caulobacter_crescentus NA1000	19227	overlapping	0	moaA	0	6.25057
Caulobacter_crescentus NA1000	19251	overlapping	0	moaA	0	3.12528
Caulobacter_crescentus NA1000	19351	overlapping	0	moaA	11	239.605
Caulobacter_crescentus NA1000	19353	overlapping	0	moaA	15	181.266
Caulobacter_crescentus NA1000	19365	overlapping	0	moaA	0	13.5429
Caulobacter_crescentus NA1000	19395	overlapping	0	moaA	0	3.12528
Caulobacter_crescentus NA1000	19404	overlapping	0	moaA	16	100.009
Caulobacter_crescentus NA1000	19406	overlapping	0	moaA	16	100.009
Caulobacter_crescentus NA1000	19425	overlapping	0	moaA	5	1.04176
Caulobacter_crescentus NA1000	19463	overlapping	0	moaA	0	5.20881
Caulobacter_crescentus NA1000	19464	overlapping	0	moaA	0	1.04176
Caulobacter_crescentus NA1000	19562	overlapping	0	moaA	0	2.08352
Caulobacter_crescentus NA1000	19640	overlapping	0	moaA	0	2.08352
Caulobacter_crescentus NA1000	19641	overlapping	0	moaA	67	152.097
Caulobacter_crescentus NA1000	19643	overlapping	0	moaA	88	139.596
Caulobacter_crescentus NA1000	19686	overlapping	0	moaA	187	259.399
Caulobacter_crescentus NA1000	19688	overlapping	0	moaA	147	301.069
Caulobacter_crescentus NA1000	19773	overlapping	0	moaA	82	160.431
Caulobacter_crescentus NA1000	19775	overlapping	0	moaA	55	80.2156
Caulobacter_crescentus NA1000	19781	overlapping	0	moaA	0	7.29233
Caulobacter_crescentus NA1000	19791	downstream	7	moaA	124	202.102
Caulobacter_crescentus NA1000	19793	downstream	9	moaA	114	112.51
Caulobacter_crescentus NA1000	19794	downstream	10	moaA	237	379.201
Caulobacter_crescentus NA1000	19796	downstream	12	moaA	128	206.269
Caulobacter_crescentus NA1000	19799	downstream	15	moaA	41	43.754
Caulobacter_crescentus NA1000	19801	downstream	14	CCNA_00019	21	48.9628
Caulobacter_crescentus NA1000	19828	overlapping	0	CCNA_00019	10	125.011
Caulobacter_crescentus NA1000	19830	overlapping	0	CCNA_00019	3	69.798
Caulobacter_crescentus NA1000	20002	overlapping	0	CCNA_00019	0	1.04176
Caulobacter_crescentus NA1000	20055	overlapping	0	CCNA_00019	0	3.12528
Caulobacter_crescentus NA1000	20058	overlapping	0	CCNA_00019	22	44.7957
Caulobacter_crescentus NA1000	20060	overlapping	0	CCNA_00019	24	65.631
Caulobacter_crescentus NA1000	20128	overlapping	0	CCNA_00019	1	28.1276
Caulobacter_crescentus NA1000	20130	overlapping	0	CCNA_00019	0	39.5869
Caulobacter_crescentus NA1000	20142	overlapping	0	CCNA_00019	0	3.12528
Caulobacter_crescentus NA1000	20158	overlapping	0	CCNA_00019	0	1.04176
Caulobacter_crescentus NA1000	20191	overlapping	0	CCNA_00019	0	1.04176
Caulobacter_crescentus NA1000	20210	overlapping	0	CCNA_00019	0	1.04176
Caulobacter_crescentus NA1000	20237	overlapping	0	CCNA_00019	298	293.777
Caulobacter_crescentus NA1000	20239	overlapping	0	CCNA_00019	402	487.544
Caulobacter_crescentus NA1000	20240	overlapping	0	CCNA_00019	0	1.04176
Caulobacter_crescentus NA1000	20241	overlapping	0	CCNA_00019	0	4.16704
Caulobacter_crescentus NA1000	20326	overlapping	0	CCNA_00019	2	52.0881
Caulobacter_crescentus NA1000	20328	overlapping	0	CCNA_00019	0	45.8375
Caulobacter_crescentus NA1000	20335	overlapping	0	CCNA_00019	5	56.2551
Caulobacter_crescentus NA1000	20337	overlapping	0	CCNA_00019	2	73.9651
Caulobacter_crescentus NA1000	20444	overlapping	0	CCNA_00019	125	285.443
Caulobacter_crescentus NA1000	20446	overlapping	0	CCNA_00019	102	280.234
Caulobacter_crescentus NA1000	20573	overlapping	0	CCNA_00020	30	137.512
Caulobacter_crescentus NA1000	20575	overlapping	0	CCNA_00020	28	162.515
Caulobacter_crescentus NA1000	20607	overlapping	0	CCNA_00020	0	1.04176
Caulobacter_crescentus NA1000	20616	overlapping	0	CCNA_00020	18	160.431
Caulobacter_crescentus NA1000	20618	overlapping	0	CCNA_00020	15	114.594
Caulobacter_crescentus NA1000	20620	overlapping	0	CCNA_00020	0	1.04176
Caulobacter_crescentus NA1000	20765	upstream	75	CCNA_00021	55	255.232
Caulobacter_crescentus NA1000	20767	upstream	73	CCNA_00021	76	253.148
Caulobacter_crescentus NA1000	20818	upstream	22	CCNA_00021	0	21.877
Caulobacter_crescentus NA1000	20820	upstream	20	CCNA_00021	0	6.25057
Caulobacter_crescentus NA1000	20904	overlapping	0	CCNA_00021	0	3.12528
Caulobacter_crescentus NA1000	20906	overlapping	0	CCNA_00021	0	1.04176
Caulobacter_crescentus NA1000	20976	overlapping	0	CCNA_00021	4	171.891
Caulobacter_crescentus NA1000	20978	overlapping	0	CCNA_00021	8	161.473
Caulobacter_crescentus NA1000	21020	overlapping	0	CCNA_00021	2	8.33409
Caulobacter_crescentus NA1000	21022	overlapping	0	CCNA_00021	2	16.6682
Caulobacter_crescentus NA1000	21094	overlapping	0	CCNA_00021	0	1.04176
Caulobacter_crescentus NA1000	21095	overlapping	0	CCNA_00021	33	396.911
Caulobacter_crescentus NA1000	21097	overlapping	0	CCNA_00021	53	389.619
Caulobacter_crescentus NA1000	21114	overlapping	0	CCNA_00021	0	1.04176
Caulobacter_crescentus NA1000	21213	overlapping	0	CCNA_00021	0	2.08352
Caulobacter_crescentus NA1000	21237	overlapping	0	CCNA_00021	0	9.37585
Caulobacter_crescentus NA1000	21347	overlapping	0	CCNA_00021	109	169.807
Caulobacter_crescentus NA1000	21349	overlapping	0	CCNA_00021	137	182.308
Caulobacter_crescentus NA1000	21362	overlapping	0	CCNA_00021	2	101.051
Caulobacter_crescentus NA1000	21364	overlapping	0	CCNA_00021	5	115.636
Caulobacter_crescentus NA1000	21413	overlapping	0	CCNA_00021	0	7.29233
Caulobacter_crescentus NA1000	21429	overlapping	0	CCNA_00021	6	25.0023
Caulobacter_crescentus NA1000	21431	overlapping	0	CCNA_00021	11	31.2528
Caulobacter_crescentus NA1000	21516	overlapping	0	CCNA_00021	0	6.25057
Caulobacter_crescentus NA1000	21517	overlapping	0	CCNA_00021	0	3.12528
Caulobacter_crescentus NA1000	21521	overlapping	0	CCNA_00021	56	91.675
Caulobacter_crescentus NA1000	21523	overlapping	0	CCNA_00021	65	160.431
Caulobacter_crescentus NA1000	21535	overlapping	0	CCNA_00021	0	2.08352
Caulobacter_crescentus NA1000	21537	overlapping	0	CCNA_00021	0	10.4176
Caulobacter_crescentus NA1000	21590	overlapping	0	CCNA_00021	0	2.08352
Caulobacter_crescentus NA1000	21612	overlapping	0	CCNA_00021	27	237.522
Caulobacter_crescentus NA1000	21614	overlapping	0	CCNA_00021	29	253.148
Caulobacter_crescentus NA1000	21660	overlapping	0	CCNA_00021	0	4.16704
Caulobacter_crescentus NA1000	21689	overlapping	0	CCNA_00021	45	43.754
Caulobacter_crescentus NA1000	21691	overlapping	0	CCNA_00021	55	108.343
Caulobacter_crescentus NA1000	21754	overlapping	0	CCNA_00021	0	5.20881
Caulobacter_crescentus NA1000	21762	overlapping	0	CCNA_00021	1	120.844
Caulobacter_crescentus NA1000	21764	overlapping	0	CCNA_00021	3	100.009
Caulobacter_crescentus NA1000	21782	overlapping	0	CCNA_00021	62	133.345
Caulobacter_crescentus NA1000	21783	overlapping	0	CCNA_00021	1	0
Caulobacter_crescentus NA1000	21784	overlapping	0	CCNA_00021	39	84.3827
Caulobacter_crescentus NA1000	21836	overlapping	0	CCNA_00021	0	7.29233
Caulobacter_crescentus NA1000	21858	overlapping	0	CCNA_00021	2	0
Caulobacter_crescentus NA1000	21929	overlapping	0	CCNA_00021	0	3.12528
Caulobacter_crescentus NA1000	21956	overlapping	0	CCNA_00021	0	3.12528
Caulobacter_crescentus NA1000	21965	overlapping	0	CCNA_00021	0	1.04176
Caulobacter_crescentus NA1000	21986	overlapping	0	CCNA_00021	49	169.807
Caulobacter_crescentus NA1000	21988	overlapping	0	CCNA_00021	52	120.844
Caulobacter_crescentus NA1000	21998	overlapping	0	CCNA_00021	128	204.185
Caulobacter_crescentus NA1000	22000	overlapping	0	CCNA_00021	163	223.979
Caulobacter_crescentus NA1000	22003	overlapping	0	CCNA_00021	0	5.20881
Caulobacter_crescentus NA1000	22004	overlapping	0	CCNA_00021	0	2.08352
Caulobacter_crescentus NA1000	22065	overlapping	0	CCNA_00021	0	3.12528
Caulobacter_crescentus NA1000	22112	overlapping	0	CCNA_00021	0	64.5892
Caulobacter_crescentus NA1000	22114	overlapping	0	CCNA_00021	0	39.5869
Caulobacter_crescentus NA1000	22202	overlapping	0	CCNA_00021	286	528.173
Caulobacter_crescentus NA1000	22204	overlapping	0	CCNA_00021	333	477.127
Caulobacter_crescentus NA1000	22241	overlapping	0	CCNA_00021	0	5.20881
Caulobacter_crescentus NA1000	22268	overlapping	0	CCNA_00021	0	9.37585
Caulobacter_crescentus NA1000	22297	overlapping	0	CCNA_00021	0	2.08352
Caulobacter_crescentus NA1000	22357	overlapping	0	CCNA_00021	0	1.04176
Caulobacter_crescentus NA1000	22359	overlapping	0	CCNA_00021	0	4.16704
Caulobacter_crescentus NA1000	22368	overlapping	0	CCNA_00021	47	88.5497
Caulobacter_crescentus NA1000	22370	overlapping	0	CCNA_00021	297	414.621
Caulobacter_crescentus NA1000	22372	overlapping	0	CCNA_00021	218	328.155
Caulobacter_crescentus NA1000	22421	overlapping	0	CCNA_00021	0	4.16704
Caulobacter_crescentus NA1000	22455	overlapping	0	CCNA_00021	0	5.20881
Caulobacter_crescentus NA1000	22542	overlapping	0	CCNA_00021	1	0
Caulobacter_crescentus NA1000	22543	overlapping	0	CCNA_00021	82	463.584
Caulobacter_crescentus NA1000	22544	overlapping	0	CCNA_00021	0	2.08352
Caulobacter_crescentus NA1000	22545	overlapping	0	CCNA_00021	95	321.904
Caulobacter_crescentus NA1000	22609	overlapping	0	CCNA_00021	0	5.20881
Caulobacter_crescentus NA1000	22681	overlapping	0	CCNA_00021	8	25.0023
Caulobacter_crescentus NA1000	22683	overlapping	0	CCNA_00021	24	26.044
Caulobacter_crescentus NA1000	22695	overlapping	0	CCNA_00021	56	87.5079
Caulobacter_crescentus NA1000	22697	overlapping	0	CCNA_00021	56	93.7585
Caulobacter_crescentus NA1000	22709	overlapping	0	CCNA_00021	47	116.677
Caulobacter_crescentus NA1000	22711	overlapping	0	CCNA_00021	37	82.2991
Caulobacter_crescentus NA1000	22817	overlapping	0	CCNA_00021	0	1.04176
Caulobacter_crescentus NA1000	22819	overlapping	0	CCNA_00021	0	1.04176
Caulobacter_crescentus NA1000	22821	overlapping	0	CCNA_00021	0	6.25057
Caulobacter_crescentus NA1000	22831	overlapping	0	CCNA_00021	0	1.04176
Caulobacter_crescentus NA1000	22862	overlapping	0	CCNA_00021	0	6.25057
Caulobacter_crescentus NA1000	22959	overlapping	0	CCNA_00021	121	184.392
Caulobacter_crescentus NA1000	22961	overlapping	0	CCNA_00021	113	158.348
Caulobacter_crescentus NA1000	23080	overlapping	0	CCNA_00022	0	1.04176
Caulobacter_crescentus NA1000	23084	overlapping	0	CCNA_00022	1	44.7957
Caulobacter_crescentus NA1000	23086	overlapping	0	CCNA_00022	0	26.044
Caulobacter_crescentus NA1000	23132	overlapping	0	CCNA_00022	0	7.29233
Caulobacter_crescentus NA1000	23147	overlapping	0	CCNA_00022	35	82.2991
Caulobacter_crescentus NA1000	23149	overlapping	0	CCNA_00022	43	134.387
Caulobacter_crescentus NA1000	23155	overlapping	0	CCNA_00022	6	64.5892
Caulobacter_crescentus NA1000	23157	overlapping	0	CCNA_00022	22	89.5915
Caulobacter_crescentus NA1000	23174	overlapping	0	CCNA_00022	5	13.5429
Caulobacter_crescentus NA1000	23198	overlapping	0	CCNA_00022	0	2.08352
Caulobacter_crescentus NA1000	23249	overlapping	0	CCNA_00022	161	294.818
Caulobacter_crescentus NA1000	23251	overlapping	0	CCNA_00022	189	279.192
Caulobacter_crescentus NA1000	23269	overlapping	0	CCNA_00022	0	47.921
Caulobacter_crescentus NA1000	23271	overlapping	0	CCNA_00022	0	68.7562
Caulobacter_crescentus NA1000	23408	overlapping	0	CCNA_00022	76	352.115
Caulobacter_crescentus NA1000	23410	overlapping	0	CCNA_00022	61	325.029
Caulobacter_crescentus NA1000	23448	overlapping	0	CCNA_00022	0	1.04176
Caulobacter_crescentus NA1000	23540	overlapping	0	CCNA_00022	13	93.7585
Caulobacter_crescentus NA1000	23542	overlapping	0	CCNA_00022	14	81.2574
Caulobacter_crescentus NA1000	23546	overlapping	0	CCNA_00022	0	7.29233
Caulobacter_crescentus NA1000	23579	downstream	20	CCNA_00022	0	2.08352
Caulobacter_crescentus NA1000	23611	overlapping	0	CCNA_00023	107	228.146
Caulobacter_crescentus NA1000	23613	overlapping	0	CCNA_00023	78	195.851
Caulobacter_crescentus NA1000	23642	overlapping	0	CCNA_00023	0	1.04176
Caulobacter_crescentus NA1000	23726	overlapping	0	CCNA_00023	56	226.062
Caulobacter_crescentus NA1000	23728	overlapping	0	CCNA_00023	76	191.684
Caulobacter_crescentus NA1000	23767	overlapping	0	CCNA_00023	36	256.273
Caulobacter_crescentus NA1000	23769	overlapping	0	CCNA_00023	14	182.308
Caulobacter_crescentus NA1000	23790	overlapping	0	CCNA_00023	6	47.921
Caulobacter_crescentus NA1000	23792	overlapping	0	CCNA_00023	2	27.0858
Caulobacter_crescentus NA1000	23829	overlapping	0	CCNA_00023	0	1.04176
Caulobacter_crescentus NA1000	23850	overlapping	0	CCNA_00023	0	2.08352
Caulobacter_crescentus NA1000	23851	overlapping	0	CCNA_00023	0	7.29233
Caulobacter_crescentus NA1000	23855	overlapping	0	CCNA_00023	33	103.134
Caulobacter_crescentus NA1000	23857	overlapping	0	CCNA_00023	15	97.9256
Caulobacter_crescentus NA1000	23867	overlapping	0	CCNA_00023	0	4.16704
Caulobacter_crescentus NA1000	23891	overlapping	0	CCNA_00023	18	147.93
Caulobacter_crescentus NA1000	23893	overlapping	0	CCNA_00023	13	90.6332
Caulobacter_crescentus NA1000	23941	overlapping	0	CCNA_00023	0	3.12528
Caulobacter_crescentus NA1000	23946	overlapping	0	CCNA_00023	0	4.16704
Caulobacter_crescentus NA1000	23948	overlapping	0	CCNA_00023	0	1.04176
Caulobacter_crescentus NA1000	23978	overlapping	0	CCNA_00023	19	200.018
Caulobacter_crescentus NA1000	23980	overlapping	0	CCNA_00023	64	245.856
Caulobacter_crescentus NA1000	24015	overlapping	0	CCNA_00023	0	10.4176
Caulobacter_crescentus NA1000	24027	overlapping	0	CCNA_00023	22	0
Caulobacter_crescentus NA1000	24048	overlapping	0	CCNA_00023	1	0
Caulobacter_crescentus NA1000	24050	overlapping	0	CCNA_00023	42	214.603
Caulobacter_crescentus NA1000	24052	overlapping	0	CCNA_00023	32	191.684
Caulobacter_crescentus NA1000	24071	overlapping	0	CCNA_00023	111	211.478
Caulobacter_crescentus NA1000	24073	overlapping	0	CCNA_00023	96	258.357
Caulobacter_crescentus NA1000	24202	overlapping	0	CCNA_00024	0	5.20881
Caulobacter_crescentus NA1000	24228	overlapping	0	CCNA_00024	11	57.2969
Caulobacter_crescentus NA1000	24230	overlapping	0	CCNA_00024	20	65.631
Caulobacter_crescentus NA1000	24243	overlapping	0	CCNA_00024	135	305.236
Caulobacter_crescentus NA1000	24245	overlapping	0	CCNA_00024	106	262.524
Caulobacter_crescentus NA1000	24247	overlapping	0	CCNA_00024	17	55.2133
Caulobacter_crescentus NA1000	24334	overlapping	0	CCNA_00024	0	1.04176
Caulobacter_crescentus NA1000	24367	overlapping	0	CCNA_00024	0	5.20881
Caulobacter_crescentus NA1000	24371	overlapping	0	CCNA_00024	33	152.097
Caulobacter_crescentus NA1000	24373	overlapping	0	CCNA_00024	21	122.928
Caulobacter_crescentus NA1000	24797	overlapping	0	CCNA_00024	0	2.08352
Caulobacter_crescentus NA1000	24798	overlapping	0	CCNA_00024	0	3.12528
Caulobacter_crescentus NA1000	24991	overlapping	0	CCNA_00025	45	137.512
Caulobacter_crescentus NA1000	24993	overlapping	0	CCNA_00025	62	186.475
Caulobacter_crescentus NA1000	25069	overlapping	0	CCNA_00025	4	21.877
Caulobacter_crescentus NA1000	25071	overlapping	0	CCNA_00025	6	25.0023
Caulobacter_crescentus NA1000	25084	overlapping	0	CCNA_00025	424	649.017
Caulobacter_crescentus NA1000	25086	overlapping	0	CCNA_00025	379	676.103
Caulobacter_crescentus NA1000	25088	overlapping	0	CCNA_00025	0	9.37585
Caulobacter_crescentus NA1000	25162	overlapping	0	CCNA_00025	49	66.6727
Caulobacter_crescentus NA1000	25164	overlapping	0	CCNA_00025	31	87.5079
Caulobacter_crescentus NA1000	25181	overlapping	0	CCNA_00025	127	173.974
Caulobacter_crescentus NA1000	25183	overlapping	0	CCNA_00025	239	311.487
Caulobacter_crescentus NA1000	25185	overlapping	0	CCNA_00025	76	117.719
Caulobacter_crescentus NA1000	25291	overlapping	0	CCNA_00025	0	3.12528
Caulobacter_crescentus NA1000	25321	overlapping	0	CCNA_00025	0	41.6705
Caulobacter_crescentus NA1000	25323	overlapping	0	CCNA_00025	0	37.5034
Caulobacter_crescentus NA1000	25446	overlapping	0	CCNA_00025	0	1.04176
Caulobacter_crescentus NA1000	25480	overlapping	0	CCNA_00025	64	136.471
Caulobacter_crescentus NA1000	25482	overlapping	0	CCNA_00025	48	118.761
Caulobacter_crescentus NA1000	25519	overlapping	0	CCNA_00025	0	1.04176
Caulobacter_crescentus NA1000	25577	overlapping	0	CCNA_00025	0	1.04176
Caulobacter_crescentus NA1000	25669	overlapping	0	CCNA_00025	81	71.8815
Caulobacter_crescentus NA1000	25671	overlapping	0	CCNA_00025	94	120.844
Caulobacter_crescentus NA1000	25673	overlapping	0	CCNA_00025	0	2.08352
Caulobacter_crescentus NA1000	25750	overlapping	0	CCNA_00025	91	245.856
Caulobacter_crescentus NA1000	25752	overlapping	0	CCNA_00025	202	363.575
Caulobacter_crescentus NA1000	25755	overlapping	0	CCNA_00025	0	20.8352
Caulobacter_crescentus NA1000	25781	overlapping	0	CCNA_00025	0	2.08352
Caulobacter_crescentus NA1000	25784	overlapping	0	CCNA_00025	220	313.57
Caulobacter_crescentus NA1000	25786	overlapping	0	CCNA_00025	293	439.623
Caulobacter_crescentus NA1000	25789	overlapping	0	CCNA_00025	0	2.08352
Caulobacter_crescentus NA1000	25815	overlapping	0	CCNA_00025	0	3.12528
Caulobacter_crescentus NA1000	25831	overlapping	0	CCNA_00025	1	0
Caulobacter_crescentus NA1000	25843	overlapping	0	CCNA_00025	110	157.306
Caulobacter_crescentus NA1000	25844	overlapping	0	CCNA_00025	1	0
Caulobacter_crescentus NA1000	25845	overlapping	0	CCNA_00025	167	261.482
Caulobacter_crescentus NA1000	25858	overlapping	0	CCNA_00025	65	33.3364
Caulobacter_crescentus NA1000	25859	overlapping	0	CCNA_00025	1	0
Caulobacter_crescentus NA1000	25860	overlapping	0	CCNA_00025	72	58.3386
Caulobacter_crescentus NA1000	25945	overlapping	0	CCNA_00025	14	60.4222
Caulobacter_crescentus NA1000	25947	overlapping	0	CCNA_00025	16	67.7145
Caulobacter_crescentus NA1000	25988	overlapping	0	CCNA_00025	0	1.04176
Caulobacter_crescentus NA1000	25999	overlapping	0	CCNA_00025	0	1.04176
Caulobacter_crescentus NA1000	26028	overlapping	0	CCNA_00025	0	5.20881
Caulobacter_crescentus NA1000	26101	overlapping	0	CCNA_00025	269	454.208
Caulobacter_crescentus NA1000	26103	overlapping	0	CCNA_00025	309	423.997
Caulobacter_crescentus NA1000	26201	overlapping	0	CCNA_00025	65	154.181
Caulobacter_crescentus NA1000	26203	overlapping	0	CCNA_00025	39	92.7168
Caulobacter_crescentus NA1000	26227	overlapping	0	CCNA_00025	228	379.201
Caulobacter_crescentus NA1000	26228	overlapping	0	CCNA_00025	1	0
Caulobacter_crescentus NA1000	26229	overlapping	0	CCNA_00025	238	350.032
Caulobacter_crescentus NA1000	26245	overlapping	0	CCNA_00025	20	0
Caulobacter_crescentus NA1000	26247	overlapping	0	CCNA_00025	39	77.0903
Caulobacter_crescentus NA1000	26323	overlapping	0	CCNA_00025	130	218.77
Caulobacter_crescentus NA1000	26325	overlapping	0	CCNA_00025	89	228.146
Caulobacter_crescentus NA1000	26483	overlapping	0	CCNA_00025	19	58.3386
Caulobacter_crescentus NA1000	26485	overlapping	0	CCNA_00025	160	128.137
Caulobacter_crescentus NA1000	26487	overlapping	0	CCNA_00025	123	97.9256
Caulobacter_crescentus NA1000	26517	overlapping	0	CCNA_00025	0	2.08352
Caulobacter_crescentus NA1000	26526	overlapping	0	CCNA_00025	0	7.29233
Caulobacter_crescentus NA1000	26530	overlapping	0	CCNA_00025	0	1.04176
Caulobacter_crescentus NA1000	26556	overlapping	0	CCNA_00025	0	4.16704
Caulobacter_crescentus NA1000	26563	overlapping	0	CCNA_00025	22	38.5452
Caulobacter_crescentus NA1000	26565	overlapping	0	CCNA_00025	22	38.5452
Caulobacter_crescentus NA1000	26644	downstream	1	CCNA_00025	1	0
Caulobacter_crescentus NA1000	26670	downstream	27	CCNA_00025	24	77.0903
Caulobacter_crescentus NA1000	26672	downstream	29	CCNA_00025	29	77.0903
Caulobacter_crescentus NA1000	26701	overlapping	0	CCNA_00026	0	19.7935
Caulobacter_crescentus NA1000	26703	overlapping	0	CCNA_00026	3	33.3364
Caulobacter_crescentus NA1000	26815	overlapping	0	CCNA_00026	0	11.4594
Caulobacter_crescentus NA1000	26817	overlapping	0	CCNA_00026	0	19.7935
Caulobacter_crescentus NA1000	26835	overlapping	0	CCNA_00026	0	1.04176
Caulobacter_crescentus NA1000	26941	overlapping	0	CCNA_00026	0	5.20881
Caulobacter_crescentus NA1000	27089	overlapping	0	CCNA_00026	0	1.04176
Caulobacter_crescentus NA1000	27091	overlapping	0	CCNA_00026	0	2.08352
Caulobacter_crescentus NA1000	27309	overlapping	0	CCNA_00026	0	2.08352
Caulobacter_crescentus NA1000	27311	overlapping	0	CCNA_00026	0	8.33409
Caulobacter_crescentus NA1000	27350	overlapping	0	CCNA_00026	0	10.4176
Caulobacter_crescentus NA1000	27352	overlapping	0	CCNA_00026	0	5.20881
Caulobacter_crescentus NA1000	27354	overlapping	0	CCNA_00026	0	2.08352
Caulobacter_crescentus NA1000	27356	overlapping	0	CCNA_00026	0	1.04176
Caulobacter_crescentus NA1000	27361	overlapping	0	CCNA_00026	0	2.08352
Caulobacter_crescentus NA1000	27373	overlapping	0	CCNA_00026	51	157.306
Caulobacter_crescentus NA1000	27375	overlapping	0	CCNA_00026	43	148.972
Caulobacter_crescentus NA1000	27426	overlapping	0	CCNA_00026	0	1.04176
Caulobacter_crescentus NA1000	27429	overlapping	0	CCNA_00026	0	3.12528
Caulobacter_crescentus NA1000	27436	overlapping	0	CCNA_00026	0	1.04176
Caulobacter_crescentus NA1000	27457	overlapping	0	CCNA_00026	0	2.08352
Caulobacter_crescentus NA1000	27520	overlapping	0	CCNA_00026	0	1.04176
Caulobacter_crescentus NA1000	27600	overlapping	0	CCNA_00026	33	83.3409
Caulobacter_crescentus NA1000	27602	overlapping	0	CCNA_00026	21	64.5892
Caulobacter_crescentus NA1000	27647	overlapping	0	CCNA_00026	42	196.893
Caulobacter_crescentus NA1000	27649	overlapping	0	CCNA_00026	80	207.31
Caulobacter_crescentus NA1000	27653	overlapping	0	CCNA_00026	0	2.08352
Caulobacter_crescentus NA1000	27757	overlapping	0	CCNA_00026	0	5.20881
Caulobacter_crescentus NA1000	27798	overlapping	0	CCNA_00026	0	1.04176
Caulobacter_crescentus NA1000	27800	overlapping	0	CCNA_00026	115	384.41
Caulobacter_crescentus NA1000	27802	overlapping	0	CCNA_00026	137	298.985
Caulobacter_crescentus NA1000	27880	overlapping	0	CCNA_00026	0	4.16704
Caulobacter_crescentus NA1000	27891	overlapping	0	CCNA_00026	203	373.992
Caulobacter_crescentus NA1000	27893	overlapping	0	CCNA_00026	189	271.9
Caulobacter_crescentus NA1000	28019	overlapping	0	CCNA_00026	14	179.183
Caulobacter_crescentus NA1000	28020	overlapping	0	CCNA_00026	0	1.04176
Caulobacter_crescentus NA1000	28021	overlapping	0	CCNA_00026	19	100.009
Caulobacter_crescentus NA1000	28057	overlapping	0	CCNA_00026	7	103.134
Caulobacter_crescentus NA1000	28059	overlapping	0	CCNA_00026	7	87.5079
Caulobacter_crescentus NA1000	28117	overlapping	0	CCNA_00026	17	170.849
Caulobacter_crescentus NA1000	28119	overlapping	0	CCNA_00026	37	153.139
Caulobacter_crescentus NA1000	28192	overlapping	0	CCNA_00026	37	123.97
Caulobacter_crescentus NA1000	28194	overlapping	0	CCNA_00026	59	79.1739
Caulobacter_crescentus NA1000	28289	overlapping	0	CCNA_00026	53	278.15
Caulobacter_crescentus NA1000	28291	overlapping	0	CCNA_00026	688	1231.36
Caulobacter_crescentus NA1000	28293	overlapping	0	CCNA_00026	557	863.62
Caulobacter_crescentus NA1000	28307	overlapping	0	CCNA_00026	0	3.12528
Caulobacter_crescentus NA1000	28378	overlapping	0	CCNA_00026	121	180.225
Caulobacter_crescentus NA1000	28380	overlapping	0	CCNA_00026	72	173.974
Caulobacter_crescentus NA1000	28468	overlapping	0	CCNA_00026	0	2.08352
Caulobacter_crescentus NA1000	28498	overlapping	0	CCNA_00026	0	5.20881
Caulobacter_crescentus NA1000	28542	overlapping	0	CCNA_00026	0	5.20881
Caulobacter_crescentus NA1000	28544	overlapping	0	CCNA_00026	0	13.5429
Caulobacter_crescentus NA1000	28561	overlapping	0	CCNA_00026	118	408.37
Caulobacter_crescentus NA1000	28563	overlapping	0	CCNA_00026	131	393.786
Caulobacter_crescentus NA1000	28711	overlapping	0	CCNA_00026	81	88.5497
Caulobacter_crescentus NA1000	28713	overlapping	0	CCNA_00026	125	141.68
Caulobacter_crescentus NA1000	28759	overlapping	0	CCNA_00026	24	19.7935
Caulobacter_crescentus NA1000	28761	overlapping	0	CCNA_00026	29	18.7517
Caulobacter_crescentus NA1000	28764	overlapping	0	CCNA_00026	0	1.04176
Caulobacter_crescentus NA1000	28851	overlapping	0	CCNA_00026	0	1.04176
Caulobacter_crescentus NA1000	28939	overlapping	0	CCNA_00026	98	116.677
Caulobacter_crescentus NA1000	28941	overlapping	0	CCNA_00026	83	113.552
Caulobacter_crescentus NA1000	28955	overlapping	0	CCNA_00026	0	61.4639
Caulobacter_crescentus NA1000	28957	overlapping	0	CCNA_00026	0	57.2969
Caulobacter_crescentus NA1000	29033	overlapping	0	CCNA_00026	84	381.285
Caulobacter_crescentus NA1000	29035	overlapping	0	CCNA_00026	93	368.783
Caulobacter_crescentus NA1000	29107	overlapping	0	CCNA_00026	0	1.04176
Caulobacter_crescentus NA1000	29128	overlapping	0	CCNA_00026	0	5.20881
Caulobacter_crescentus NA1000	29168	overlapping	0	CCNA_00026	6	69.798
Caulobacter_crescentus NA1000	29170	overlapping	0	CCNA_00026	9	93.7585
Caulobacter_crescentus NA1000	29206	overlapping	0	CCNA_00026	0	9.37585
Caulobacter_crescentus NA1000	29230	overlapping	0	CCNA_00026	0	13.5429
Caulobacter_crescentus NA1000	29296	overlapping	0	CCNA_00026	0	1.04176
Caulobacter_crescentus NA1000	29298	overlapping	0	CCNA_00026	0	1.04176
Caulobacter_crescentus NA1000	29306	overlapping	0	CCNA_00026	0	2.08352
Caulobacter_crescentus NA1000	29307	overlapping	0	CCNA_00026	286	255.232
Caulobacter_crescentus NA1000	29402	overlapping	0	CCNA_00026	0	1.04176
Caulobacter_crescentus NA1000	29405	downstream	2	CCNA_00026	0	2.08352
Caulobacter_crescentus NA1000	29407	downstream	4	CCNA_00026	0	6.25057
Caulobacter_crescentus NA1000	29443	downstream	40	CCNA_00026	14	100.009
Caulobacter_crescentus NA1000	29445	downstream	42	CCNA_00026	24	126.053
Caulobacter_crescentus NA1000	29449	downstream	46	CCNA_00026	39	122.928
Caulobacter_crescentus NA1000	29451	downstream	48	CCNA_00026	37	144.805
Caulobacter_crescentus NA1000	29465	upstream	37	CCNA_00027	9	75.0068
Caulobacter_crescentus NA1000	29467	upstream	35	CCNA_00027	17	46.8793
Caulobacter_crescentus NA1000	29487	upstream	15	CCNA_00027	0	17.7099
Caulobacter_crescentus NA1000	29489	upstream	13	CCNA_00027	0	5.20881
Caulobacter_crescentus NA1000	29502	overlapping	0	CCNA_00027	10	69.798
Caulobacter_crescentus NA1000	29504	overlapping	0	CCNA_00027	16	45.8375
Caulobacter_crescentus NA1000	29535	overlapping	0	CCNA_00027	70	193.768
Caulobacter_crescentus NA1000	29537	overlapping	0	CCNA_00027	72	219.812
Caulobacter_crescentus NA1000	29727	overlapping	0	CCNA_00027	20	56.2551
Caulobacter_crescentus NA1000	29729	overlapping	0	CCNA_00027	32	40.6287
Caulobacter_crescentus NA1000	29733	overlapping	0	CCNA_00027	0	1.04176
Caulobacter_crescentus NA1000	29766	overlapping	0	CCNA_00027	0	6.25057
Caulobacter_crescentus NA1000	29768	overlapping	0	CCNA_00027	0	2.08352
Caulobacter_crescentus NA1000	29772	overlapping	0	CCNA_00027	82	305.236
Caulobacter_crescentus NA1000	29774	overlapping	0	CCNA_00027	90	313.57
Caulobacter_crescentus NA1000	29776	overlapping	0	CCNA_00027	0	4.16704
Caulobacter_crescentus NA1000	29805	overlapping	0	CCNA_00027	196	440.665
Caulobacter_crescentus NA1000	29807	overlapping	0	CCNA_00027	146	468.793
Caulobacter_crescentus NA1000	29894	overlapping	0	CCNA_00027	0	4.16704
Caulobacter_crescentus NA1000	29896	overlapping	0	CCNA_00027	0	11.4594
Caulobacter_crescentus NA1000	29925	overlapping	0	CCNA_00027	3	21.877
Caulobacter_crescentus NA1000	29927	overlapping	0	CCNA_00027	9	18.7517
Caulobacter_crescentus NA1000	29933	overlapping	0	CCNA_00027	0	1.04176
Caulobacter_crescentus NA1000	29934	overlapping	0	CCNA_00027	2	0
Caulobacter_crescentus NA1000	29935	overlapping	0	CCNA_00027	0	5.20881
Caulobacter_crescentus NA1000	29936	overlapping	0	CCNA_00027	5	1.04176
Caulobacter_crescentus NA1000	30007	overlapping	0	CCNA_00027	0	4.16704
Caulobacter_crescentus NA1000	30060	overlapping	0	CCNA_00027	0	1.04176
Caulobacter_crescentus NA1000	30093	overlapping	0	CCNA_00027	0	3.12528
Caulobacter_crescentus NA1000	30196	downstream	5	CCNA_00027	0	46.8793
Caulobacter_crescentus NA1000	30198	downstream	7	CCNA_00027	0	51.0463
Caulobacter_crescentus NA1000	30213	downstream	22	CCNA_00027	1	34.3781
Caulobacter_crescentus NA1000	30215	downstream	24	CCNA_00027	5	53.1298
Caulobacter_crescentus NA1000	30255	downstream	64	CCNA_00027	0	2.08352
Caulobacter_crescentus NA1000	30258	downstream	67	CCNA_00027	0	7.29233
Caulobacter_crescentus NA1000	30324	upstream	13	CCNA_00028	9	136.471
Caulobacter_crescentus NA1000	30326	upstream	11	CCNA_00028	34	163.557
Caulobacter_crescentus NA1000	30340	overlapping	0	CCNA_00028	337	414.621
Caulobacter_crescentus NA1000	30342	overlapping	0	CCNA_00028	257	307.32
Caulobacter_crescentus NA1000	30345	overlapping	0	CCNA_00028	0	11.4594
Caulobacter_crescentus NA1000	30346	overlapping	0	CCNA_00028	0	1.04176
Caulobacter_crescentus NA1000	30347	overlapping	0	CCNA_00028	0	1.04176
Caulobacter_crescentus NA1000	30357	overlapping	0	CCNA_00028	39	240.647
Caulobacter_crescentus NA1000	30359	overlapping	0	CCNA_00028	40	219.812
Caulobacter_crescentus NA1000	30416	overlapping	0	CCNA_00028	22	234.396
Caulobacter_crescentus NA1000	30418	overlapping	0	CCNA_00028	315	597.971
Caulobacter_crescentus NA1000	30420	overlapping	0	CCNA_00028	265	430.247
Caulobacter_crescentus NA1000	30449	overlapping	0	CCNA_00028	0	7.29233
Caulobacter_crescentus NA1000	30496	overlapping	0	CCNA_00028	54	94.8003
Caulobacter_crescentus NA1000	30498	overlapping	0	CCNA_00028	24	77.0903
Caulobacter_crescentus NA1000	30505	overlapping	0	CCNA_00028	50	45.8375
Caulobacter_crescentus NA1000	30507	overlapping	0	CCNA_00028	22	43.754
Caulobacter_crescentus NA1000	30517	overlapping	0	CCNA_00028	179	295.86
Caulobacter_crescentus NA1000	30519	overlapping	0	CCNA_00028	172	183.35
Caulobacter_crescentus NA1000	30577	overlapping	0	CCNA_00028	0	13.5429
Caulobacter_crescentus NA1000	30580	overlapping	0	CCNA_00028	42	189.601
Caulobacter_crescentus NA1000	30582	overlapping	0	CCNA_00028	62	148.972
Caulobacter_crescentus NA1000	30585	overlapping	0	CCNA_00028	0	3.12528
Caulobacter_crescentus NA1000	30602	overlapping	0	CCNA_00028	0	5.20881
Caulobacter_crescentus NA1000	30616	overlapping	0	CCNA_00028	0	1.04176
Caulobacter_crescentus NA1000	30619	overlapping	0	CCNA_00028	95	219.812
Caulobacter_crescentus NA1000	30621	overlapping	0	CCNA_00028	117	231.271
Caulobacter_crescentus NA1000	30685	overlapping	0	CCNA_00028	0	1.04176
Caulobacter_crescentus NA1000	30686	overlapping	0	CCNA_00028	49	247.939
Caulobacter_crescentus NA1000	30688	overlapping	0	CCNA_00028	120	409.412
Caulobacter_crescentus NA1000	30690	overlapping	0	CCNA_00028	96	186.475
Caulobacter_crescentus NA1000	30718	overlapping	0	CCNA_00028	752	1255.32
Caulobacter_crescentus NA1000	30719	overlapping	0	CCNA_00028	2	0
Caulobacter_crescentus NA1000	30720	overlapping	0	CCNA_00028	776	1237.61
Caulobacter_crescentus NA1000	30724	overlapping	0	CCNA_00028	3	57.2969
Caulobacter_crescentus NA1000	30726	overlapping	0	CCNA_00028	6	78.1321
Caulobacter_crescentus NA1000	30734	overlapping	0	CCNA_00028	0	2.08352
Caulobacter_crescentus NA1000	30773	overlapping	0	CCNA_00028	0	1.04176
Caulobacter_crescentus NA1000	30775	overlapping	0	CCNA_00028	0	1.04176
Caulobacter_crescentus NA1000	30811	overlapping	0	CCNA_00028	73	376.076
Caulobacter_crescentus NA1000	30812	overlapping	0	CCNA_00028	0	1.04176
Caulobacter_crescentus NA1000	30813	overlapping	0	CCNA_00028	57	394.827
Caulobacter_crescentus NA1000	30841	overlapping	0	CCNA_00028	0	6.25057
Caulobacter_crescentus NA1000	30889	overlapping	0	CCNA_00028	0	10.4176
Caulobacter_crescentus NA1000	31005	overlapping	0	CCNA_00028	0	10.4176
Caulobacter_crescentus NA1000	31033	overlapping	0	CCNA_00028	77	210.436
Caulobacter_crescentus NA1000	31035	overlapping	0	CCNA_00028	78	169.807
Caulobacter_crescentus NA1000	31042	overlapping	0	CCNA_00028	440	681.312
Caulobacter_crescentus NA1000	31044	overlapping	0	CCNA_00028	349	536.507
Caulobacter_crescentus NA1000	31069	overlapping	0	CCNA_00028	121	213.561
Caulobacter_crescentus NA1000	31071	overlapping	0	CCNA_00028	155	241.689
Caulobacter_crescentus NA1000	31087	overlapping	0	CCNA_00028	184	214.603
Caulobacter_crescentus NA1000	31089	overlapping	0	CCNA_00028	146	281.276
Caulobacter_crescentus NA1000	31123	overlapping	0	CCNA_00028	150	301.069
Caulobacter_crescentus NA1000	31125	overlapping	0	CCNA_00028	146	304.194
Caulobacter_crescentus NA1000	31183	overlapping	0	CCNA_00028	0	3.12528
Caulobacter_crescentus NA1000	31186	overlapping	0	CCNA_00028	4	68.7562
Caulobacter_crescentus NA1000	31188	overlapping	0	CCNA_00028	3	67.7145
Caulobacter_crescentus NA1000	31252	overlapping	0	CCNA_00028	51	166.682
Caulobacter_crescentus NA1000	31254	overlapping	0	CCNA_00028	81	234.396
Caulobacter_crescentus NA1000	31324	overlapping	0	CCNA_00028	0	1.04176
Caulobacter_crescentus NA1000	31336	overlapping	0	CCNA_00028	93	278.15
Caulobacter_crescentus NA1000	31338	overlapping	0	CCNA_00028	85	301.069
Caulobacter_crescentus NA1000	31435	overlapping	0	CCNA_00028	103	242.73
Caulobacter_crescentus NA1000	31437	overlapping	0	CCNA_00028	90	300.027
Caulobacter_crescentus NA1000	31506	overlapping	0	CCNA_00028	0	8.33409
Caulobacter_crescentus NA1000	31642	overlapping	0	CCNA_00028	216	502.129
Caulobacter_crescentus NA1000	31644	overlapping	0	CCNA_00028	230	565.676
Caulobacter_crescentus NA1000	31663	overlapping	0	CCNA_00028	46	79.1739
Caulobacter_crescentus NA1000	31665	overlapping	0	CCNA_00028	31	122.928
Caulobacter_crescentus NA1000	31747	overlapping	0	CCNA_00028	9	90.6332
Caulobacter_crescentus NA1000	31749	overlapping	0	CCNA_00028	9	97.9256
Caulobacter_crescentus NA1000	31768	overlapping	0	CCNA_00028	54	139.596
Caulobacter_crescentus NA1000	31770	overlapping	0	CCNA_00028	69	130.22
Caulobacter_crescentus NA1000	31772	overlapping	0	CCNA_00028	0	8.33409
Caulobacter_crescentus NA1000	31809	overlapping	0	CCNA_00028	0	1.04176
Caulobacter_crescentus NA1000	31820	overlapping	0	CCNA_00028	10	103.134
Caulobacter_crescentus NA1000	31822	overlapping	0	CCNA_00028	28	83.3409
Caulobacter_crescentus NA1000	31846	overlapping	0	CCNA_00028	61	285.443
Caulobacter_crescentus NA1000	31848	overlapping	0	CCNA_00028	73	231.271
Caulobacter_crescentus NA1000	31876	overlapping	0	CCNA_00028	201	329.197
Caulobacter_crescentus NA1000	31878	overlapping	0	CCNA_00028	150	162.515
Caulobacter_crescentus NA1000	31879	overlapping	0	CCNA_00028	288	649.017
Caulobacter_crescentus NA1000	31881	overlapping	0	CCNA_00028	203	391.702
Caulobacter_crescentus NA1000	32056	overlapping	0	CCNA_00028	130	513.588
Caulobacter_crescentus NA1000	32058	overlapping	0	CCNA_00028	124	544.841
Caulobacter_crescentus NA1000	32066	overlapping	0	CCNA_00028	0	40.6287
Caulobacter_crescentus NA1000	32068	overlapping	0	CCNA_00028	0	64.5892
Caulobacter_crescentus NA1000	32125	overlapping	0	CCNA_00028	0	22.9187
Caulobacter_crescentus NA1000	32126	overlapping	0	CCNA_00028	0	12.5011
Caulobacter_crescentus NA1000	32158	overlapping	0	CCNA_00028	29	44.7957
Caulobacter_crescentus NA1000	32160	overlapping	0	CCNA_00028	32	191.684
Caulobacter_crescentus NA1000	32178	overlapping	0	CCNA_00028	33	90.6332
Caulobacter_crescentus NA1000	32180	overlapping	0	CCNA_00028	66	250.023
Caulobacter_crescentus NA1000	32252	overlapping	0	CCNA_00028	0	15.6264
Caulobacter_crescentus NA1000	32255	overlapping	0	CCNA_00028	12	197.935
Caulobacter_crescentus NA1000	32257	overlapping	0	CCNA_00028	26	120.844
Caulobacter_crescentus NA1000	32279	overlapping	0	CCNA_00028	0	1.04176
Caulobacter_crescentus NA1000	32420	overlapping	0	CCNA_00028	5	68.7562
Caulobacter_crescentus NA1000	32422	overlapping	0	CCNA_00028	1	17.7099
Caulobacter_crescentus NA1000	32603	overlapping	0	CCNA_00028	2	0
Caulobacter_crescentus NA1000	32605	overlapping	0	CCNA_00028	177	175.016
Caulobacter_crescentus NA1000	32607	overlapping	0	CCNA_00028	15	4.16704
Caulobacter_crescentus NA1000	32609	overlapping	0	CCNA_00028	210	506.296
Caulobacter_crescentus NA1000	32610	overlapping	0	CCNA_00028	1	8.33409
Caulobacter_crescentus NA1000	32651	overlapping	0	CCNA_00028	2	3.12528
Caulobacter_crescentus NA1000	32653	overlapping	0	CCNA_00028	34	90.6332
Caulobacter_crescentus NA1000	32657	overlapping	0	CCNA_00028	31	41.6705
Caulobacter_crescentus NA1000	32659	overlapping	0	CCNA_00028	116	370.867
Caulobacter_crescentus NA1000	32666	overlapping	0	CCNA_00028	0	14.5847
Caulobacter_crescentus NA1000	32668	overlapping	0	CCNA_00028	9	46.8793
Caulobacter_crescentus NA1000	32718	overlapping	0	CCNA_00028	0	4.16704
Caulobacter_crescentus NA1000	32720	overlapping	0	CCNA_00028	2	14.5847
Caulobacter_crescentus NA1000	32746	overlapping	0	CCNA_00028	0	1.04176
Caulobacter_crescentus NA1000	32748	overlapping	0	CCNA_00028	0	2.08352
Caulobacter_crescentus NA1000	32750	overlapping	0	CCNA_00028	0	10.4176
Caulobacter_crescentus NA1000	32752	overlapping	0	CCNA_00028	0	6.25057
Caulobacter_crescentus NA1000	32759	overlapping	0	CCNA_00028	1	0
Caulobacter_crescentus NA1000	32797	overlapping	0	CCNA_00028	4	20.8352
Caulobacter_crescentus NA1000	32799	overlapping	0	CCNA_00028	7	32.2946
Caulobacter_crescentus NA1000	32802	overlapping	0	CCNA_00028	15	108.343
Caulobacter_crescentus NA1000	32804	overlapping	0	CCNA_00028	10	123.97
Caulobacter_crescentus NA1000	32857	overlapping	0	CCNA_00028	0	2.08352
Caulobacter_crescentus NA1000	32883	overlapping	0	CCNA_00028	26	118.761
Caulobacter_crescentus NA1000	32885	overlapping	0	CCNA_00028	23	122.928
Caulobacter_crescentus NA1000	32889	overlapping	0	CCNA_00028	0	1.04176
Caulobacter_crescentus NA1000	32947	overlapping	0	CCNA_00029	0	5.20881
Caulobacter_crescentus NA1000	32950	overlapping	0	CCNA_00029	0	6.25057
Caulobacter_crescentus NA1000	32989	overlapping	0	CCNA_00029	0	1.04176
Caulobacter_crescentus NA1000	32990	overlapping	0	CCNA_00029	0	1.04176
Caulobacter_crescentus NA1000	32991	overlapping	0	CCNA_00029	227	533.382
Caulobacter_crescentus NA1000	32993	overlapping	0	CCNA_00029	188	301.069
Caulobacter_crescentus NA1000	33072	overlapping	0	CCNA_00029	115	173.974
Caulobacter_crescentus NA1000	33074	overlapping	0	CCNA_00029	104	103.134
Caulobacter_crescentus NA1000	33129	overlapping	0	CCNA_00029	8	91.675
Caulobacter_crescentus NA1000	33131	overlapping	0	CCNA_00029	30	59.3804
Caulobacter_crescentus NA1000	33159	overlapping	0	CCNA_00029	192	128.137
Caulobacter_crescentus NA1000	33161	overlapping	0	CCNA_00029	156	133.345
Caulobacter_crescentus NA1000	33164	overlapping	0	CCNA_00029	0	1.04176
Caulobacter_crescentus NA1000	33303	overlapping	0	CCNA_00029	217	300.027
Caulobacter_crescentus NA1000	33305	overlapping	0	CCNA_00029	141	280.234
Caulobacter_crescentus NA1000	33580	downstream	15	CCNA_00030	0	33.3364
Caulobacter_crescentus NA1000	33582	downstream	13	CCNA_00030	0	6.25057
Caulobacter_crescentus NA1000	33609	overlapping	0	CCNA_00030	0	1.04176
Caulobacter_crescentus NA1000	33650	overlapping	0	CCNA_00030	3	52.0881
Caulobacter_crescentus NA1000	33652	overlapping	0	CCNA_00030	7	59.3804
Caulobacter_crescentus NA1000	33752	overlapping	0	CCNA_00030	25	65.631
Caulobacter_crescentus NA1000	33754	overlapping	0	CCNA_00030	84	372.951
Caulobacter_crescentus NA1000	33771	overlapping	0	CCNA_00030	28	34.3781
Caulobacter_crescentus NA1000	33773	overlapping	0	CCNA_00030	108	183.35
Caulobacter_crescentus NA1000	33786	overlapping	0	CCNA_00030	30	122.928
Caulobacter_crescentus NA1000	33788	overlapping	0	CCNA_00030	103	326.071
Caulobacter_crescentus NA1000	33915	overlapping	0	CCNA_00030	14	81.2574
Caulobacter_crescentus NA1000	33917	overlapping	0	CCNA_00030	22	111.468
Caulobacter_crescentus NA1000	34044	overlapping	0	CCNA_00030	132	236.48
Caulobacter_crescentus NA1000	34046	overlapping	0	CCNA_00030	132	219.812
Caulobacter_crescentus NA1000	34052	overlapping	0	CCNA_00030	0	1.04176
Caulobacter_crescentus NA1000	34132	overlapping	0	CCNA_00030	0	15.6264
Caulobacter_crescentus NA1000	34147	overlapping	0	CCNA_00030	0	2.08352
Caulobacter_crescentus NA1000	34310	overlapping	0	CCNA_00030	0	1.04176
Caulobacter_crescentus NA1000	34340	overlapping	0	vapC	110	226.062
Caulobacter_crescentus NA1000	34341	overlapping	0	vapC	0	1.04176
Caulobacter_crescentus NA1000	34342	overlapping	0	vapC	135	354.199
Caulobacter_crescentus NA1000	34347	overlapping	0	vapC	0	3.12528
Caulobacter_crescentus NA1000	34435	overlapping	0	vapC	36	79.1739
Caulobacter_crescentus NA1000	34437	overlapping	0	vapC	19	98.9673
Caulobacter_crescentus NA1000	34457	overlapping	0	vapC	0	6.25057
Caulobacter_crescentus NA1000	34459	overlapping	0	vapC	0	8.33409
Caulobacter_crescentus NA1000	34462	overlapping	0	vapC	20	36.4616
Caulobacter_crescentus NA1000	34464	overlapping	0	vapC	11	57.2969
Caulobacter_crescentus NA1000	34508	overlapping	0	vapC	0	2.08352
Caulobacter_crescentus NA1000	34509	overlapping	0	vapC	94	437.54
Caulobacter_crescentus NA1000	34511	overlapping	0	vapC	81	447.957
Caulobacter_crescentus NA1000	34529	overlapping	0	vapC	14	66.6727
Caulobacter_crescentus NA1000	34531	overlapping	0	vapC	11	100.009
Caulobacter_crescentus NA1000	34561	overlapping	0	vapC	18	51.0463
Caulobacter_crescentus NA1000	34563	overlapping	0	vapC	2	81.2574
Caulobacter_crescentus NA1000	34675	overlapping	0	vapC	0	1.04176
Caulobacter_crescentus NA1000	34690	overlapping	0	vapC	210	390.661
Caulobacter_crescentus NA1000	34692	overlapping	0	vapC	165	281.276
Caulobacter_crescentus NA1000	34741	overlapping	0	vapB	0	9.37585
Caulobacter_crescentus NA1000	34791	overlapping	0	vapB	0	2.08352
Caulobacter_crescentus NA1000	34810	overlapping	0	vapB	168	313.57
Caulobacter_crescentus NA1000	34812	overlapping	0	vapB	126	279.192
Caulobacter_crescentus NA1000	34887	overlapping	0	vapB	131	333.364
Caulobacter_crescentus NA1000	34889	overlapping	0	vapB	114	337.531
Caulobacter_crescentus NA1000	34898	overlapping	0	vapB	10	100.009
Caulobacter_crescentus NA1000	34900	overlapping	0	vapB	7	76.0486
Caulobacter_crescentus NA1000	34954	downstream	13	vapB	5	46.8793
Caulobacter_crescentus NA1000	34956	downstream	15	vapB	3	15.6264
Caulobacter_crescentus NA1000	34960	downstream	19	vapB	7	125.011
Caulobacter_crescentus NA1000	34962	downstream	21	vapB	19	156.264
Caulobacter_crescentus NA1000	34964	downstream	23	vapB	7	108.343
Caulobacter_crescentus NA1000	34966	downstream	25	vapB	6	79.1739
Caulobacter_crescentus NA1000	35042	downstream	101	vapB	0	1.04176
Caulobacter_crescentus NA1000	35047	downstream	106	vapB	55	88.5497
Caulobacter_crescentus NA1000	35049	downstream	108	vapB	47	85.4244
Caulobacter_crescentus NA1000	35103	downstream	162	vapB	46	56.2551
Caulobacter_crescentus NA1000	35105	downstream	164	vapB	53	64.5892
Caulobacter_crescentus NA1000	35124	downstream	183	vapB	0	4.16704
Caulobacter_crescentus NA1000	35140	downstream	199	vapB	302	410.454
Caulobacter_crescentus NA1000	35142	downstream	201	vapB	408	501.087
Caulobacter_crescentus NA1000	35201	downstream	260	vapB	109	216.686
Caulobacter_crescentus NA1000	35203	downstream	262	vapB	44	194.809
Caulobacter_crescentus NA1000	35210	downstream	269	vapB	0	1.04176
Caulobacter_crescentus NA1000	35223	downstream	282	vapB	60	352.115
Caulobacter_crescentus NA1000	35225	downstream	284	vapB	72	354.199
Caulobacter_crescentus NA1000	35260	downstream	319	vapB	0	10.4176
Caulobacter_crescentus NA1000	35262	downstream	321	vapB	0	1.04176
Caulobacter_crescentus NA1000	35346	downstream	405	vapB	115	371.909
Caulobacter_crescentus NA1000	35348	downstream	407	vapB	123	393.786
Caulobacter_crescentus NA1000	35352	downstream	411	vapB	0	3.12528
Caulobacter_crescentus NA1000	35354	downstream	413	vapB	0	7.29233
Caulobacter_crescentus NA1000	35356	downstream	415	vapB	289	622.973
Caulobacter_crescentus NA1000	35358	downstream	417	vapB	243	550.05
Caulobacter_crescentus NA1000	35363	downstream	422	vapB	0	10.4176
Caulobacter_crescentus NA1000	35365	downstream	424	vapB	0	8.33409
Caulobacter_crescentus NA1000	35375	downstream	434	vapB	14	92.7168
Caulobacter_crescentus NA1000	35377	downstream	436	vapB	22	91.675
Caulobacter_crescentus NA1000	35395	upstream	429	CCNA_00033	0	1.04176
Caulobacter_crescentus NA1000	35421	upstream	403	CCNA_00033	43	112.51
Caulobacter_crescentus NA1000	35423	upstream	401	CCNA_00033	41	105.218
Caulobacter_crescentus NA1000	35448	upstream	376	CCNA_00033	72	255.232
Caulobacter_crescentus NA1000	35450	upstream	374	CCNA_00033	81	250.023
Caulobacter_crescentus NA1000	35471	upstream	353	CCNA_00033	0	4.16704
Caulobacter_crescentus NA1000	35484	upstream	340	CCNA_00033	261	329.197
Caulobacter_crescentus NA1000	35486	upstream	338	CCNA_00033	206	263.566
Caulobacter_crescentus NA1000	35488	upstream	336	CCNA_00033	489	482.335
Caulobacter_crescentus NA1000	35490	upstream	334	CCNA_00033	422	398.995
Caulobacter_crescentus NA1000	35511	upstream	313	CCNA_00033	0	2.08352
Caulobacter_crescentus NA1000	35539	upstream	285	CCNA_00033	177	230.229
Caulobacter_crescentus NA1000	35541	upstream	283	CCNA_00033	190	205.227
Caulobacter_crescentus NA1000	35562	upstream	262	CCNA_00033	108	198.976
Caulobacter_crescentus NA1000	35564	upstream	260	CCNA_00033	104	157.306
Caulobacter_crescentus NA1000	35595	upstream	229	CCNA_00033	163	350.032
Caulobacter_crescentus NA1000	35597	upstream	227	CCNA_00033	169	286.484
Caulobacter_crescentus NA1000	35600	upstream	224	CCNA_00033	0	4.16704
Caulobacter_crescentus NA1000	35609	upstream	215	CCNA_00033	31	118.761
Caulobacter_crescentus NA1000	35611	upstream	213	CCNA_00033	41	106.26
Caulobacter_crescentus NA1000	35622	upstream	202	CCNA_00033	94	126.053
Caulobacter_crescentus NA1000	35624	upstream	200	CCNA_00033	72	162.515
Caulobacter_crescentus NA1000	35682	upstream	142	CCNA_00033	0	61.4639
Caulobacter_crescentus NA1000	35684	upstream	140	CCNA_00033	0	51.0463
Caulobacter_crescentus NA1000	35758	upstream	66	CCNA_00033	37	121.886
Caulobacter_crescentus NA1000	35760	upstream	64	CCNA_00033	19	73.9651
Caulobacter_crescentus NA1000	35794	upstream	30	CCNA_00033	25	96.8838
Caulobacter_crescentus NA1000	35796	upstream	28	CCNA_00033	32	108.343
Caulobacter_crescentus NA1000	35815	upstream	9	CCNA_00033	0	2.08352
Caulobacter_crescentus NA1000	35816	upstream	8	CCNA_00033	0	3.12528
Caulobacter_crescentus NA1000	35824	overlapping	0	CCNA_00033	68	283.359
Caulobacter_crescentus NA1000	35826	overlapping	0	CCNA_00033	44	230.229
Caulobacter_crescentus NA1000	35845	overlapping	0	CCNA_00033	0	1.04176
Caulobacter_crescentus NA1000	36082	overlapping	0	CCNA_00033	39	40.6287
Caulobacter_crescentus NA1000	36084	overlapping	0	CCNA_00033	36	62.5057
Caulobacter_crescentus NA1000	36283	overlapping	0	CCNA_00033	1	0
Caulobacter_crescentus NA1000	36841	overlapping	0	CCNA_00033	0	1.04176
Caulobacter_crescentus NA1000	36865	overlapping	0	CCNA_00033	0	2.08352
Caulobacter_crescentus NA1000	36909	overlapping	0	CCNA_00033	1	0
Caulobacter_crescentus NA1000	37482	overlapping	0	CCNA_00033	0	2.08352
Caulobacter_crescentus NA1000	37915	overlapping	0	CCNA_00033	2	0
Caulobacter_crescentus NA1000	37954	overlapping	0	CCNA_00033	0	3.12528
Caulobacter_crescentus NA1000	38020	downstream	58	CCNA_00033	0	4.16704
Caulobacter_crescentus NA1000	38022	downstream	60	CCNA_00033	0	1.04176
Caulobacter_crescentus NA1000	38027	downstream	65	CCNA_00033	0	1.04176
Caulobacter_crescentus NA1000	38069	downstream	107	CCNA_00033	0	1.04176
Caulobacter_crescentus NA1000	38113	upstream	98	rpsO	29	87.5079
Caulobacter_crescentus NA1000	38115	upstream	96	rpsO	19	52.0881
Caulobacter_crescentus NA1000	38129	upstream	82	rpsO	0	3.12528
Caulobacter_crescentus NA1000	38163	upstream	48	rpsO	104	65.631
Caulobacter_crescentus NA1000	38165	upstream	46	rpsO	68	47.921
Caulobacter_crescentus NA1000	38567	overlapping	0	truB	0	1.04176
Caulobacter_crescentus NA1000	38570	overlapping	0	truB	0	1.04176
Caulobacter_crescentus NA1000	38581	overlapping	0	truB	0	4.16704
Caulobacter_crescentus NA1000	38756	overlapping	0	truB	0	72.9233
Caulobacter_crescentus NA1000	38758	overlapping	0	truB	0	63.5474
Caulobacter_crescentus NA1000	38785	overlapping	0	truB	0	14.5847
Caulobacter_crescentus NA1000	38787	overlapping	0	truB	0	19.7935
Caulobacter_crescentus NA1000	38891	overlapping	0	truB	309	421.913
Caulobacter_crescentus NA1000	38893	overlapping	0	truB	313	340.656
Caulobacter_crescentus NA1000	38964	overlapping	0	truB	0	4.16704
Caulobacter_crescentus NA1000	39020	overlapping	0	truB	97	161.473
Caulobacter_crescentus NA1000	39022	overlapping	0	truB	91	147.93
Caulobacter_crescentus NA1000	39041	overlapping	0	truB	0	6.25057
Caulobacter_crescentus NA1000	39132	overlapping	0	truB	0	1.04176
Caulobacter_crescentus NA1000	39133	overlapping	0	truB	0	2.08352
Caulobacter_crescentus NA1000	39203	overlapping	0	truB	29	88.5497
Caulobacter_crescentus NA1000	39205	overlapping	0	truB	30	68.7562
Caulobacter_crescentus NA1000	39361	overlapping	0	truB	0	2.08352
Caulobacter_crescentus NA1000	39362	overlapping	0	truB	0	2.08352
Caulobacter_crescentus NA1000	39368	overlapping	0	truB	88	145.847
Caulobacter_crescentus NA1000	39370	overlapping	0	truB	82	165.64
Caulobacter_crescentus NA1000	39503	overlapping	0	rbfA	0	4.16704
Caulobacter_crescentus NA1000	39512	overlapping	0	rbfA	16	114.594
Caulobacter_crescentus NA1000	39513	overlapping	0	rbfA	0	1.04176
Caulobacter_crescentus NA1000	39514	overlapping	0	rbfA	161	425.039
Caulobacter_crescentus NA1000	39516	overlapping	0	rbfA	124	315.654
Caulobacter_crescentus NA1000	39554	overlapping	0	rbfA	1	0
Caulobacter_crescentus NA1000	39569	overlapping	0	rbfA	0	1.04176
Caulobacter_crescentus NA1000	39574	overlapping	0	rbfA	0	2.08352
Caulobacter_crescentus NA1000	39644	overlapping	0	rbfA	13	50.0045
Caulobacter_crescentus NA1000	39646	overlapping	0	rbfA	18	38.5452
Caulobacter_crescentus NA1000	39685	overlapping	0	rbfA	0	1.04176
Caulobacter_crescentus NA1000	39721	overlapping	0	rbfA	0	1.04176
Caulobacter_crescentus NA1000	39743	overlapping	0	rbfA	0	1.04176
Caulobacter_crescentus NA1000	39853	overlapping	0	rbfA	0	7.29233
Caulobacter_crescentus NA1000	39857	overlapping	0	rbfA	0	1.04176
Caulobacter_crescentus NA1000	39859	overlapping	0	rbfA	0	2.08352
Caulobacter_crescentus NA1000	39889	downstream	10	rbfA	0	5.20881
Caulobacter_crescentus NA1000	39911	downstream	32	rbfA	0	1.04176
Caulobacter_crescentus NA1000	39952	upstream	28	CCNA_00037	50	133.345
Caulobacter_crescentus NA1000	39954	upstream	26	CCNA_00037	81	104.176
Caulobacter_crescentus NA1000	39960	upstream	20	CCNA_00037	0	21.877
Caulobacter_crescentus NA1000	39962	upstream	18	CCNA_00037	0	21.877
Caulobacter_crescentus NA1000	39980	overlapping	0	CCNA_00037	13	67.7145
Caulobacter_crescentus NA1000	39982	overlapping	0	CCNA_00037	12	39.5869
Caulobacter_crescentus NA1000	39998	overlapping	0	CCNA_00037	0	3.12528
Caulobacter_crescentus NA1000	40276	overlapping	0	CCNA_00037	0	2.08352
Caulobacter_crescentus NA1000	40303	overlapping	0	CCNA_00037	0	7.29233
Caulobacter_crescentus NA1000	40514	overlapping	0	CCNA_00037	0	6.25057
Caulobacter_crescentus NA1000	40538	overlapping	0	CCNA_00037	4	62.5057
Caulobacter_crescentus NA1000	40540	overlapping	0	CCNA_00037	0	81.2574
Caulobacter_crescentus NA1000	40586	overlapping	0	CCNA_00037	43	93.7585
Caulobacter_crescentus NA1000	40588	overlapping	0	CCNA_00037	55	119.803
Caulobacter_crescentus NA1000	40662	overlapping	0	CCNA_00037	0	3.12528
Caulobacter_crescentus NA1000	40694	overlapping	0	CCNA_00037	157	262.524
Caulobacter_crescentus NA1000	40696	overlapping	0	CCNA_00037	143	264.607
Caulobacter_crescentus NA1000	40797	downstream	29	CCNA_00037	32	148.972
Caulobacter_crescentus NA1000	40799	upstream	29	CCNA_00038	26	107.301
Caulobacter_crescentus NA1000	40824	upstream	4	CCNA_00038	0	1.04176
Caulobacter_crescentus NA1000	40826	upstream	2	CCNA_00038	0	4.16704
Caulobacter_crescentus NA1000	40827	upstream	1	CCNA_00038	2	0
Caulobacter_crescentus NA1000	40828	overlapping	0	CCNA_00038	172	331.28
Caulobacter_crescentus NA1000	40830	overlapping	0	CCNA_00038	206	331.28
Caulobacter_crescentus NA1000	40856	overlapping	0	CCNA_00038	5	105.218
Caulobacter_crescentus NA1000	40858	overlapping	0	CCNA_00038	0	68.7562
Caulobacter_crescentus NA1000	40918	overlapping	0	CCNA_00038	9	0
Caulobacter_crescentus NA1000	40920	overlapping	0	CCNA_00038	9	84.3827
Caulobacter_crescentus NA1000	41065	overlapping	0	CCNA_00038	184	265.649
Caulobacter_crescentus NA1000	41067	overlapping	0	CCNA_00038	205	223.979
Caulobacter_crescentus NA1000	41069	overlapping	0	CCNA_00038	0	4.16704
Caulobacter_crescentus NA1000	41101	overlapping	0	CCNA_00038	72	44.7957
Caulobacter_crescentus NA1000	41103	overlapping	0	CCNA_00038	58	63.5474
Caulobacter_crescentus NA1000	41250	overlapping	0	CCNA_00038	0	2.08352
Caulobacter_crescentus NA1000	41263	overlapping	0	CCNA_00038	0	2.08352
Caulobacter_crescentus NA1000	41308	overlapping	0	CCNA_00038	24	44.7957
Caulobacter_crescentus NA1000	41310	overlapping	0	CCNA_00038	27	60.4222
Caulobacter_crescentus NA1000	41402	overlapping	0	CCNA_00038	0	4.16704
Caulobacter_crescentus NA1000	41403	overlapping	0	CCNA_00038	4	437.54
Caulobacter_crescentus NA1000	41404	overlapping	0	CCNA_00039	1	0
Caulobacter_crescentus NA1000	41405	overlapping	0	CCNA_00039	138	135.429
Caulobacter_crescentus NA1000	41583	overlapping	0	CCNA_00039	5	14.5847
Caulobacter_crescentus NA1000	41585	overlapping	0	CCNA_00039	21	46.8793
Caulobacter_crescentus NA1000	41589	overlapping	0	CCNA_00039	21	31.2528
Caulobacter_crescentus NA1000	41591	overlapping	0	CCNA_00039	82	139.596
Caulobacter_crescentus NA1000	41592	overlapping	0	CCNA_00039	83	54.1716
Caulobacter_crescentus NA1000	41594	overlapping	0	CCNA_00039	268	270.858
Caulobacter_crescentus NA1000	41626	overlapping	0	CCNA_00039	0	6.25057
Caulobacter_crescentus NA1000	41725	overlapping	0	CCNA_00039	0	1.04176
Caulobacter_crescentus NA1000	41750	overlapping	0	CCNA_00039	50	82.2991
Caulobacter_crescentus NA1000	41752	overlapping	0	CCNA_00039	93	186.475
Caulobacter_crescentus NA1000	41925	downstream	4	CCNA_00039	7	77.0903
Caulobacter_crescentus NA1000	41927	downstream	6	CCNA_00039	3	137.512
Caulobacter_crescentus NA1000	41960	overlapping	0	CCNA_00040	5	41.6705
Caulobacter_crescentus NA1000	41962	overlapping	0	CCNA_00040	8	69.798
Caulobacter_crescentus NA1000	41968	overlapping	0	CCNA_00040	110	129.178
Caulobacter_crescentus NA1000	41970	overlapping	0	CCNA_00040	79	200.018
Caulobacter_crescentus NA1000	42085	overlapping	0	CCNA_00040	0	2.08352
Caulobacter_crescentus NA1000	42086	overlapping	0	CCNA_00040	595	943.836
Caulobacter_crescentus NA1000	42088	overlapping	0	CCNA_00040	565	1085.52
Caulobacter_crescentus NA1000	42091	overlapping	0	CCNA_00040	20	175.016
Caulobacter_crescentus NA1000	42092	overlapping	0	CCNA_00040	0	1.04176
Caulobacter_crescentus NA1000	42093	overlapping	0	CCNA_00040	21	191.684
Caulobacter_crescentus NA1000	42124	overlapping	0	CCNA_00040	0	2.08352
Caulobacter_crescentus NA1000	42183	overlapping	0	CCNA_00040	38	135.429
Caulobacter_crescentus NA1000	42185	overlapping	0	CCNA_00040	52	144.805
Caulobacter_crescentus NA1000	42215	overlapping	0	CCNA_00040	95	122.928
Caulobacter_crescentus NA1000	42217	overlapping	0	CCNA_00040	97	95.842
Caulobacter_crescentus NA1000	42252	overlapping	0	CCNA_00040	0	10.4176
Caulobacter_crescentus NA1000	42288	overlapping	0	CCNA_00040	0	5.20881
Caulobacter_crescentus NA1000	42290	overlapping	0	CCNA_00040	134	126.053
Caulobacter_crescentus NA1000	42292	overlapping	0	CCNA_00040	109	103.134
Caulobacter_crescentus NA1000	42304	overlapping	0	CCNA_00040	285	256.273
Caulobacter_crescentus NA1000	42306	overlapping	0	CCNA_00040	181	190.642
Caulobacter_crescentus NA1000	42394	overlapping	0	CCNA_00040	62	133.345
Caulobacter_crescentus NA1000	42396	overlapping	0	CCNA_00040	79	134.387
Caulobacter_crescentus NA1000	42400	overlapping	0	CCNA_00040	105	130.22
Caulobacter_crescentus NA1000	42402	overlapping	0	CCNA_00040	83	113.552
Caulobacter_crescentus NA1000	42410	overlapping	0	CCNA_00040	40	52.0881
Caulobacter_crescentus NA1000	42412	overlapping	0	CCNA_00040	53	68.7562
Caulobacter_crescentus NA1000	42419	overlapping	0	CCNA_00040	70	110.427
Caulobacter_crescentus NA1000	42421	overlapping	0	CCNA_00040	65	129.178
Caulobacter_crescentus NA1000	42425	overlapping	0	CCNA_00040	6	53.1298
Caulobacter_crescentus NA1000	42427	overlapping	0	CCNA_00040	7	37.5034
Caulobacter_crescentus NA1000	42492	overlapping	0	CCNA_00040	0	4.16704
Caulobacter_crescentus NA1000	42502	overlapping	0	CCNA_00040	57	40.6287
Caulobacter_crescentus NA1000	42504	overlapping	0	CCNA_00040	39	28.1276
Caulobacter_crescentus NA1000	42560	upstream	25	infB	27	37.5034
Caulobacter_crescentus NA1000	42562	upstream	23	infB	36	52.0881
Caulobacter_crescentus NA1000	42567	upstream	18	infB	0	1.04176
Caulobacter_crescentus NA1000	42585	overlapping	0	infB	39	44.7957
Caulobacter_crescentus NA1000	42587	overlapping	0	infB	31	65.631
Caulobacter_crescentus NA1000	42609	overlapping	0	infB	0	3.12528
Caulobacter_crescentus NA1000	43628	overlapping	0	infB	1	0
Caulobacter_crescentus NA1000	43773	overlapping	0	infB	1	0
Caulobacter_crescentus NA1000	43974	overlapping	0	infB	0	2.08352
Caulobacter_crescentus NA1000	43976	overlapping	0	infB	1	0
Caulobacter_crescentus NA1000	44279	overlapping	0	infB	0	1.04176
Caulobacter_crescentus NA1000	44286	overlapping	0	infB	0	1.04176
Caulobacter_crescentus NA1000	44301	overlapping	0	infB	1	0
Caulobacter_crescentus NA1000	44393	overlapping	0	infB	0	1.04176
Caulobacter_crescentus NA1000	44582	overlapping	0	infB	0	3.12528
Caulobacter_crescentus NA1000	45597	overlapping	0	infB	0	3.12528
Caulobacter_crescentus NA1000	45625	overlapping	0	infB	49	80.2156
Caulobacter_crescentus NA1000	45627	overlapping	0	infB	57	78.1321
Caulobacter_crescentus NA1000	45643	overlapping	0	infB	0	3.12528
Caulobacter_crescentus NA1000	45649	overlapping	0	infB	4	9.37585
Caulobacter_crescentus NA1000	45651	overlapping	0	infB	6	6.25057
Caulobacter_crescentus NA1000	45666	overlapping	0	infB	0	1.04176
Caulobacter_crescentus NA1000	45689	overlapping	0	infB	108	163.557
Caulobacter_crescentus NA1000	45691	overlapping	0	infB	142	171.891
Caulobacter_crescentus NA1000	45696	overlapping	0	infB	0	2.08352
Caulobacter_crescentus NA1000	45697	overlapping	0	infB	27	170.849
Caulobacter_crescentus NA1000	45699	downstream	1	infB	24	239.605
Caulobacter_crescentus NA1000	45765	downstream	67	infB	27	128.137
Caulobacter_crescentus NA1000	45767	downstream	69	infB	42	128.137
Caulobacter_crescentus NA1000	45803	upstream	90	CCNA_00042	0	1.04176
Caulobacter_crescentus NA1000	45805	upstream	88	CCNA_00042	0	10.4176
Caulobacter_crescentus NA1000	45812	upstream	81	CCNA_00042	13	173.974
Caulobacter_crescentus NA1000	45814	upstream	79	CCNA_00042	9	126.053
Caulobacter_crescentus NA1000	45891	upstream	2	CCNA_00042	0	2.08352
Caulobacter_crescentus NA1000	45893	overlapping	0	CCNA_00042	16	164.598
Caulobacter_crescentus NA1000	45895	overlapping	0	CCNA_00042	19	96.8838
Caulobacter_crescentus NA1000	46012	overlapping	0	CCNA_00042	3	11.4594
Caulobacter_crescentus NA1000	46014	overlapping	0	CCNA_00042	0	15.6264
Caulobacter_crescentus NA1000	46206	overlapping	0	CCNA_00042	0	4.16704
Caulobacter_crescentus NA1000	46208	overlapping	0	CCNA_00042	6	7.29233
Caulobacter_crescentus NA1000	46340	overlapping	0	CCNA_00042	0	1.04176
Caulobacter_crescentus NA1000	46487	overlapping	0	CCNA_00042	0	1.04176
Caulobacter_crescentus NA1000	46622	overlapping	0	nusA	74	342.739
Caulobacter_crescentus NA1000	46624	overlapping	0	nusA	120	439.623
Caulobacter_crescentus NA1000	46634	overlapping	0	nusA	0	1.04176
Caulobacter_crescentus NA1000	46731	overlapping	0	nusA	18	10.4176
Caulobacter_crescentus NA1000	46733	overlapping	0	nusA	12	7.29233
Caulobacter_crescentus NA1000	46826	overlapping	0	nusA	0	4.16704
Caulobacter_crescentus NA1000	47614	overlapping	0	nusA	25	40.6287
Caulobacter_crescentus NA1000	48281	overlapping	0	CCNA_00044	0	1.04176
Caulobacter_crescentus NA1000	48400	overlapping	0	CCNA_00044	81	110.427
Caulobacter_crescentus NA1000	48402	overlapping	0	CCNA_00044	85	116.677
Caulobacter_crescentus NA1000	48409	overlapping	0	CCNA_00044	0	3.12528
Caulobacter_crescentus NA1000	48508	overlapping	0	CCNA_00044	0	2.08352
Caulobacter_crescentus NA1000	48532	overlapping	0	CCNA_00044	72	94.8003
Caulobacter_crescentus NA1000	48534	overlapping	0	CCNA_00044	55	109.385
Caulobacter_crescentus NA1000	48598	overlapping	0	CCNA_00044	23	80.2156
Caulobacter_crescentus NA1000	48600	overlapping	0	CCNA_00044	20	126.053
Caulobacter_crescentus NA1000	48699	overlapping	0	CCNA_00044	92	116.677
Caulobacter_crescentus NA1000	48701	overlapping	0	CCNA_00044	125	133.345
Caulobacter_crescentus NA1000	48722	overlapping	0	CCNA_00044	0	1.04176
Caulobacter_crescentus NA1000	48775	overlapping	0	CCNA_00044	0	13.5429
Caulobacter_crescentus NA1000	48777	overlapping	0	CCNA_00044	0	17.7099
Caulobacter_crescentus NA1000	48808	overlapping	0	CCNA_00044	0	2.08352
Caulobacter_crescentus NA1000	48836	overlapping	0	CCNA_00044	0	1.04176
Caulobacter_crescentus NA1000	48858	downstream	12	CCNA_00044	0	2.08352
Caulobacter_crescentus NA1000	48940	downstream	94	CCNA_00044	50	171.891
Caulobacter_crescentus NA1000	48942	downstream	96	CCNA_00044	48	194.809
Caulobacter_crescentus NA1000	48946	downstream	100	CCNA_00044	0	9.37585
Caulobacter_crescentus NA1000	48948	downstream	102	CCNA_00044	0	22.9187
Caulobacter_crescentus NA1000	48970	downstream	124	CCNA_00044	5	43.754
Caulobacter_crescentus NA1000	48972	downstream	126	CCNA_00044	0	26.044
Caulobacter_crescentus NA1000	49014	downstream	91	CCNA_00045	0	1.04176
Caulobacter_crescentus NA1000	49048	downstream	57	CCNA_00045	313	471.918
Caulobacter_crescentus NA1000	49050	downstream	55	CCNA_00045	377	886.539
Caulobacter_crescentus NA1000	49052	downstream	53	CCNA_00045	173	485.461
Caulobacter_crescentus NA1000	49090	downstream	15	CCNA_00045	0	3.12528
Caulobacter_crescentus NA1000	49091	downstream	14	CCNA_00045	0	5.20881
Caulobacter_crescentus NA1000	49092	downstream	13	CCNA_00045	60	257.315
Caulobacter_crescentus NA1000	49093	downstream	12	CCNA_00045	0	2.08352
Caulobacter_crescentus NA1000	49094	downstream	11	CCNA_00045	55	221.895
Caulobacter_crescentus NA1000	49252	overlapping	0	CCNA_00045	0	2.08352
Caulobacter_crescentus NA1000	49622	overlapping	0	CCNA_00045	20	19.7935
Caulobacter_crescentus NA1000	49624	overlapping	0	CCNA_00045	26	34.3781
Caulobacter_crescentus NA1000	49632	overlapping	0	CCNA_00045	78	171.891
Caulobacter_crescentus NA1000	49634	overlapping	0	CCNA_00045	92	140.638
Caulobacter_crescentus NA1000	49707	overlapping	0	CCNA_00046	23	266.691
Caulobacter_crescentus NA1000	49709	overlapping	0	CCNA_00046	25	288.568
Caulobacter_crescentus NA1000	49735	overlapping	0	CCNA_00046	49	67.7145
Caulobacter_crescentus NA1000	49737	overlapping	0	CCNA_00046	34	94.8003
Caulobacter_crescentus NA1000	49770	overlapping	0	CCNA_00046	0	1.04176
Caulobacter_crescentus NA1000	49773	overlapping	0	CCNA_00046	0	2.08352
Caulobacter_crescentus NA1000	49845	overlapping	0	CCNA_00046	0	1.04176
Caulobacter_crescentus NA1000	49886	overlapping	0	CCNA_00046	0	2.08352
Caulobacter_crescentus NA1000	49967	overlapping	0	CCNA_00046	0	3.12528
Caulobacter_crescentus NA1000	49979	overlapping	0	CCNA_00046	0	1.04176
Caulobacter_crescentus NA1000	49992	overlapping	0	CCNA_00046	62	137.512
Caulobacter_crescentus NA1000	49994	overlapping	0	CCNA_00046	51	125.011
Caulobacter_crescentus NA1000	49998	overlapping	0	CCNA_00046	71	146.888
Caulobacter_crescentus NA1000	50000	overlapping	0	CCNA_00046	47	145.847
Caulobacter_crescentus NA1000	50008	overlapping	0	CCNA_00046	43	212.519
Caulobacter_crescentus NA1000	50010	overlapping	0	CCNA_00046	19	187.517
Caulobacter_crescentus NA1000	50080	downstream	49	CCNA_00046	43	159.389
Caulobacter_crescentus NA1000	50082	upstream	50	trmB	17	166.682
Caulobacter_crescentus NA1000	50092	upstream	40	trmB	0	2.08352
Caulobacter_crescentus NA1000	50112	upstream	20	trmB	362	536.507
Caulobacter_crescentus NA1000	50114	upstream	18	trmB	364	429.206
Caulobacter_crescentus NA1000	50123	upstream	9	trmB	0	1.04176
Caulobacter_crescentus NA1000	50125	upstream	7	trmB	0	4.16704
Caulobacter_crescentus NA1000	50177	overlapping	0	trmB	0	3.12528
Caulobacter_crescentus NA1000	50189	overlapping	0	trmB	9	92.7168
Caulobacter_crescentus NA1000	50191	overlapping	0	trmB	11	79.1739
Caulobacter_crescentus NA1000	50196	overlapping	0	trmB	48	126.053
Caulobacter_crescentus NA1000	50198	overlapping	0	trmB	87	101.051
Caulobacter_crescentus NA1000	50294	overlapping	0	trmB	34	10.4176
Caulobacter_crescentus NA1000	50296	overlapping	0	trmB	17	19.7935
Caulobacter_crescentus NA1000	50718	overlapping	0	trmB	6	22.9187
Caulobacter_crescentus NA1000	50720	overlapping	0	trmB	10	16.6682
Caulobacter_crescentus NA1000	50756	overlapping	0	trmB	0	1.04176
Caulobacter_crescentus NA1000	50760	overlapping	0	trmB	0	1.04176
Caulobacter_crescentus NA1000	50822	downstream	10	trmB	0	2.08352
Caulobacter_crescentus NA1000	50823	downstream	11	trmB	83	151.055
Caulobacter_crescentus NA1000	50825	downstream	13	trmB	106	122.928
Caulobacter_crescentus NA1000	50863	upstream	39	metK	1	21.877
Caulobacter_crescentus NA1000	50865	upstream	37	metK	13	36.4616
Caulobacter_crescentus NA1000	50897	upstream	5	metK	52	70.8398
Caulobacter_crescentus NA1000	50898	upstream	4	metK	0	1.04176
Caulobacter_crescentus NA1000	50899	upstream	3	metK	50	145.847
Caulobacter_crescentus NA1000	50902	overlapping	0	metK	279	742.776
Caulobacter_crescentus NA1000	50904	overlapping	0	metK	294	679.228
Caulobacter_crescentus NA1000	50907	overlapping	0	metK	17	71.8815
Caulobacter_crescentus NA1000	50909	overlapping	0	metK	25	47.921
Caulobacter_crescentus NA1000	51237	overlapping	0	metK	0	2.08352
Caulobacter_crescentus NA1000	52022	overlapping	0	metK	1	0
Caulobacter_crescentus NA1000	52028	overlapping	0	metK	0	1.04176
Caulobacter_crescentus NA1000	52108	overlapping	0	metK	54	73.9651
Caulobacter_crescentus NA1000	52110	overlapping	0	metK	99	91.675
Caulobacter_crescentus NA1000	52149	downstream	24	metK	0	1.04176
Caulobacter_crescentus NA1000	52183	downstream	58	metK	3	51.0463
Caulobacter_crescentus NA1000	52185	downstream	60	metK	0	59.3804
Caulobacter_crescentus NA1000	52196	upstream	49	hipB	18	38.5452
Caulobacter_crescentus NA1000	52198	upstream	47	hipB	73	182.308
Caulobacter_crescentus NA1000	52200	upstream	45	hipB	73	175.016
Caulobacter_crescentus NA1000	52204	upstream	41	hipB	26	177.099
Caulobacter_crescentus NA1000	52206	upstream	39	hipB	59	267.733
Caulobacter_crescentus NA1000	52210	upstream	35	hipB	18	61.4639
Caulobacter_crescentus NA1000	52212	upstream	33	hipB	24	83.3409
Caulobacter_crescentus NA1000	52226	upstream	19	hipB	0	2.08352
Caulobacter_crescentus NA1000	52229	upstream	16	hipB	97	183.35
Caulobacter_crescentus NA1000	52231	upstream	14	hipB	124	251.064
Caulobacter_crescentus NA1000	52233	upstream	12	hipB	126	332.322
Caulobacter_crescentus NA1000	52234	upstream	11	hipB	0	1.04176
Caulobacter_crescentus NA1000	52235	upstream	10	hipB	204	397.953
Caulobacter_crescentus NA1000	52253	overlapping	0	hipB	25	97.9256
Caulobacter_crescentus NA1000	52255	overlapping	0	hipB	13	109.385
Caulobacter_crescentus NA1000	52256	overlapping	0	hipB	0	9.37585
Caulobacter_crescentus NA1000	52333	overlapping	0	hipB	0	2.08352
Caulobacter_crescentus NA1000	52354	overlapping	0	hipB	0	2.08352
Caulobacter_crescentus NA1000	52355	overlapping	0	hipB	0	1.04176
Caulobacter_crescentus NA1000	52377	overlapping	0	hipB	0	5.20881
Caulobacter_crescentus NA1000	52381	overlapping	0	hipB	0	6.25057
Caulobacter_crescentus NA1000	52387	overlapping	0	hipB	0	1.04176
Caulobacter_crescentus NA1000	52444	overlapping	0	hipB	0	2.08352
Caulobacter_crescentus NA1000	52447	overlapping	0	hipB	0	16.6682
Caulobacter_crescentus NA1000	52449	overlapping	0	hipB	75	177.099
Caulobacter_crescentus NA1000	52451	overlapping	0	hipB	68	145.847
Caulobacter_crescentus NA1000	52485	overlapping	0	hipB	36	240.647
Caulobacter_crescentus NA1000	52487	overlapping	0	hipB	52	202.102
Caulobacter_crescentus NA1000	52524	overlapping	0	hipB	42	167.724
Caulobacter_crescentus NA1000	52526	overlapping	0	hipB	43	179.183
Caulobacter_crescentus NA1000	52606	overlapping	0	hipB	0	2.08352
Caulobacter_crescentus NA1000	52688	downstream	9	hipB	16	57.2969
Caulobacter_crescentus NA1000	52690	downstream	11	hipB	17	22.9187
Caulobacter_crescentus NA1000	52702	upstream	5	CCNA_00050	13	50.0045
Caulobacter_crescentus NA1000	52704	upstream	3	CCNA_00050	14	30.2111
Caulobacter_crescentus NA1000	52723	overlapping	0	CCNA_00050	13	22.9187
Caulobacter_crescentus NA1000	52725	overlapping	0	CCNA_00050	8	13.5429
Caulobacter_crescentus NA1000	52732	overlapping	0	CCNA_00050	22	75.0068
Caulobacter_crescentus NA1000	52734	overlapping	0	CCNA_00050	27	76.0486
Caulobacter_crescentus NA1000	52751	overlapping	0	CCNA_00050	0	3.12528
Caulobacter_crescentus NA1000	52753	overlapping	0	CCNA_00050	0	2.08352
Caulobacter_crescentus NA1000	52769	overlapping	0	CCNA_00050	29	53.1298
Caulobacter_crescentus NA1000	52771	overlapping	0	CCNA_00050	19	47.921
Caulobacter_crescentus NA1000	52781	overlapping	0	CCNA_00050	0	2.08352
Caulobacter_crescentus NA1000	52783	overlapping	0	CCNA_00050	0	1.04176
Caulobacter_crescentus NA1000	52787	overlapping	0	CCNA_00050	12	3.12528
Caulobacter_crescentus NA1000	52789	overlapping	0	CCNA_00050	14	1.04176
Caulobacter_crescentus NA1000	52833	overlapping	0	CCNA_00050	1	0
Caulobacter_crescentus NA1000	52850	overlapping	0	CCNA_00050	2	0
Caulobacter_crescentus NA1000	52906	overlapping	0	CCNA_00050	7	0
Caulobacter_crescentus NA1000	52908	overlapping	0	CCNA_00050	11	0
Caulobacter_crescentus NA1000	52986	overlapping	0	CCNA_00050	1	0
Caulobacter_crescentus NA1000	53109	overlapping	0	CCNA_00050	1	0
Caulobacter_crescentus NA1000	53111	overlapping	0	CCNA_00050	5	0
Caulobacter_crescentus NA1000	53164	overlapping	0	CCNA_00050	5	2.08352
Caulobacter_crescentus NA1000	53166	overlapping	0	CCNA_00050	5	0
Caulobacter_crescentus NA1000	53244	overlapping	0	CCNA_00050	8	0
Caulobacter_crescentus NA1000	53246	overlapping	0	CCNA_00050	4	0
Caulobacter_crescentus NA1000	53277	overlapping	0	CCNA_00050	7	10.4176
Caulobacter_crescentus NA1000	53279	overlapping	0	CCNA_00050	12	1.04176
Caulobacter_crescentus NA1000	53334	overlapping	0	CCNA_00050	41	1.04176
Caulobacter_crescentus NA1000	53336	overlapping	0	CCNA_00050	12	0
Caulobacter_crescentus NA1000	53337	overlapping	0	CCNA_00050	17	0
Caulobacter_crescentus NA1000	53339	overlapping	0	CCNA_00050	12	0
Caulobacter_crescentus NA1000	53364	overlapping	0	CCNA_00050	2	0
Caulobacter_crescentus NA1000	53366	overlapping	0	CCNA_00050	6	0
Caulobacter_crescentus NA1000	53448	overlapping	0	CCNA_00050	5	3.12528
Caulobacter_crescentus NA1000	53450	overlapping	0	CCNA_00050	6	0
Caulobacter_crescentus NA1000	53514	overlapping	0	CCNA_00050	4	0
Caulobacter_crescentus NA1000	53516	overlapping	0	CCNA_00050	16	0
Caulobacter_crescentus NA1000	53538	overlapping	0	CCNA_00050	28	0
Caulobacter_crescentus NA1000	53540	overlapping	0	CCNA_00050	19	0
Caulobacter_crescentus NA1000	53617	overlapping	0	CCNA_00050	7	0
Caulobacter_crescentus NA1000	53632	overlapping	0	CCNA_00050	0	2.08352
Caulobacter_crescentus NA1000	53664	overlapping	0	CCNA_00050	7	0
Caulobacter_crescentus NA1000	53670	overlapping	0	CCNA_00050	23	0
Caulobacter_crescentus NA1000	53672	overlapping	0	CCNA_00050	4	2.08352
Caulobacter_crescentus NA1000	53781	overlapping	0	CCNA_00050	5	0
Caulobacter_crescentus NA1000	53783	overlapping	0	CCNA_00050	3	0
Caulobacter_crescentus NA1000	53954	overlapping	0	CCNA_00050	7	0
Caulobacter_crescentus NA1000	54087	overlapping	0	CCNA_00050	4	0
Caulobacter_crescentus NA1000	54089	overlapping	0	CCNA_00050	1	0
Caulobacter_crescentus NA1000	54177	overlapping	0	CCNA_00050	6	0
Caulobacter_crescentus NA1000	54179	overlapping	0	CCNA_00050	1	0
Caulobacter_crescentus NA1000	54307	overlapping	0	corC	175	145.847
Caulobacter_crescentus NA1000	54309	overlapping	0	corC	280	369.825
Caulobacter_crescentus NA1000	54407	overlapping	0	corC	0	5.20881
Caulobacter_crescentus NA1000	54409	overlapping	0	corC	0	3.12528
Caulobacter_crescentus NA1000	54413	overlapping	0	corC	0	1.04176
Caulobacter_crescentus NA1000	54496	overlapping	0	corC	0	1.04176
Caulobacter_crescentus NA1000	54498	overlapping	0	corC	0	56.2551
Caulobacter_crescentus NA1000	54500	overlapping	0	corC	0	53.1298
Caulobacter_crescentus NA1000	54556	overlapping	0	corC	18	84.3827
Caulobacter_crescentus NA1000	54558	overlapping	0	corC	22	77.0903
Caulobacter_crescentus NA1000	54601	overlapping	0	corC	53	48.9628
Caulobacter_crescentus NA1000	54603	overlapping	0	corC	68	67.7145
Caulobacter_crescentus NA1000	54767	overlapping	0	corC	0	1.04176
Caulobacter_crescentus NA1000	54769	overlapping	0	corC	0	2.08352
Caulobacter_crescentus NA1000	54785	overlapping	0	corC	394	288.568
Caulobacter_crescentus NA1000	54787	overlapping	0	corC	353	317.737
Caulobacter_crescentus NA1000	54914	overlapping	0	corC	44	92.7168
Caulobacter_crescentus NA1000	54916	overlapping	0	corC	47	85.4244
Caulobacter_crescentus NA1000	55014	overlapping	0	corC	140	334.405
Caulobacter_crescentus NA1000	55016	overlapping	0	corC	86	145.847
Caulobacter_crescentus NA1000	55149	overlapping	0	corC	65	157.306
Caulobacter_crescentus NA1000	55151	overlapping	0	corC	125	256.273
Caulobacter_crescentus NA1000	55203	overlapping	0	corC	23	53.1298
Caulobacter_crescentus NA1000	55205	overlapping	0	corC	46	157.306
Caulobacter_crescentus NA1000	55255	overlapping	0	CCNA_00052	10	40.6287
Caulobacter_crescentus NA1000	55257	overlapping	0	CCNA_00052	9	62.5057
Caulobacter_crescentus NA1000	55341	overlapping	0	CCNA_00052	0	6.25057
Caulobacter_crescentus NA1000	55344	overlapping	0	CCNA_00052	3	7.29233
Caulobacter_crescentus NA1000	55346	overlapping	0	CCNA_00052	2	5.20881
Caulobacter_crescentus NA1000	55437	overlapping	0	CCNA_00052	1	4.16704
Caulobacter_crescentus NA1000	55446	overlapping	0	CCNA_00052	2	6.25057
Caulobacter_crescentus NA1000	55448	overlapping	0	CCNA_00052	2	13.5429
Caulobacter_crescentus NA1000	55450	overlapping	0	CCNA_00052	0	1.04176
Caulobacter_crescentus NA1000	55507	overlapping	0	CCNA_00052	2	19.7935
Caulobacter_crescentus NA1000	55509	overlapping	0	CCNA_00052	1	3.12528
Caulobacter_crescentus NA1000	55685	overlapping	0	CCNA_00052	24	268.774
Caulobacter_crescentus NA1000	55687	overlapping	0	CCNA_00052	37	258.357
Caulobacter_crescentus NA1000	55689	overlapping	0	CCNA_00052	216	565.676
Caulobacter_crescentus NA1000	55691	overlapping	0	CCNA_00052	155	414.621
Caulobacter_crescentus NA1000	55705	downstream	1	CCNA_00052	177	293.777
Caulobacter_crescentus NA1000	55707	downstream	3	CCNA_00052	182	191.684
Caulobacter_crescentus NA1000	55724	overlapping	0	phoH	174	221.895
Caulobacter_crescentus NA1000	55726	overlapping	0	phoH	140	187.517
Caulobacter_crescentus NA1000	55756	overlapping	0	phoH	1	0
Caulobacter_crescentus NA1000	55757	overlapping	0	phoH	72	137.512
Caulobacter_crescentus NA1000	55759	overlapping	0	phoH	56	161.473
Caulobacter_crescentus NA1000	55809	overlapping	0	phoH	114	250.023
Caulobacter_crescentus NA1000	55811	overlapping	0	phoH	101	241.689
Caulobacter_crescentus NA1000	55843	overlapping	0	phoH	222	326.071
Caulobacter_crescentus NA1000	55845	overlapping	0	phoH	196	278.15
Caulobacter_crescentus NA1000	55958	overlapping	0	phoH	0	9.37585
Caulobacter_crescentus NA1000	55960	overlapping	0	phoH	0	3.12528
Caulobacter_crescentus NA1000	55966	overlapping	0	phoH	50	114.594
Caulobacter_crescentus NA1000	55968	overlapping	0	phoH	44	119.803
Caulobacter_crescentus NA1000	56100	overlapping	0	phoH	0	2.08352
Caulobacter_crescentus NA1000	56102	overlapping	0	phoH	1	0
Caulobacter_crescentus NA1000	56130	overlapping	0	phoH	251	176.058
Caulobacter_crescentus NA1000	56132	overlapping	0	phoH	635	803.198
Caulobacter_crescentus NA1000	56133	overlapping	0	phoH	0	1.04176
Caulobacter_crescentus NA1000	56134	overlapping	0	phoH	389	665.686
Caulobacter_crescentus NA1000	56168	overlapping	0	phoH	0	1.04176
Caulobacter_crescentus NA1000	56211	overlapping	0	phoH	5	94.8003
Caulobacter_crescentus NA1000	56213	overlapping	0	phoH	2	108.343
Caulobacter_crescentus NA1000	56325	overlapping	0	phoH	0	1.04176
Caulobacter_crescentus NA1000	56329	overlapping	0	phoH	224	146.888
Caulobacter_crescentus NA1000	56331	overlapping	0	phoH	129	92.7168
Caulobacter_crescentus NA1000	56333	overlapping	0	phoH	140	239.605
Caulobacter_crescentus NA1000	56335	overlapping	0	phoH	45	89.5915
Caulobacter_crescentus NA1000	56726	overlapping	0	CCNA_00054	19	15.6264
Caulobacter_crescentus NA1000	56727	overlapping	0	CCNA_00054	2	1.04176
Caulobacter_crescentus NA1000	56728	overlapping	0	CCNA_00054	10	21.877
Caulobacter_crescentus NA1000	56729	overlapping	0	CCNA_00054	0	1.04176
Caulobacter_crescentus NA1000	56788	overlapping	0	CCNA_00054	54	93.7585
Caulobacter_crescentus NA1000	56789	overlapping	0	CCNA_00054	0	1.04176
Caulobacter_crescentus NA1000	56790	overlapping	0	CCNA_00054	96	142.721
Caulobacter_crescentus NA1000	56973	overlapping	0	CCNA_00054	0	1.04176
Caulobacter_crescentus NA1000	56989	overlapping	0	CCNA_00054	143	215.645
Caulobacter_crescentus NA1000	56991	overlapping	0	CCNA_00054	105	183.35
Caulobacter_crescentus NA1000	57000	overlapping	0	CCNA_00054	0	9.37585
Caulobacter_crescentus NA1000	57046	overlapping	0	CCNA_00054	0	6.25057
Caulobacter_crescentus NA1000	57048	overlapping	0	CCNA_00054	0	2.08352
Caulobacter_crescentus NA1000	57051	overlapping	0	CCNA_00054	0	2.08352
Caulobacter_crescentus NA1000	57107	overlapping	0	CCNA_00054	0	2.08352
Caulobacter_crescentus NA1000	57130	overlapping	0	CCNA_00054	0	2.08352
Caulobacter_crescentus NA1000	57145	overlapping	0	CCNA_00054	565	666.727
Caulobacter_crescentus NA1000	57147	overlapping	0	CCNA_00054	555	507.338
Caulobacter_crescentus NA1000	57173	overlapping	0	CCNA_00054	84	182.308
Caulobacter_crescentus NA1000	57174	overlapping	0	CCNA_00054	0	1.04176
Caulobacter_crescentus NA1000	57175	overlapping	0	CCNA_00054	69	145.847
Caulobacter_crescentus NA1000	57220	overlapping	0	CCNA_00054	49	180.225
Caulobacter_crescentus NA1000	57222	overlapping	0	CCNA_00054	39	147.93
Caulobacter_crescentus NA1000	57295	overlapping	0	CCNA_00054	7	45.8375
Caulobacter_crescentus NA1000	57297	overlapping	0	CCNA_00054	1	31.2528
Caulobacter_crescentus NA1000	57370	overlapping	0	CCNA_00054	59	142.721
Caulobacter_crescentus NA1000	57372	overlapping	0	CCNA_00054	36	129.178
Caulobacter_crescentus NA1000	57446	overlapping	0	CCNA_00054	0	2.08352
Caulobacter_crescentus NA1000	57448	overlapping	0	CCNA_00054	0	6.25057
Caulobacter_crescentus NA1000	57482	overlapping	0	CCNA_00054	59	151.055
Caulobacter_crescentus NA1000	57484	overlapping	0	CCNA_00054	105	254.19
Caulobacter_crescentus NA1000	57486	overlapping	0	CCNA_00054	53	107.301
Caulobacter_crescentus NA1000	57667	overlapping	0	CCNA_00054	64	205.227
Caulobacter_crescentus NA1000	57669	overlapping	0	CCNA_00054	104	219.812
Caulobacter_crescentus NA1000	57718	overlapping	0	CCNA_00054	0	1.04176
Caulobacter_crescentus NA1000	57808	overlapping	0	CCNA_00054	67	125.011
Caulobacter_crescentus NA1000	57810	overlapping	0	CCNA_00054	93	244.814
Caulobacter_crescentus NA1000	57823	overlapping	0	CCNA_00054	52	129.178
Caulobacter_crescentus NA1000	57825	overlapping	0	CCNA_00054	47	37.5034
Caulobacter_crescentus NA1000	57832	overlapping	0	CCNA_00054	0	4.16704
Caulobacter_crescentus NA1000	57851	overlapping	0	CCNA_00054	8	27.0858
Caulobacter_crescentus NA1000	57853	overlapping	0	CCNA_00054	10	12.5011
Caulobacter_crescentus NA1000	57907	overlapping	0	CCNA_00054	58	47.921
Caulobacter_crescentus NA1000	57909	overlapping	0	CCNA_00054	92	94.8003
Caulobacter_crescentus NA1000	57949	overlapping	0	CCNA_00054	105	146.888
Caulobacter_crescentus NA1000	57951	overlapping	0	CCNA_00054	98	180.225
Caulobacter_crescentus NA1000	57959	overlapping	0	CCNA_00054	0	9.37585
Caulobacter_crescentus NA1000	57970	overlapping	0	CCNA_00054	355	562.551
Caulobacter_crescentus NA1000	57972	overlapping	0	CCNA_00054	336	542.758
Caulobacter_crescentus NA1000	57979	overlapping	0	CCNA_00054	0	1.04176
Caulobacter_crescentus NA1000	57983	overlapping	0	CCNA_00054	0	3.12528
Caulobacter_crescentus NA1000	58021	downstream	10	CCNA_00054	4	42.7122
Caulobacter_crescentus NA1000	58023	downstream	12	CCNA_00054	8	21.877
Caulobacter_crescentus NA1000	58093	downstream	82	CCNA_00054	0	1.04176
Caulobacter_crescentus NA1000	58128	upstream	73	CCNA_00055	0	5.20881
Caulobacter_crescentus NA1000	58132	upstream	69	CCNA_00055	0	103.134
Caulobacter_crescentus NA1000	58134	upstream	67	CCNA_00055	0	2.08352
Caulobacter_crescentus NA1000	58200	upstream	1	CCNA_00055	0	1.04176
Caulobacter_crescentus NA1000	58201	overlapping	0	CCNA_00055	191	305.236
Caulobacter_crescentus NA1000	58203	overlapping	0	CCNA_00055	178	341.698
Caulobacter_crescentus NA1000	58222	overlapping	0	CCNA_00055	10	6.25057
Caulobacter_crescentus NA1000	58224	overlapping	0	CCNA_00055	5	22.9187
Caulobacter_crescentus NA1000	58252	overlapping	0	CCNA_00055	25	7.29233
Caulobacter_crescentus NA1000	58254	overlapping	0	CCNA_00055	20	16.6682
Caulobacter_crescentus NA1000	58372	overlapping	0	CCNA_00055	18	25.0023
Caulobacter_crescentus NA1000	58374	overlapping	0	CCNA_00055	17	5.20881
Caulobacter_crescentus NA1000	58444	overlapping	0	CCNA_00055	0	18.7517
Caulobacter_crescentus NA1000	58446	overlapping	0	CCNA_00055	0	20.8352
Caulobacter_crescentus NA1000	58583	overlapping	0	CCNA_00055	5	5.20881
Caulobacter_crescentus NA1000	58585	overlapping	0	CCNA_00055	9	3.12528
Caulobacter_crescentus NA1000	58639	upstream	15	CCNA_00056	56	122.928
Caulobacter_crescentus NA1000	58641	upstream	13	CCNA_00056	77	120.844
Caulobacter_crescentus NA1000	58654	overlapping	0	CCNA_00056	144	315.654
Caulobacter_crescentus NA1000	58656	overlapping	0	CCNA_00056	76	230.229
Caulobacter_crescentus NA1000	58661	overlapping	0	CCNA_00056	19	89.5915
Caulobacter_crescentus NA1000	58663	overlapping	0	CCNA_00056	5	44.7957
Caulobacter_crescentus NA1000	58711	overlapping	0	CCNA_00056	81	171.891
Caulobacter_crescentus NA1000	58713	overlapping	0	CCNA_00056	67	63.5474
Caulobacter_crescentus NA1000	58714	overlapping	0	CCNA_00056	171	351.074
Caulobacter_crescentus NA1000	58716	overlapping	0	CCNA_00056	59	112.51
Caulobacter_crescentus NA1000	58735	overlapping	0	CCNA_00056	0	5.20881
Caulobacter_crescentus NA1000	58756	overlapping	0	CCNA_00056	62	93.7585
Caulobacter_crescentus NA1000	58758	overlapping	0	CCNA_00056	6	15.6264
Caulobacter_crescentus NA1000	58893	overlapping	0	CCNA_00056	6	9.37585
Caulobacter_crescentus NA1000	58895	overlapping	0	CCNA_00056	14	32.2946
Caulobacter_crescentus NA1000	59019	overlapping	0	CCNA_00056	0	1.04176
Caulobacter_crescentus NA1000	59115	overlapping	0	CCNA_00057	105	116.677
Caulobacter_crescentus NA1000	59117	overlapping	0	CCNA_00057	10	9.37585
Caulobacter_crescentus NA1000	59122	overlapping	0	CCNA_00057	37	100.009
Caulobacter_crescentus NA1000	59124	overlapping	0	CCNA_00057	2	3.12528
Caulobacter_crescentus NA1000	59136	overlapping	0	CCNA_00057	61	113.552
Caulobacter_crescentus NA1000	59138	overlapping	0	CCNA_00057	10	5.20881
Caulobacter_crescentus NA1000	59151	overlapping	0	CCNA_00057	103	213.561
Caulobacter_crescentus NA1000	59153	overlapping	0	CCNA_00057	9	6.25057
Caulobacter_crescentus NA1000	59397	overlapping	0	CCNA_00057	34	104.176
Caulobacter_crescentus NA1000	59399	overlapping	0	CCNA_00057	85	226.062
Caulobacter_crescentus NA1000	59814	overlapping	0	CCNA_00058	0	4.16704
Caulobacter_crescentus NA1000	59822	overlapping	0	CCNA_00058	33	123.97
Caulobacter_crescentus NA1000	59823	overlapping	0	CCNA_00058	0	2.08352
Caulobacter_crescentus NA1000	59824	overlapping	0	CCNA_00058	39	136.471
Caulobacter_crescentus NA1000	59825	overlapping	0	CCNA_00058	0	2.08352
Caulobacter_crescentus NA1000	59877	overlapping	0	CCNA_00058	212	346.906
Caulobacter_crescentus NA1000	59879	overlapping	0	CCNA_00058	278	494.837
Caulobacter_crescentus NA1000	59915	overlapping	0	CCNA_00058	0	5.20881
Caulobacter_crescentus NA1000	59944	overlapping	0	CCNA_00058	99	150.014
Caulobacter_crescentus NA1000	59946	overlapping	0	CCNA_00058	132	154.181
Caulobacter_crescentus NA1000	60036	overlapping	0	CCNA_00058	79	180.225
Caulobacter_crescentus NA1000	60038	overlapping	0	CCNA_00058	81	253.148
Caulobacter_crescentus NA1000	60048	overlapping	0	CCNA_00058	0	1.04176
Caulobacter_crescentus NA1000	60167	overlapping	0	CCNA_00058	162	278.15
Caulobacter_crescentus NA1000	60169	overlapping	0	CCNA_00058	140	203.143
Caulobacter_crescentus NA1000	60192	overlapping	0	CCNA_00058	0	1.04176
Caulobacter_crescentus NA1000	60193	overlapping	0	CCNA_00058	0	7.29233
Caulobacter_crescentus NA1000	60238	overlapping	0	CCNA_00058	0	2.08352
Caulobacter_crescentus NA1000	60255	overlapping	0	CCNA_00058	4	51.0463
Caulobacter_crescentus NA1000	60257	overlapping	0	CCNA_00058	11	59.3804
Caulobacter_crescentus NA1000	60365	overlapping	0	CCNA_00058	0	1.04176
Caulobacter_crescentus NA1000	60366	overlapping	0	CCNA_00058	152	293.777
Caulobacter_crescentus NA1000	60396	downstream	10	CCNA_00058	37	284.401
Caulobacter_crescentus NA1000	60398	downstream	12	CCNA_00058	34	318.779
Caulobacter_crescentus NA1000	60534	overlapping	0	CCNA_00059	57	114.594
Caulobacter_crescentus NA1000	60536	overlapping	0	CCNA_00059	40	110.427
Caulobacter_crescentus NA1000	60619	overlapping	0	CCNA_00059	0	3.12528
Caulobacter_crescentus NA1000	60623	overlapping	0	CCNA_00059	0	2.08352
Caulobacter_crescentus NA1000	60677	overlapping	0	CCNA_00059	0	1.04176
Caulobacter_crescentus NA1000	60679	overlapping	0	CCNA_00059	0	7.29233
Caulobacter_crescentus NA1000	60732	overlapping	0	CCNA_00059	31	159.389
Caulobacter_crescentus NA1000	60734	overlapping	0	CCNA_00059	53	173.974
Caulobacter_crescentus NA1000	60858	overlapping	0	CCNA_00059	16	125.011
Caulobacter_crescentus NA1000	60860	overlapping	0	CCNA_00059	19	160.431
Caulobacter_crescentus NA1000	60889	overlapping	0	CCNA_00059	100	411.496
Caulobacter_crescentus NA1000	60891	overlapping	0	CCNA_00059	56	411.496
Caulobacter_crescentus NA1000	60960	overlapping	0	CCNA_00059	142	277.108
Caulobacter_crescentus NA1000	60962	overlapping	0	CCNA_00059	99	271.9
Caulobacter_crescentus NA1000	61014	overlapping	0	CCNA_00059	131	240.647
Caulobacter_crescentus NA1000	61016	overlapping	0	CCNA_00059	166	254.19
Caulobacter_crescentus NA1000	61088	overlapping	0	CCNA_00059	0	2.08352
Caulobacter_crescentus NA1000	61124	downstream	3	CCNA_00059	0	4.16704
Caulobacter_crescentus NA1000	61136	downstream	15	CCNA_00059	0	1.04176
Caulobacter_crescentus NA1000	61154	downstream	33	CCNA_00059	2	28.1276
Caulobacter_crescentus NA1000	61156	downstream	35	CCNA_00059	2	29.1693
Caulobacter_crescentus NA1000	61158	upstream	33	CCNA_00060	1	12.5011
Caulobacter_crescentus NA1000	61227	overlapping	0	CCNA_00060	3	40.6287
Caulobacter_crescentus NA1000	61229	overlapping	0	CCNA_00060	0	35.4199
Caulobacter_crescentus NA1000	61233	overlapping	0	CCNA_00060	0	1.04176
Caulobacter_crescentus NA1000	61316	overlapping	0	CCNA_00060	1	11.4594
Caulobacter_crescentus NA1000	61318	overlapping	0	CCNA_00060	0	9.37585
Caulobacter_crescentus NA1000	61440	overlapping	0	CCNA_00060	11	140.638
Caulobacter_crescentus NA1000	61442	overlapping	0	CCNA_00060	34	119.803
Caulobacter_crescentus NA1000	61492	overlapping	0	CCNA_00060	0	2.08352
Caulobacter_crescentus NA1000	61516	overlapping	0	CCNA_00060	0	1.04176
Caulobacter_crescentus NA1000	61526	overlapping	0	CCNA_00060	4	38.5452
Caulobacter_crescentus NA1000	61528	overlapping	0	CCNA_00060	0	21.877
Caulobacter_crescentus NA1000	61677	overlapping	0	CCNA_00060	0	1.04176
Caulobacter_crescentus NA1000	61679	overlapping	0	CCNA_00060	0	7.29233
Caulobacter_crescentus NA1000	61717	overlapping	0	CCNA_00060	0	3.12528
Caulobacter_crescentus NA1000	61746	overlapping	0	CCNA_00060	0	6.25057
Caulobacter_crescentus NA1000	61756	overlapping	0	CCNA_00060	19	123.97
Caulobacter_crescentus NA1000	61758	overlapping	0	CCNA_00060	18	139.596
Caulobacter_crescentus NA1000	61819	downstream	30	CCNA_00061	7	34.3781
Caulobacter_crescentus NA1000	61821	downstream	28	CCNA_00061	8	38.5452
Caulobacter_crescentus NA1000	61826	downstream	23	CCNA_00061	0	2.08352
Caulobacter_crescentus NA1000	61880	overlapping	0	CCNA_00061	0	1.04176
Caulobacter_crescentus NA1000	61907	overlapping	0	CCNA_00061	87	126.053
Caulobacter_crescentus NA1000	61909	overlapping	0	CCNA_00061	68	113.552
Caulobacter_crescentus NA1000	61932	overlapping	0	CCNA_00061	78	230.229
Caulobacter_crescentus NA1000	61934	overlapping	0	CCNA_00061	59	145.847
Caulobacter_crescentus NA1000	61935	overlapping	0	CCNA_00061	0	43.754
Caulobacter_crescentus NA1000	61937	overlapping	0	CCNA_00061	0	8.33409
Caulobacter_crescentus NA1000	61953	overlapping	0	CCNA_00061	285	662.56
Caulobacter_crescentus NA1000	61955	overlapping	0	CCNA_00061	240	576.094
Caulobacter_crescentus NA1000	61993	overlapping	0	CCNA_00061	0	3.12528
Caulobacter_crescentus NA1000	61997	overlapping	0	CCNA_00061	0	3.12528
Caulobacter_crescentus NA1000	62001	overlapping	0	CCNA_00061	88	184.392
Caulobacter_crescentus NA1000	62002	overlapping	0	CCNA_00061	0	1.04176
Caulobacter_crescentus NA1000	62003	overlapping	0	CCNA_00061	92	158.348
Caulobacter_crescentus NA1000	62037	overlapping	0	CCNA_00061	111	292.735
Caulobacter_crescentus NA1000	62039	overlapping	0	CCNA_00061	78	268.774
Caulobacter_crescentus NA1000	62067	overlapping	0	CCNA_00061	44	103.134
Caulobacter_crescentus NA1000	62069	overlapping	0	CCNA_00061	11	95.842
Caulobacter_crescentus NA1000	62085	overlapping	0	CCNA_00061	57	257.315
Caulobacter_crescentus NA1000	62087	overlapping	0	CCNA_00061	124	372.951
Caulobacter_crescentus NA1000	62089	overlapping	0	CCNA_00061	48	213.561
Caulobacter_crescentus NA1000	62093	overlapping	0	CCNA_00061	0	1.04176
Caulobacter_crescentus NA1000	62397	overlapping	0	CCNA_00061	14	53.1298
Caulobacter_crescentus NA1000	62520	overlapping	0	CCNA_00061	6	0
Caulobacter_crescentus NA1000	62522	overlapping	0	CCNA_00061	92	282.317
Caulobacter_crescentus NA1000	62526	overlapping	0	CCNA_00061	0	2.08352
Caulobacter_crescentus NA1000	62580	overlapping	0	CCNA_00061	0	17.7099
Caulobacter_crescentus NA1000	62628	overlapping	0	CCNA_00061	127	235.438
Caulobacter_crescentus NA1000	62630	overlapping	0	CCNA_00061	127	311.487
Caulobacter_crescentus NA1000	62642	overlapping	0	CCNA_00061	0	3.12528
Caulobacter_crescentus NA1000	62644	overlapping	0	CCNA_00061	0	4.16704
Caulobacter_crescentus NA1000	62700	overlapping	0	CCNA_00061	77	267.733
Caulobacter_crescentus NA1000	62702	overlapping	0	CCNA_00061	96	256.273
Caulobacter_crescentus NA1000	62714	overlapping	0	CCNA_00061	0	1.04176
Caulobacter_crescentus NA1000	62782	overlapping	0	CCNA_00061	0	5.20881
Caulobacter_crescentus NA1000	62832	overlapping	0	CCNA_00061	103	156.264
Caulobacter_crescentus NA1000	62834	overlapping	0	CCNA_00061	95	196.893
Caulobacter_crescentus NA1000	62837	overlapping	0	CCNA_00061	0	1.04176
Caulobacter_crescentus NA1000	62858	overlapping	0	CCNA_00061	0	2.08352
Caulobacter_crescentus NA1000	62883	overlapping	0	CCNA_00061	208	444.832
Caulobacter_crescentus NA1000	62884	overlapping	0	CCNA_00061	1	0
Caulobacter_crescentus NA1000	62885	overlapping	0	CCNA_00061	189	355.241
Caulobacter_crescentus NA1000	62967	overlapping	0	CCNA_00061	0	1.04176
Caulobacter_crescentus NA1000	63024	overlapping	0	CCNA_00061	0	2.08352
Caulobacter_crescentus NA1000	63041	overlapping	0	CCNA_00061	0	15.6264
Caulobacter_crescentus NA1000	63093	overlapping	0	CCNA_00061	63	214.603
Caulobacter_crescentus NA1000	63095	overlapping	0	CCNA_00061	26	220.853
Caulobacter_crescentus NA1000	63114	overlapping	0	CCNA_00061	41	97.9256
Caulobacter_crescentus NA1000	63116	overlapping	0	CCNA_00061	35	122.928
Caulobacter_crescentus NA1000	63255	upstream	72	trpS	0	1.04176
Caulobacter_crescentus NA1000	63262	upstream	65	trpS	195	298.985
Caulobacter_crescentus NA1000	63264	upstream	63	trpS	6	51.0463
Caulobacter_crescentus NA1000	63315	upstream	12	trpS	0	5.20881
Caulobacter_crescentus NA1000	63327	overlapping	0	trpS	167	159.389
Caulobacter_crescentus NA1000	63329	overlapping	0	trpS	127	104.176
Caulobacter_crescentus NA1000	63814	overlapping	0	trpS	0	3.12528
Caulobacter_crescentus NA1000	64335	overlapping	0	trpS	127	90.6332
Caulobacter_crescentus NA1000	64337	overlapping	0	trpS	109	108.343
Caulobacter_crescentus NA1000	64365	downstream	4	trpS	0	3.12528
Caulobacter_crescentus NA1000	64376	downstream	15	trpS	0	4.16704
Caulobacter_crescentus NA1000	64425	downstream	64	trpS	28	34.3781
Caulobacter_crescentus NA1000	64427	downstream	66	trpS	48	42.7122
Caulobacter_crescentus NA1000	64467	upstream	62	mviN	99	72.9233
Caulobacter_crescentus NA1000	64469	upstream	60	mviN	71	151.055
Caulobacter_crescentus NA1000	64497	upstream	32	mviN	0	9.37585
Caulobacter_crescentus NA1000	64499	upstream	30	mviN	0	18.7517
Caulobacter_crescentus NA1000	64693	overlapping	0	mviN	0	3.12528
Caulobacter_crescentus NA1000	64709	overlapping	0	mviN	0	2.08352
Caulobacter_crescentus NA1000	65938	overlapping	0	mviN	272	246.897
Caulobacter_crescentus NA1000	66070	overlapping	0	mviN	1	0
Caulobacter_crescentus NA1000	66129	downstream	38	mviN	6	11.4594
Caulobacter_crescentus NA1000	66131	downstream	40	mviN	7	26.044
Caulobacter_crescentus NA1000	66183	downstream	92	mviN	112	164.598
Caulobacter_crescentus NA1000	66185	downstream	94	mviN	92	168.765
Caulobacter_crescentus NA1000	66230	upstream	101	CCNA_00064	34	22.9187
Caulobacter_crescentus NA1000	66232	upstream	99	CCNA_00064	47	61.4639
Caulobacter_crescentus NA1000	66279	upstream	52	CCNA_00064	6	13.5429
Caulobacter_crescentus NA1000	66281	upstream	50	CCNA_00064	0	12.5011
Caulobacter_crescentus NA1000	66282	upstream	49	CCNA_00064	51	85.4244
Caulobacter_crescentus NA1000	66284	upstream	47	CCNA_00064	28	116.677
Caulobacter_crescentus NA1000	66292	upstream	39	CCNA_00064	43	33.3364
Caulobacter_crescentus NA1000	66294	upstream	37	CCNA_00064	18	40.6287
Caulobacter_crescentus NA1000	66331	overlapping	0	CCNA_00064	7	16.6682
Caulobacter_crescentus NA1000	66333	overlapping	0	CCNA_00064	13	13.5429
Caulobacter_crescentus NA1000	66413	overlapping	0	CCNA_00064	10	140.638
Caulobacter_crescentus NA1000	66415	overlapping	0	CCNA_00064	12	0
Caulobacter_crescentus NA1000	66462	overlapping	0	CCNA_00064	0	7.29233
Caulobacter_crescentus NA1000	66466	overlapping	0	CCNA_00064	0	9.37585
Caulobacter_crescentus NA1000	66488	overlapping	0	CCNA_00064	117	313.57
Caulobacter_crescentus NA1000	66490	overlapping	0	CCNA_00064	138	246.897
Caulobacter_crescentus NA1000	66520	overlapping	0	CCNA_00064	0	10.4176
Caulobacter_crescentus NA1000	66559	overlapping	0	CCNA_00064	0	5.20881
Caulobacter_crescentus NA1000	66610	overlapping	0	CCNA_00064	249	304.194
Caulobacter_crescentus NA1000	66612	overlapping	0	CCNA_00064	167	269.816
Caulobacter_crescentus NA1000	66664	overlapping	0	CCNA_00064	7	0
Caulobacter_crescentus NA1000	66785	overlapping	0	CCNA_00064	19	62.5057
Caulobacter_crescentus NA1000	66787	overlapping	0	CCNA_00064	41	41.6705
Caulobacter_crescentus NA1000	66847	overlapping	0	CCNA_00064	0	1.04176
Caulobacter_crescentus NA1000	67007	overlapping	0	CCNA_00064	0	3.12528
Caulobacter_crescentus NA1000	67129	overlapping	0	CCNA_00064	0	2.08352
Caulobacter_crescentus NA1000	67165	overlapping	0	CCNA_00064	19	45.8375
Caulobacter_crescentus NA1000	67167	overlapping	0	CCNA_00064	14	41.6705
Caulobacter_crescentus NA1000	67200	overlapping	0	CCNA_00064	0	1.04176
Caulobacter_crescentus NA1000	67236	overlapping	0	CCNA_00064	19	51.0463
Caulobacter_crescentus NA1000	67238	overlapping	0	CCNA_00064	26	72.9233
Caulobacter_crescentus NA1000	67269	overlapping	0	CCNA_00064	0	1.04176
Caulobacter_crescentus NA1000	67309	overlapping	0	CCNA_00064	0	4.16704
Caulobacter_crescentus NA1000	67327	overlapping	0	CCNA_00064	0	1.04176
Caulobacter_crescentus NA1000	67342	overlapping	0	CCNA_00064	0	1.04176
Caulobacter_crescentus NA1000	67365	overlapping	0	CCNA_00064	0	7.29233
Caulobacter_crescentus NA1000	67373	overlapping	0	CCNA_00064	0	3.12528
Caulobacter_crescentus NA1000	67464	overlapping	0	CCNA_00064	46	61.4639
Caulobacter_crescentus NA1000	67466	overlapping	0	CCNA_00064	65	35.4199
Caulobacter_crescentus NA1000	67480	overlapping	0	CCNA_00064	0	2.08352
Caulobacter_crescentus NA1000	67521	overlapping	0	CCNA_00064	0	1.04176
Caulobacter_crescentus NA1000	67522	overlapping	0	CCNA_00064	0	6.25057
Caulobacter_crescentus NA1000	67739	overlapping	0	CCNA_00064	0	4.16704
Caulobacter_crescentus NA1000	67759	overlapping	0	CCNA_00064	114	169.807
Caulobacter_crescentus NA1000	67761	overlapping	0	CCNA_00064	117	215.645
Caulobacter_crescentus NA1000	67891	overlapping	0	CCNA_00064	0	1.04176
Caulobacter_crescentus NA1000	67976	overlapping	0	CCNA_00064	453	787.572
Caulobacter_crescentus NA1000	67978	overlapping	0	CCNA_00064	322	503.171
Caulobacter_crescentus NA1000	68126	overlapping	0	CCNA_00064	2	14.5847
Caulobacter_crescentus NA1000	68128	downstream	1	CCNA_00064	2	65.631
Caulobacter_crescentus NA1000	68174	downstream	47	CCNA_00064	29	87.5079
Caulobacter_crescentus NA1000	68176	downstream	49	CCNA_00064	68	203.143
Caulobacter_crescentus NA1000	68179	downstream	52	CCNA_00064	0	31.2528
Caulobacter_crescentus NA1000	68181	downstream	54	CCNA_00064	0	44.7957
Caulobacter_crescentus NA1000	68189	downstream	62	CCNA_00064	0	9.37585
Caulobacter_crescentus NA1000	68191	downstream	64	CCNA_00064	0	12.5011
Caulobacter_crescentus NA1000	68197	downstream	70	CCNA_00064	0	2.08352
Caulobacter_crescentus NA1000	68231	upstream	58	CCNA_00065	2	3.12528
Caulobacter_crescentus NA1000	68233	upstream	56	CCNA_00065	1	4.16704
Caulobacter_crescentus NA1000	68251	upstream	38	CCNA_00065	2	2.08352
Caulobacter_crescentus NA1000	68275	upstream	14	CCNA_00065	0	3.12528
Caulobacter_crescentus NA1000	68277	upstream	12	CCNA_00065	0	4.16704
Caulobacter_crescentus NA1000	68331	overlapping	0	CCNA_00065	5	41.6705
Caulobacter_crescentus NA1000	68333	overlapping	0	CCNA_00065	0	44.7957
Caulobacter_crescentus NA1000	68352	overlapping	0	CCNA_00065	19	62.5057
Caulobacter_crescentus NA1000	68354	overlapping	0	CCNA_00065	31	64.5892
Caulobacter_crescentus NA1000	68385	overlapping	0	CCNA_00065	0	1.04176
Caulobacter_crescentus NA1000	68419	overlapping	0	CCNA_00065	0	9.37585
Caulobacter_crescentus NA1000	68430	overlapping	0	CCNA_00065	115	309.403
Caulobacter_crescentus NA1000	68432	overlapping	0	CCNA_00065	115	418.788
Caulobacter_crescentus NA1000	68489	overlapping	0	CCNA_00065	0	2.08352
Caulobacter_crescentus NA1000	68491	overlapping	0	CCNA_00065	0	17.7099
Caulobacter_crescentus NA1000	68509	overlapping	0	CCNA_00065	16	134.387
Caulobacter_crescentus NA1000	68511	overlapping	0	CCNA_00065	14	101.051
Caulobacter_crescentus NA1000	68524	overlapping	0	CCNA_00065	4	0
Caulobacter_crescentus NA1000	68526	overlapping	0	CCNA_00065	366	649.017
Caulobacter_crescentus NA1000	68528	overlapping	0	CCNA_00065	350	657.351
Caulobacter_crescentus NA1000	68574	overlapping	0	CCNA_00065	210	538.591
Caulobacter_crescentus NA1000	68576	overlapping	0	CCNA_00065	212	456.291
Caulobacter_crescentus NA1000	68580	overlapping	0	CCNA_00065	0	4.16704
Caulobacter_crescentus NA1000	68582	overlapping	0	CCNA_00065	0	16.6682
Caulobacter_crescentus NA1000	68658	overlapping	0	CCNA_00065	135	214.603
Caulobacter_crescentus NA1000	68660	overlapping	0	CCNA_00065	187	212.519
Caulobacter_crescentus NA1000	68664	overlapping	0	CCNA_00065	0	2.08352
Caulobacter_crescentus NA1000	68730	overlapping	0	CCNA_00065	0	5.20881
Caulobacter_crescentus NA1000	68760	overlapping	0	CCNA_00065	0	2.08352
Caulobacter_crescentus NA1000	68763	overlapping	0	CCNA_00065	100	211.478
Caulobacter_crescentus NA1000	68765	overlapping	0	CCNA_00065	76	136.471
Caulobacter_crescentus NA1000	68781	overlapping	0	CCNA_00065	105	204.185
Caulobacter_crescentus NA1000	68783	overlapping	0	CCNA_00065	85	98.9673
Caulobacter_crescentus NA1000	68873	overlapping	0	CCNA_00065	0	1.04176
Caulobacter_crescentus NA1000	68874	overlapping	0	CCNA_00065	0	1.04176
Caulobacter_crescentus NA1000	68907	overlapping	0	CCNA_00065	0	1.04176
Caulobacter_crescentus NA1000	68909	overlapping	0	CCNA_00065	0	2.08352
Caulobacter_crescentus NA1000	68985	overlapping	0	CCNA_00065	0	5.20881
Caulobacter_crescentus NA1000	69043	overlapping	0	CCNA_00065	0	7.29233
Caulobacter_crescentus NA1000	69095	upstream	25	CCNA_00066	0	50.0045
Caulobacter_crescentus NA1000	69097	upstream	23	CCNA_00066	1	29.1693
Caulobacter_crescentus NA1000	69109	upstream	11	CCNA_00066	59	493.795
Caulobacter_crescentus NA1000	69111	upstream	9	CCNA_00066	59	490.67
Caulobacter_crescentus NA1000	69119	upstream	1	CCNA_00066	0	2.08352
Caulobacter_crescentus NA1000	69272	overlapping	0	CCNA_00066	0	1.04176
Caulobacter_crescentus NA1000	69273	overlapping	0	CCNA_00066	8	106.26
Caulobacter_crescentus NA1000	69275	overlapping	0	CCNA_00066	14	98.9673
Caulobacter_crescentus NA1000	69327	overlapping	0	CCNA_00066	94	228.146
Caulobacter_crescentus NA1000	69329	overlapping	0	CCNA_00066	79	227.104
Caulobacter_crescentus NA1000	69375	overlapping	0	CCNA_00066	0	1.04176
Caulobacter_crescentus NA1000	69469	overlapping	0	CCNA_00066	33	87.5079
Caulobacter_crescentus NA1000	69471	overlapping	0	CCNA_00066	31	71.8815
Caulobacter_crescentus NA1000	69540	overlapping	0	CCNA_00067	0	2.08352
Caulobacter_crescentus NA1000	69691	overlapping	0	CCNA_00067	88	171.891
Caulobacter_crescentus NA1000	69693	overlapping	0	CCNA_00067	77	76.0486
Caulobacter_crescentus NA1000	69785	upstream	9	gpsA	0	1.04176
Caulobacter_crescentus NA1000	69793	upstream	1	gpsA	0	2.08352
Caulobacter_crescentus NA1000	70265	overlapping	0	gpsA	1	0
Caulobacter_crescentus NA1000	70624	overlapping	0	gpsA	1	0
Caulobacter_crescentus NA1000	70626	overlapping	0	gpsA	6	0
Caulobacter_crescentus NA1000	70802	overlapping	0	gpsA	0	1.04176
Caulobacter_crescentus NA1000	70825	overlapping	0	CCNA_00069	6	15.6264
Caulobacter_crescentus NA1000	70827	overlapping	0	CCNA_00069	1	37.5034
Caulobacter_crescentus NA1000	70966	overlapping	0	CCNA_00069	1	0
Caulobacter_crescentus NA1000	71609	overlapping	0	CCNA_00069	1	0
Caulobacter_crescentus NA1000	71857	overlapping	0	CCNA_00069	0	1.04176
Caulobacter_crescentus NA1000	71891	overlapping	0	CCNA_00069	0	69.798
Caulobacter_crescentus NA1000	71893	overlapping	0	CCNA_00069	1	68.7562
Caulobacter_crescentus NA1000	71901	overlapping	0	CCNA_00069	0	1.04176
Caulobacter_crescentus NA1000	71931	downstream	27	CCNA_00069	46	59.3804
Caulobacter_crescentus NA1000	71933	downstream	29	CCNA_00069	77	82.2991
Caulobacter_crescentus NA1000	71963	downstream	14	hemC	59	86.4662
Caulobacter_crescentus NA1000	71965	downstream	12	hemC	42	139.596
Caulobacter_crescentus NA1000	72942	overlapping	0	hemC	3	23.9605
Caulobacter_crescentus NA1000	72944	overlapping	0	hemC	4	58.3386
Caulobacter_crescentus NA1000	73381	overlapping	0	CCNA_00071	2	0
Caulobacter_crescentus NA1000	73673	overlapping	0	CCNA_00072	0	1.04176
Caulobacter_crescentus NA1000	73733	overlapping	0	CCNA_00072	35	110.427
Caulobacter_crescentus NA1000	73735	overlapping	0	CCNA_00072	10	60.4222
Caulobacter_crescentus NA1000	73791	overlapping	0	CCNA_00072	0	7.29233
Caulobacter_crescentus NA1000	74251	overlapping	0	CCNA_00072	0	3.12528
Caulobacter_crescentus NA1000	74253	overlapping	0	CCNA_00072	5	42.7122
Caulobacter_crescentus NA1000	74291	overlapping	0	CCNA_00072	2	1.04176
Caulobacter_crescentus NA1000	74293	overlapping	0	CCNA_00072	4	2.08352
Caulobacter_crescentus NA1000	74305	overlapping	0	CCNA_00072	8	37.5034
Caulobacter_crescentus NA1000	74307	overlapping	0	CCNA_00072	15	70.8398
Caulobacter_crescentus NA1000	74741	overlapping	0	CCNA_00073	0	6.25057
Caulobacter_crescentus NA1000	74995	overlapping	0	CCNA_00073	9	0
Caulobacter_crescentus NA1000	74997	overlapping	0	CCNA_00073	87	144.805
Caulobacter_crescentus NA1000	75109	overlapping	0	CCNA_00073	7	81.2574
Caulobacter_crescentus NA1000	75111	overlapping	0	CCNA_00073	10	15.6264
Caulobacter_crescentus NA1000	75197	overlapping	0	CCNA_00073	0	3.12528
Caulobacter_crescentus NA1000	75239	overlapping	0	CCNA_00073	0	1.04176
Caulobacter_crescentus NA1000	75351	overlapping	0	CCNA_00073	0	1.04176
Caulobacter_crescentus NA1000	75377	overlapping	0	CCNA_00073	38	170.849
Caulobacter_crescentus NA1000	75379	overlapping	0	CCNA_00073	29	137.512
Caulobacter_crescentus NA1000	75383	overlapping	0	CCNA_00073	0	1.04176
Caulobacter_crescentus NA1000	75484	overlapping	0	CCNA_00073	10	27.0858
Caulobacter_crescentus NA1000	75486	overlapping	0	CCNA_00073	3	6.25057
Caulobacter_crescentus NA1000	75805	overlapping	0	CCNA_00073	1	12.5011
Caulobacter_crescentus NA1000	75807	overlapping	0	CCNA_00073	16	82.2991
Caulobacter_crescentus NA1000	75809	overlapping	0	CCNA_00073	0	4.16704
Caulobacter_crescentus NA1000	75841	overlapping	0	CCNA_00073	28	75.0068
Caulobacter_crescentus NA1000	75843	overlapping	0	CCNA_00073	90	186.475
Caulobacter_crescentus NA1000	75865	overlapping	0	CCNA_00073	0	2.08352
Caulobacter_crescentus NA1000	75925	overlapping	0	CCNA_00073	21	71.8815
Caulobacter_crescentus NA1000	75927	overlapping	0	CCNA_00073	44	105.218
Caulobacter_crescentus NA1000	76001	overlapping	0	CCNA_00073	106	179.183
Caulobacter_crescentus NA1000	76003	overlapping	0	CCNA_00073	243	365.658
Caulobacter_crescentus NA1000	76005	overlapping	0	CCNA_00073	151	113.552
Caulobacter_crescentus NA1000	76101	overlapping	0	CCNA_00073	0	39.5869
Caulobacter_crescentus NA1000	76103	overlapping	0	CCNA_00073	0	89.5915
Caulobacter_crescentus NA1000	76105	overlapping	0	CCNA_00073	3	88.5497
Caulobacter_crescentus NA1000	76107	overlapping	0	CCNA_00073	4	116.677
Caulobacter_crescentus NA1000	76230	upstream	122	CCNA_00073	68	58.3386
Caulobacter_crescentus NA1000	76232	upstream	124	CCNA_00073	56	66.6727
Caulobacter_crescentus NA1000	76238	upstream	130	CCNA_00073	0	3.12528
Caulobacter_crescentus NA1000	76240	upstream	132	CCNA_00073	0	14.5847
Caulobacter_crescentus NA1000	76244	upstream	136	CCNA_00073	34	27.0858
Caulobacter_crescentus NA1000	76246	upstream	138	CCNA_00073	46	28.1276
Caulobacter_crescentus NA1000	76249	upstream	141	CCNA_00073	196	451.083
Caulobacter_crescentus NA1000	76251	upstream	143	CCNA_00073	240	497.962
Caulobacter_crescentus NA1000	76252	upstream	144	CCNA_00073	0	1.04176
Caulobacter_crescentus NA1000	76253	upstream	145	CCNA_00073	224	220.853
Caulobacter_crescentus NA1000	76255	upstream	147	CCNA_00073	302	225.02
Caulobacter_crescentus NA1000	76260	upstream	152	CCNA_00073	0	3.12528
Caulobacter_crescentus NA1000	76294	upstream	183	CCNA_00074	67	122.928
Caulobacter_crescentus NA1000	76296	upstream	181	CCNA_00074	73	126.053
Caulobacter_crescentus NA1000	76305	upstream	172	CCNA_00074	185	260.44
Caulobacter_crescentus NA1000	76307	upstream	170	CCNA_00074	197	239.605
Caulobacter_crescentus NA1000	76324	upstream	153	CCNA_00074	34	63.5474
Caulobacter_crescentus NA1000	76326	upstream	151	CCNA_00074	28	55.2133
Caulobacter_crescentus NA1000	76349	upstream	128	CCNA_00074	0	4.16704
Caulobacter_crescentus NA1000	76353	upstream	124	CCNA_00074	1	10.4176
Caulobacter_crescentus NA1000	76355	upstream	122	CCNA_00074	0	18.7517
Caulobacter_crescentus NA1000	76373	upstream	104	CCNA_00074	25	92.7168
Caulobacter_crescentus NA1000	76375	upstream	102	CCNA_00074	20	43.754
Caulobacter_crescentus NA1000	76465	upstream	12	CCNA_00074	16	35.4199
Caulobacter_crescentus NA1000	76467	upstream	10	CCNA_00074	17	16.6682
Caulobacter_crescentus NA1000	76477	overlapping	0	CCNA_00074	66	136.471
Caulobacter_crescentus NA1000	76479	overlapping	0	CCNA_00074	47	87.5079
Caulobacter_crescentus NA1000	76512	overlapping	0	CCNA_00074	0	1.04176
Caulobacter_crescentus NA1000	76513	overlapping	0	CCNA_00074	30	190.642
Caulobacter_crescentus NA1000	76515	overlapping	0	CCNA_00074	20	142.721
Caulobacter_crescentus NA1000	76557	overlapping	0	CCNA_00074	0	1.04176
Caulobacter_crescentus NA1000	76575	overlapping	0	CCNA_00074	0	1.04176
Caulobacter_crescentus NA1000	76576	overlapping	0	CCNA_00074	31	2.08352
Caulobacter_crescentus NA1000	76578	overlapping	0	CCNA_00074	63	136.471
Caulobacter_crescentus NA1000	76599	overlapping	0	CCNA_00074	0	9.37585
Caulobacter_crescentus NA1000	76610	overlapping	0	CCNA_00074	0	3.12528
Caulobacter_crescentus NA1000	76759	overlapping	0	CCNA_00074	16	17.7099
Caulobacter_crescentus NA1000	76761	overlapping	0	CCNA_00074	12	48.9628
Caulobacter_crescentus NA1000	76870	overlapping	0	CCNA_00074	3	25.0023
Caulobacter_crescentus NA1000	76872	overlapping	0	CCNA_00074	18	18.7517
Caulobacter_crescentus NA1000	76876	overlapping	0	CCNA_00074	238	443.79
Caulobacter_crescentus NA1000	76878	overlapping	0	CCNA_00074	347	585.47
Caulobacter_crescentus NA1000	76981	overlapping	0	CCNA_00074	0	1.04176
Caulobacter_crescentus NA1000	77002	overlapping	0	CCNA_00074	68	177.099
Caulobacter_crescentus NA1000	77004	overlapping	0	CCNA_00074	72	190.642
Caulobacter_crescentus NA1000	77155	overlapping	0	CCNA_00074	124	209.394
Caulobacter_crescentus NA1000	77157	overlapping	0	CCNA_00074	146	300.027
Caulobacter_crescentus NA1000	77194	overlapping	0	CCNA_00074	0	6.25057
Caulobacter_crescentus NA1000	77202	overlapping	0	CCNA_00074	0	1.04176
Caulobacter_crescentus NA1000	77209	overlapping	0	CCNA_00074	63	198.976
Caulobacter_crescentus NA1000	77211	overlapping	0	CCNA_00074	65	218.77
Caulobacter_crescentus NA1000	77263	overlapping	0	CCNA_00074	0	3.12528
Caulobacter_crescentus NA1000	77298	overlapping	0	CCNA_00074	0	1.04176
Caulobacter_crescentus NA1000	77299	overlapping	0	CCNA_00074	0	2.08352
Caulobacter_crescentus NA1000	77314	overlapping	0	CCNA_00074	0	6.25057
Caulobacter_crescentus NA1000	77432	overlapping	0	CCNA_00074	0	2.08352
Caulobacter_crescentus NA1000	77443	overlapping	0	CCNA_00074	0	8.33409
Caulobacter_crescentus NA1000	77488	overlapping	0	CCNA_00074	38	193.768
Caulobacter_crescentus NA1000	77490	overlapping	0	CCNA_00074	59	221.895
Caulobacter_crescentus NA1000	77566	overlapping	0	CCNA_00074	0	6.25057
Caulobacter_crescentus NA1000	77584	overlapping	0	CCNA_00074	12	64.5892
Caulobacter_crescentus NA1000	77586	overlapping	0	CCNA_00074	22	69.798
Caulobacter_crescentus NA1000	77659	overlapping	0	CCNA_00074	182	417.746
Caulobacter_crescentus NA1000	77661	overlapping	0	CCNA_00074	204	379.201
Caulobacter_crescentus NA1000	77704	overlapping	0	CCNA_00074	0	1.04176
Caulobacter_crescentus NA1000	77771	overlapping	0	CCNA_00074	0	1.04176
Caulobacter_crescentus NA1000	77810	overlapping	0	CCNA_00074	2	0
Caulobacter_crescentus NA1000	77827	overlapping	0	CCNA_00074	43	85.4244
Caulobacter_crescentus NA1000	77829	overlapping	0	CCNA_00074	63	93.7585
Caulobacter_crescentus NA1000	77836	overlapping	0	CCNA_00074	0	6.25057
Caulobacter_crescentus NA1000	77874	overlapping	0	CCNA_00074	0	1.04176
Caulobacter_crescentus NA1000	77876	overlapping	0	CCNA_00074	0	1.04176
[truncated: 112,745 more rows]
