# Supplementary material for: Computational and Genetic Reduction of a Cell Cycle to Its Simplest, Primordial Components
Source: PLoS Biol. 2013 Dec 31;11(12):e1001749. doi: 10.1371/journal.pbio.1001749 (PMC3885167; doi:10.1371/journal.pbio.1001749)
Supplement: Text S3 — SBML file describing the ST cell cycle model. (XML) [file pbio.1001749.s014.xml]

<?xml version="1.0" encoding="UTF-8"?>
<sbml xmlns="http://www.sbml.org/sbml/level2" level="2" version="1">
  <model name="Caulobacter Stalked Cell Cycle">
    <listOfCompartments>
      <compartment id="defaultcompartment" name="defaultcompartment" size="1"/>
    </listOfCompartments>
    <listOfSpecies>
      <species id="CtrA" name="CtrA" compartment="defaultcompartment" initialConcentration="10546.7787356708"/>
      <species id="CtrAP" name="CtrAP" compartment="defaultcompartment" initialConcentration="248.13420541877"/>
      <species id="CckAP" name="CckAP" compartment="defaultcompartment" initialConcentration="42.37583762994"/>
      <species id="GcrA" name="GcrA" compartment="defaultcompartment" initialConcentration="262.715335348771"/>
    </listOfSpecies>
    <listOfParameters>
      <parameter id="JC1" name="JC1" value="400">
        <notes>
          <html xmlns="http://www.w3.org/1999/xhtml">
            <body>
%Binding constant between CtrA~P and ctrA P1 promoter site</body>
          </html>
        </notes>
      </parameter>
      <parameter id="m" name="m" value="0.15">
        <notes>
          <html xmlns="http://www.w3.org/1999/xhtml">
            <body>
%percentage activity of P1 when fully methylated</body>
          </html>
        </notes>
      </parameter>
      <parameter id="JC2" name="JC2" value="900">
        <notes>
          <html xmlns="http://www.w3.org/1999/xhtml">
            <body>
%Binding constant between CtrA~P and ctrA P2 promoter site</body>
          </html>
        </notes>
      </parameter>
      <parameter id="ks1C" name="ks1C" value="0.026">
        <notes>
          <html xmlns="http://www.w3.org/1999/xhtml">
            <body>
%max CtrA production from ctrA P1</body>
          </html>
        </notes>
      </parameter>
      <parameter id="ks1Cbk" name="ks1Cbk" value="3.2">
        <notes>
          <html xmlns="http://www.w3.org/1999/xhtml">
            <body>
% background CtrA production from ctrA P1</body>
          </html>
        </notes>
      </parameter>
      <parameter id="ks2C" name="ks2C" value="32">
        <notes>
          <html xmlns="http://www.w3.org/1999/xhtml">
            <body>
%max CtrA production from ctrA P2</body>
          </html>
        </notes>
      </parameter>
      <parameter id="kdpCP" name="kdpCP" value="0.1386">
        <notes>
          <html xmlns="http://www.w3.org/1999/xhtml">
            <body>
%dephosphorylation of CtrA~P</body>
          </html>
        </notes>
      </parameter>
      <parameter id="kdpCK" name="kdpCK" value="0.00231">
        <notes>
          <html xmlns="http://www.w3.org/1999/xhtml">
            <body>
%CckA~P dephosphorylation</body>
          </html>
        </notes>
      </parameter>
      <parameter id="CckAT" name="CckAT" value="150">
        <notes>
          <html xmlns="http://www.w3.org/1999/xhtml">
            <body>
%Total CckA levels</body>
          </html>
        </notes>
      </parameter>
      <parameter id="ksG" name="ksG" value="0.5">
        <notes>
          <html xmlns="http://www.w3.org/1999/xhtml">
            <body>
% GcrA synthesis</body>
          </html>
        </notes>
      </parameter>
      <parameter id="JCG" name="JCG" value="155">
        <notes>
          <html xmlns="http://www.w3.org/1999/xhtml">
            <body>
% %Binding constant between CtrA~P and gcrA</body>
          </html>
        </notes>
      </parameter>
      <parameter id="CtrAPmin" name="CtrAPmin" value="150">
        <notes>
          <html xmlns="http://www.w3.org/1999/xhtml">
            <body>
% Threshold for replication intitiation</body>
          </html>
        </notes>
      </parameter>
      <parameter id="CtrAPmax" name="CtrAPmax" value="3500">
        <notes>
          <html xmlns="http://www.w3.org/1999/xhtml">
            <body>
% Threshold for compartmentalisation</body>
          </html>
        </notes>
      </parameter>
      <parameter id="replitime" name="replitime" value="3420">
        <notes>
          <html xmlns="http://www.w3.org/1999/xhtml">
            <body>
% Time from CtrA~P crossing below CtrAPmin to ctrA P1 hemi-methlation</body>
          </html>
        </notes>
      </parameter>
      <parameter id="S" name="S" value="0" constant="false">
        <notes>
          <html xmlns="http://www.w3.org/1999/xhtml">
            <body>
% flag for P1 hemi-methylation</body>
          </html>
        </notes>
      </parameter>
      <parameter id="RI" name="RI" value="0" constant="false">
        <notes>
          <html xmlns="http://www.w3.org/1999/xhtml">
            <body>
%flag for replication intitiation</body>
          </html>
        </notes>
      </parameter>
      <parameter id="timeRI" name="timeRI" value="0" constant="false">
        <notes>
          <html xmlns="http://www.w3.org/1999/xhtml">
            <body>
% time of last RI,</body>
          </html>
        </notes>
      </parameter>
      <parameter id="kpC" name="kpC" value="0" constant="false">
        <notes>
          <html xmlns="http://www.w3.org/1999/xhtml">
            <body>
%CtrA phosphorylation</body>
          </html>
        </notes>
      </parameter>
      <parameter id="kdC" name="kdC" value="0" constant="false">
        <notes>
          <html xmlns="http://www.w3.org/1999/xhtml">
            <body>
%CtrA and Ctra~P degradation</body>
          </html>
        </notes>
      </parameter>
      <parameter id="kpCKbk" name="kpCKbk" value="0" constant="false">
        <notes>
          <html xmlns="http://www.w3.org/1999/xhtml">
            <body>
%CckA background phosphorylation</body>
          </html>
        </notes>
      </parameter>
      <parameter id="kpCK" name="kpCK" value="0" constant="false">
        <notes>
          <html xmlns="http://www.w3.org/1999/xhtml">
            <body>
%CckA phosphorylation</body>
          </html>
        </notes>
      </parameter>
      <parameter id="kdG" name="kdG" value="0" constant="false">
        <notes>
          <html xmlns="http://www.w3.org/1999/xhtml">
            <body>
%GcrA degradation</body>
          </html>
        </notes>
      </parameter>
    </listOfParameters>
    <listOfRules>
      <rateRule variable="S">
        <notes>
          <html xmlns="http://www.w3.org/1999/xhtml">
            <body>
% flag for P1 hemi-methylation</body>
          </html>
        </notes>
        <math xmlns="http://www.w3.org/1998/Math/MathML">
          <cn type="integer"> 0 </cn>
        </math>
      </rateRule>
      <rateRule variable="RI">
        <notes>
          <html xmlns="http://www.w3.org/1999/xhtml">
            <body>
%flag for replication intitiation</body>
          </html>
        </notes>
        <math xmlns="http://www.w3.org/1998/Math/MathML">
          <cn type="integer"> 0 </cn>
        </math>
      </rateRule>
      <rateRule variable="timeRI">
        <notes>
          <html xmlns="http://www.w3.org/1999/xhtml">
            <body>
% time of last RI,</body>
          </html>
        </notes>
        <math xmlns="http://www.w3.org/1998/Math/MathML">
          <cn type="integer"> 0 </cn>
        </math>
      </rateRule>
      <assignmentRule variable="kpC">
        <notes>
          <html xmlns="http://www.w3.org/1999/xhtml">
            <body>
%CtrA phosphorylation</body>
          </html>
        </notes>
        <math xmlns="http://www.w3.org/1998/Math/MathML">
          <apply>
            <divide/>
            <apply>
              <times/>
              <apply>
                <divide/>
                <cn type="integer"> 7 </cn>
                <cn type="integer"> 93 </cn>
              </apply>
              <ci> kdpCP </ci>
            </apply>
            <apply>
              <times/>
              <cn> 0.9 </cn>
              <ci> CckAT </ci>
            </apply>
          </apply>
        </math>
      </assignmentRule>
      <assignmentRule variable="kdC">
        <notes>
          <html xmlns="http://www.w3.org/1999/xhtml">
            <body>
%CtrA and Ctra~P degradation</body>
          </html>
        </notes>
        <math xmlns="http://www.w3.org/1998/Math/MathML">
          <apply>
            <divide/>
            <apply>
              <ln/>
              <cn type="integer"> 2 </cn>
            </apply>
            <apply>
              <times/>
              <cn type="integer"> 60 </cn>
              <cn type="integer"> 5 </cn>
              <apply>
                <minus/>
                <cn type="integer"> 1 </cn>
                <apply>
                  <times/>
                  <cn> 0.3 </cn>
                  <cn> 0.9 </cn>
                </apply>
              </apply>
              <ci> CckAT </ci>
            </apply>
          </apply>
        </math>
      </assignmentRule>
      <assignmentRule variable="kpCKbk">
        <notes>
          <html xmlns="http://www.w3.org/1999/xhtml">
            <body>
%CckA background phosphorylation</body>
          </html>
        </notes>
        <math xmlns="http://www.w3.org/1998/Math/MathML">
          <apply>
            <times/>
            <cn> 0.37 </cn>
            <ci> kdpCK </ci>
          </apply>
        </math>
      </assignmentRule>
      <assignmentRule variable="kpCK">
        <notes>
          <html xmlns="http://www.w3.org/1999/xhtml">
            <body>
%CckA phosphorylation</body>
          </html>
        </notes>
        <math xmlns="http://www.w3.org/1998/Math/MathML">
          <apply>
            <times/>
            <cn> 8.6 </cn>
            <ci> kdpCK </ci>
          </apply>
        </math>
      </assignmentRule>
      <assignmentRule variable="kdG">
        <notes>
          <html xmlns="http://www.w3.org/1999/xhtml">
            <body>
%GcrA degradation</body>
          </html>
        </notes>
        <math xmlns="http://www.w3.org/1998/Math/MathML">
          <apply>
            <times/>
            <apply>
              <divide/>
              <apply>
                <ln/>
                <cn type="integer"> 2 </cn>
              </apply>
              <cn type="integer"> 60 </cn>
            </apply>
            <apply>
              <plus/>
              <apply>
                <divide/>
                <cn type="integer"> 1 </cn>
                <cn type="integer"> 42 </cn>
              </apply>
              <apply>
                <times/>
                <ci> S </ci>
                <apply>
                  <minus/>
                  <apply>
                    <divide/>
                    <cn type="integer"> 1 </cn>
                    <cn type="integer"> 21 </cn>
                  </apply>
                  <apply>
                    <divide/>
                    <cn type="integer"> 1 </cn>
                    <cn type="integer"> 42 </cn>
                  </apply>
                </apply>
              </apply>
            </apply>
          </apply>
        </math>
      </assignmentRule>
    </listOfRules>
    <listOfReactions>
      <reaction id="C1" name="C1" reversible="false">
        <listOfProducts>
          <speciesReference species="CtrA"/>
        </listOfProducts>
        <listOfModifiers>
          <modifierSpeciesReference species="CtrAP"/>
          <modifierSpeciesReference species="GcrA"/>
        </listOfModifiers>
        <kineticLaw>
          <math xmlns="http://www.w3.org/1998/Math/MathML">
            <apply>
              <times/>
              <apply>
                <divide/>
                <apply>
                  <times/>
                  <apply>
                    <plus/>
                    <apply>
                      <times/>
                      <ci> ks1C </ci>
                      <ci> GcrA </ci>
                    </apply>
                    <ci> ks1Cbk </ci>
                  </apply>
                  <ci> JC1 </ci>
                </apply>
                <apply>
                  <plus/>
                  <ci> JC1 </ci>
                  <ci> CtrAP </ci>
                </apply>
              </apply>
              <apply>
                <plus/>
                <apply>
                  <times/>
                  <apply>
                    <minus/>
                    <cn type="integer"> 1 </cn>
                    <ci> m </ci>
                  </apply>
                  <ci> S </ci>
                </apply>
                <ci> m </ci>
              </apply>
            </apply>
          </math>
        </kineticLaw>
      </reaction>
      <reaction id="C2" name="C2" reversible="false">
        <listOfProducts>
          <speciesReference species="CtrA"/>
        </listOfProducts>
        <listOfModifiers>
          <modifierSpeciesReference species="CtrAP"/>
        </listOfModifiers>
        <kineticLaw>
          <math xmlns="http://www.w3.org/1998/Math/MathML">
            <apply>
              <divide/>
              <apply>
                <times/>
                <ci> ks2C </ci>
                <ci> CtrAP </ci>
              </apply>
              <apply>
                <plus/>
                <ci> JC2 </ci>
                <ci> CtrAP </ci>
              </apply>
            </apply>
          </math>
        </kineticLaw>
      </reaction>
      <reaction id="C3" name="C3" reversible="false">
        <listOfProducts>
          <speciesReference species="GcrA"/>
        </listOfProducts>
        <listOfModifiers>
          <modifierSpeciesReference species="CtrAP"/>
        </listOfModifiers>
        <kineticLaw>
          <math xmlns="http://www.w3.org/1998/Math/MathML">
            <apply>
              <divide/>
              <apply>
                <times/>
                <ci> ksG </ci>
                <ci> JCG </ci>
              </apply>
              <apply>
                <plus/>
                <ci> JCG </ci>
                <ci> CtrAP </ci>
              </apply>
            </apply>
          </math>
        </kineticLaw>
      </reaction>
      <reaction id="R1" name="R1" reversible="false">
        <listOfProducts>
          <speciesReference species="CtrA"/>
        </listOfProducts>
        <listOfModifiers>
          <modifierSpeciesReference species="CckAP"/>
          <modifierSpeciesReference species="CtrAP"/>
        </listOfModifiers>
        <kineticLaw>
          <math xmlns="http://www.w3.org/1998/Math/MathML">
            <apply>
              <minus/>
              <apply>
                <minus/>
                <apply>
                  <times/>
                  <ci> kdpCP </ci>
                  <ci> CtrAP </ci>
                </apply>
                <apply>
                  <times/>
                  <ci> kpC </ci>
                  <ci> CckAP </ci>
                  <ci> CtrA </ci>
                </apply>
              </apply>
              <apply>
                <times/>
                <ci> kdC </ci>
                <apply>
                  <minus/>
                  <ci> CckAT </ci>
                  <ci> CckAP </ci>
                </apply>
                <ci> CtrA </ci>
              </apply>
            </apply>
          </math>
        </kineticLaw>
      </reaction>
      <reaction id="R2" name="R2" reversible="false">
        <listOfProducts>
          <speciesReference species="CtrAP"/>
        </listOfProducts>
        <listOfModifiers>
          <modifierSpeciesReference species="CckAP"/>
          <modifierSpeciesReference species="CtrA"/>
        </listOfModifiers>
        <kineticLaw>
          <math xmlns="http://www.w3.org/1998/Math/MathML">
            <apply>
              <minus/>
              <apply>
                <plus/>
                <apply>
                  <times/>
                  <apply>
                    <minus/>
                    <ci> kdpCP </ci>
                  </apply>
                  <ci> CtrAP </ci>
                </apply>
                <apply>
                  <times/>
                  <ci> kpC </ci>
                  <ci> CckAP </ci>
                  <ci> CtrA </ci>
                </apply>
              </apply>
              <apply>
                <times/>
                <ci> kdC </ci>
                <apply>
                  <minus/>
                  <ci> CckAT </ci>
                  <ci> CckAP </ci>
                </apply>
                <ci> CtrAP </ci>
              </apply>
            </apply>
          </math>
        </kineticLaw>
      </reaction>
      <reaction id="R3" name="R3" reversible="false">
        <listOfProducts>
          <speciesReference species="CckAP"/>
        </listOfProducts>
        <kineticLaw>
          <math xmlns="http://www.w3.org/1998/Math/MathML">
            <apply>
              <minus/>
              <apply>
                <times/>
                <apply>
                  <plus/>
                  <ci> kpCKbk </ci>
                  <apply>
                    <times/>
                    <ci> S </ci>
                    <ci> kpCK </ci>
                  </apply>
                </apply>
                <apply>
                  <minus/>
                  <ci> CckAT </ci>
                  <ci> CckAP </ci>
                </apply>
              </apply>
              <apply>
                <times/>
                <ci> kdpCK </ci>
                <ci> CckAP </ci>
              </apply>
            </apply>
          </math>
        </kineticLaw>
      </reaction>
      <reaction id="R4" name="R4" reversible="false">
        <listOfReactants>
          <speciesReference species="GcrA"/>
        </listOfReactants>
        <kineticLaw>
          <math xmlns="http://www.w3.org/1998/Math/MathML">
            <apply>
              <times/>
              <ci> kdG </ci>
              <ci> GcrA </ci>
            </apply>
          </math>
        </kineticLaw>
      </reaction>
    </listOfReactions>
    <listOfEvents>
      <event id="ReplicationInitiation" name="ReplicationInitiation">
        <trigger>
          <math xmlns="http://www.w3.org/1998/Math/MathML">
            <apply>
              <lt/>
              <ci> CtrAP </ci>
              <ci> CtrAPmin </ci>
            </apply>
          </math>
        </trigger>
        <delay>
          <math xmlns="http://www.w3.org/1998/Math/MathML">
            <cn type="integer"> 0 </cn>
          </math>
        </delay>
        <listOfEventAssignments>
          <eventAssignment variable="RI">
            <math xmlns="http://www.w3.org/1998/Math/MathML">
              <cn type="integer"> 1 </cn>
            </math>
          </eventAssignment>
          <eventAssignment variable="timeRI">
            <math xmlns="http://www.w3.org/1998/Math/MathML">
              <ci> time </ci>
            </math>
          </eventAssignment>
        </listOfEventAssignments>
      </event>
      <event id="P1hemimethylation" name="P1hemimethylation">
        <trigger/>
        <delay>
          <math xmlns="http://www.w3.org/1998/Math/MathML">
            <cn type="integer"> 0 </cn>
          </math>
        </delay>
        <listOfEventAssignments>
          <eventAssignment variable="RI">
            <math xmlns="http://www.w3.org/1998/Math/MathML">
              <cn type="integer"> 0 </cn>
            </math>
          </eventAssignment>
          <eventAssignment variable="S">
            <math xmlns="http://www.w3.org/1998/Math/MathML">
              <cn type="integer"> 1 </cn>
            </math>
          </eventAssignment>
        </listOfEventAssignments>
      </event>
      <event id="Compartmentalisation" name="Compartmentalisation">
        <trigger>
          <math xmlns="http://www.w3.org/1998/Math/MathML">
            <apply>
              <gt/>
              <ci> CtrAP </ci>
              <ci> CtrAPmax </ci>
            </apply>
          </math>
        </trigger>
        <delay>
          <math xmlns="http://www.w3.org/1998/Math/MathML">
            <cn type="integer"> 0 </cn>
          </math>
        </delay>
        <listOfEventAssignments>
          <eventAssignment variable="S">
            <math xmlns="http://www.w3.org/1998/Math/MathML">
              <cn type="integer"> 0 </cn>
            </math>
          </eventAssignment>
        </listOfEventAssignments>
      </event>
    </listOfEvents>
  </model>
</sbml>
